# Supplementary material for: Photoinduced charge separation and DNA self-repair depend on sequence directionality and stacking pattern
Source: Chem Sci. 2023 Dec 28;15(6):2158–66. doi: 10.1039/d3sc04971j (PMC10848779; doi:10.1039/d3sc04971j)
Supplement: SC-015-D3SC04971J-s002 [file SC-015-D3SC04971J-s002.zip]

Archive with 112 entries (103 files):
- structures/
- structures/QMMM-pdb-files/
- structures/QMMM-pdb-files/CI-A-G+-geom-ADC2-QMbasesMM.pdb
- structures/QMMM-pdb-files/CI-Gexc-geom-ADC2-QMbasesMM.pdb
- structures/QMMM-pdb-files/CI-TT-AG+-geom-ADC2-QMbasesMM.pdb
- structures/QMMM-pdb-files/Ground-state-geom-MP2-QMbasesMM.pdb
- structures/QMMM-pdb-files/Ground-state-geom-PBEh3C-QMDNAMM.pdb
- structures/QMMM-pdb-files/S1min-A-G+-geom-ADC2-QMbasesMM.pdb
- structures/QMMM-pdb-files/S1min-TT-AG+-geom-ADC2-QMbasesMM.pdb
- structures/QMMM-pdb-files/S1min-on-Gexc-geom-ADC2-QMbasesMM.pdb
- structures/README.txt
- structures/clustering-based-on-MD/
- structures/clustering-based-on-MD/ttag_opc/
- structures/clustering-based-on-MD/ttag_opc/cluster1.pdb
- structures/clustering-based-on-MD/ttag_opc/cluster10.pdb
- structures/clustering-based-on-MD/ttag_opc/cluster11.pdb
- structures/clustering-based-on-MD/ttag_opc/cluster12.pdb
- structures/clustering-based-on-MD/ttag_opc/cluster13.pdb
- structures/clustering-based-on-MD/ttag_opc/cluster2.pdb
- structures/clustering-based-on-MD/ttag_opc/cluster3.pdb
- structures/clustering-based-on-MD/ttag_opc/cluster4.pdb
- structures/clustering-based-on-MD/ttag_opc/cluster5.pdb
- structures/clustering-based-on-MD/ttag_opc/cluster6.pdb
- structures/clustering-based-on-MD/ttag_opc/cluster7.pdb
- structures/clustering-based-on-MD/ttag_opc/cluster8.pdb
- structures/clustering-based-on-MD/ttag_opc/cluster9.pdb
- structures/clustering-based-on-MD/ttag_opc/ttag_opc.dat
- structures/clustering-based-on-MD/ttag_spce/
- structures/clustering-based-on-MD/ttag_spce/cluster1.pdb
- structures/clustering-based-on-MD/ttag_spce/cluster1.png
- structures/clustering-based-on-MD/ttag_spce/cluster1.xyz
- structures/clustering-based-on-MD/ttag_spce/cluster10.pdb
- structures/clustering-based-on-MD/ttag_spce/cluster10.png
- structures/clustering-based-on-MD/ttag_spce/cluster10.xyz
- structures/clustering-based-on-MD/ttag_spce/cluster11.pdb
- structures/clustering-based-on-MD/ttag_spce/cluster11.png
- structures/clustering-based-on-MD/ttag_spce/cluster12.pdb
- structures/clustering-based-on-MD/ttag_spce/cluster13.pdb
- structures/clustering-based-on-MD/ttag_spce/cluster14.pdb
- structures/clustering-based-on-MD/ttag_spce/cluster15.pdb
- structures/clustering-based-on-MD/ttag_spce/cluster16.pdb
- structures/clustering-based-on-MD/ttag_spce/cluster17.pdb
- structures/clustering-based-on-MD/ttag_spce/cluster18.pdb
- structures/clustering-based-on-MD/ttag_spce/cluster19.pdb
- structures/clustering-based-on-MD/ttag_spce/cluster2.pdb
- structures/clustering-based-on-MD/ttag_spce/cluster20.pdb
- structures/clustering-based-on-MD/ttag_spce/cluster3.pdb
- structures/clustering-based-on-MD/ttag_spce/cluster3.png
- structures/clustering-based-on-MD/ttag_spce/cluster4.pdb
- structures/clustering-based-on-MD/ttag_spce/cluster5.pdb
- structures/clustering-based-on-MD/ttag_spce/cluster6.pdb
- structures/clustering-based-on-MD/ttag_spce/cluster6.png
- structures/clustering-based-on-MD/ttag_spce/cluster7.pdb
- structures/clustering-based-on-MD/ttag_spce/cluster8.pdb
- structures/clustering-based-on-MD/ttag_spce/cluster8.png
- structures/clustering-based-on-MD/ttag_spce/cluster9.pdb
- structures/clustering-based-on-MD/ttag_spce/ttag_spce.dat
- structures/xyz-files/
- structures/xyz-files/CI-A-G+-geom-ADC2-QMbasesMM.xyz
- structures/xyz-files/CI-Gexc-geom-ADC2-QMbasesMM.xyz
- structures/xyz-files/CI-TT-AG+-geom-ADC2-QMbasesMM.xyz
- structures/xyz-files/Ground-state-geom-MP2-QMbasesMM.xyz
- structures/xyz-files/Ground-state-geom-PBEh3C-QMDNAMM.xyz
- structures/xyz-files/S1min-A-G+-geom-ADC2-QMbasesMM.xyz
- structures/xyz-files/S1min-TT-AG+-geom-ADC2-QMbasesMM.xyz
- structures/xyz-files/S1min-on-Gexc-geom-ADC2-QMbasesMM.xyz
- structures/xyz-files/clustering-based-on-MD/
- structures/xyz-files/clustering-based-on-MD/ttag_opc/
- structures/xyz-files/clustering-based-on-MD/ttag_opc/cluster1.pdb
- structures/xyz-files/clustering-based-on-MD/ttag_opc/cluster10.pdb
- structures/xyz-files/clustering-based-on-MD/ttag_opc/cluster11.pdb
- structures/xyz-files/clustering-based-on-MD/ttag_opc/cluster12.pdb
- structures/xyz-files/clustering-based-on-MD/ttag_opc/cluster13.pdb
- structures/xyz-files/clustering-based-on-MD/ttag_opc/cluster2.pdb
- structures/xyz-files/clustering-based-on-MD/ttag_opc/cluster3.pdb
- structures/xyz-files/clustering-based-on-MD/ttag_opc/cluster4.pdb
- structures/xyz-files/clustering-based-on-MD/ttag_opc/cluster5.pdb
- structures/xyz-files/clustering-based-on-MD/ttag_opc/cluster6.pdb
- structures/xyz-files/clustering-based-on-MD/ttag_opc/cluster7.pdb
- structures/xyz-files/clustering-based-on-MD/ttag_opc/cluster8.pdb
- structures/xyz-files/clustering-based-on-MD/ttag_opc/cluster9.pdb
- structures/xyz-files/clustering-based-on-MD/ttag_opc/ttag_opc.dat
- structures/xyz-files/clustering-based-on-MD/ttag_spce/
- structures/xyz-files/clustering-based-on-MD/ttag_spce/cluster1.pdb
- structures/xyz-files/clustering-based-on-MD/ttag_spce/cluster1.png
- structures/xyz-files/clustering-based-on-MD/ttag_spce/cluster1.xyz
- structures/xyz-files/clustering-based-on-MD/ttag_spce/cluster10.pdb
- structures/xyz-files/clustering-based-on-MD/ttag_spce/cluster10.png
- structures/xyz-files/clustering-based-on-MD/ttag_spce/cluster10.xyz
- structures/xyz-files/clustering-based-on-MD/ttag_spce/cluster11.pdb
- structures/xyz-files/clustering-based-on-MD/ttag_spce/cluster11.png
- structures/xyz-files/clustering-based-on-MD/ttag_spce/cluster12.pdb
- structures/xyz-files/clustering-based-on-MD/ttag_spce/cluster13.pdb
- structures/xyz-files/clustering-based-on-MD/ttag_spce/cluster14.pdb
- structures/xyz-files/clustering-based-on-MD/ttag_spce/cluster15.pdb
- structures/xyz-files/clustering-based-on-MD/ttag_spce/cluster16.pdb
- structures/xyz-files/clustering-based-on-MD/ttag_spce/cluster17.pdb
- structures/xyz-files/clustering-based-on-MD/ttag_spce/cluster18.pdb
- structures/xyz-files/clustering-based-on-MD/ttag_spce/cluster19.pdb
- structures/xyz-files/clustering-based-on-MD/ttag_spce/cluster2.pdb
- structures/xyz-files/clustering-based-on-MD/ttag_spce/cluster20.pdb
- structures/xyz-files/clustering-based-on-MD/ttag_spce/cluster3.pdb
- structures/xyz-files/clustering-based-on-MD/ttag_spce/cluster3.png
- structures/xyz-files/clustering-based-on-MD/ttag_spce/cluster4.pdb
- structures/xyz-files/clustering-based-on-MD/ttag_spce/cluster5.pdb
- structures/xyz-files/clustering-based-on-MD/ttag_spce/cluster6.pdb
- structures/xyz-files/clustering-based-on-MD/ttag_spce/cluster6.png
- structures/xyz-files/clustering-based-on-MD/ttag_spce/cluster7.pdb
- structures/xyz-files/clustering-based-on-MD/ttag_spce/cluster8.pdb
- structures/xyz-files/clustering-based-on-MD/ttag_spce/cluster8.png
- structures/xyz-files/clustering-based-on-MD/ttag_spce/cluster9.pdb
- structures/xyz-files/clustering-based-on-MD/ttag_spce/ttag_spce.dat
