# Supplementary material for: Photoinduced charge separation and DNA self-repair depend on sequence directionality and stacking pattern
Source: Chem Sci. 2023 Dec 28;15(6):2158–66. doi: 10.1039/d3sc04971j (PMC10848779; doi:10.1039/d3sc04971j)
Supplement: SC-015-D3SC04971J-s002 [file SC-015-D3SC04971J-s002.zip › structures/QMMM-pdb-files/S1min-A-G+-geom-ADC2-QMbasesMM.pdb]

ATOM      1 HO5' TT5     1       4.368  -3.458  -8.364  1.00  0.00           H  
ATOM      2  O5' TT5     1       3.434  -3.526  -8.681  1.00  0.00           O  
ATOM      3  C5' TT5     1       2.826  -4.637  -8.024  1.00  0.00           C  
ATOM      4  H5' TT5     1       3.599  -5.322  -7.670  1.00  0.00           H  
ATOM      5 H5'' TT5     1       2.198  -5.180  -8.734  1.00  0.00           H  
ATOM      6  C4' TT5     1       1.943  -4.242  -6.834  1.00  0.00           C  
ATOM      7  H4' TT5     1       1.484  -5.150  -6.435  1.00  0.00           H  
ATOM      8  O4' TT5     1       2.704  -3.615  -5.816  1.00  0.00           O  
ATOM      9  C1' TT5     1       1.951  -2.560  -5.277  1.00  0.00           C  
ATOM     10  H1' TT5     1       1.132  -2.966  -4.653  1.00  0.00           H  
ATOM     11  C2' TT5     1       1.348  -1.954  -6.531  1.00  0.00           C  
ATOM     12  H2' TT5     1       2.130  -1.501  -7.141  1.00  0.00           H  
ATOM     13 H2'' TT5     1       0.565  -1.231  -6.311  1.00  0.00           H  
ATOM     14  N1  TT5     1       2.849  -1.724  -4.432  1.00  0.00           N  
ATOM     15  C2  TT5     1       3.487  -2.389  -3.443  1.00  0.00           C  
ATOM     16  O2  TT5     1       3.322  -3.558  -3.111  1.00  0.00           O  
ATOM     17  N3  TT5     1       4.484  -1.646  -2.808  1.00  0.00           N  
ATOM     18  H3  TT5     1       5.051  -2.220  -2.177  1.00  0.00           H  
ATOM     19  C4  TT5     1       5.105  -0.539  -3.321  1.00  0.00           C  
ATOM     20  O4  TT5     1       6.270  -0.291  -3.038  1.00  0.00           O  
ATOM     21  C5  TT5     1       4.262   0.353  -4.191  1.00  0.00           C  
ATOM     22  C5x TT5     1       3.545   1.432  -3.266  1.00  0.00           C  
ATOM     23  C4x TT5     1       4.232   1.584  -1.933  1.00  0.00           C  
ATOM     24  O4x TT5     1       5.148   2.369  -1.739  1.00  0.00           O  
ATOM     25  N3x TT5     1       3.837   0.676  -0.989  1.00  0.00           N  
ATOM     26  H3x TT5     1       4.409   0.628  -0.138  1.00  0.00           H  
ATOM     27  C2x TT5     1       2.638  -0.034  -0.932  1.00  0.00           C  
ATOM     28  O2x TT5     1       2.335  -0.585   0.124  1.00  0.00           O  
ATOM     29  N1x TT5     1       1.876  -0.055  -2.067  1.00  0.00           N  
ATOM     30 C1'x TT5     1       0.528  -0.699  -1.936  1.00  0.00           C  
ATOM     31 H11x TT5     1       0.323  -0.916  -0.867  1.00  0.00           H  
ATOM     32 C2'x TT5     1      -0.660   0.111  -2.456  1.00  0.00           C  
ATOM     33 H2'x TT5     1      -0.563   0.362  -3.513  1.00  0.00           H  
ATOM     34 H22x TT5     1      -0.864   0.996  -1.852  1.00  0.00           H  
ATOM     35 O4'x TT5     1       0.386  -1.886  -2.665  1.00  0.00           O  
ATOM     36  C6x TT5     1       2.248   0.586  -3.306  1.00  0.00           C  
ATOM     37  H6x TT5     1       1.419   1.200  -3.680  1.00  0.00           H  
ATOM     38  C7x TT5     1       3.367   2.801  -3.890  1.00  0.00           C  
ATOM     39 H71x TT5     1       2.776   3.417  -3.200  1.00  0.00           H  
ATOM     40 H72x TT5     1       4.343   3.274  -4.030  1.00  0.00           H  
ATOM     41 H73x TT5     1       2.845   2.741  -4.850  1.00  0.00           H  
ATOM     42  C7  TT5     1       5.079   0.833  -5.373  1.00  0.00           C  
ATOM     43  H71 TT5     1       4.486   1.505  -6.001  1.00  0.00           H  
ATOM     44  H72 TT5     1       5.979   1.361  -5.030  1.00  0.00           H  
ATOM     45  H73 TT5     1       5.391  -0.025  -5.986  1.00  0.00           H  
ATOM     46  C6  TT5     1       2.877  -0.282  -4.464  1.00  0.00           C  
ATOM     47  H6  TT5     1       2.497   0.094  -5.420  1.00  0.00           H  
ATOM     48  C3' TT5     1       0.842  -3.242  -7.193  1.00  0.00           C  
ATOM     49  H3' TT5     1       0.751  -3.137  -8.269  1.00  0.00           H  
ATOM     50  O3' TT5     1      -0.359  -3.759  -6.645  1.00  0.00           O  
ATOM     51  Px  TT5     1      -1.691  -2.928  -6.454  1.00  0.00           P  
ATOM     52 OP1x TT5     1      -2.762  -3.942  -6.348  1.00  0.00           O  
ATOM     53 OP2x TT5     1      -1.767  -1.910  -7.529  1.00  0.00           O  
ATOM     54 O5'x TT5     1      -1.466  -2.233  -5.030  1.00  0.00           O  
ATOM     55 C5'x TT5     1      -1.488  -3.005  -3.833  1.00  0.00           C  
ATOM     56 H51x TT5     1      -0.862  -3.891  -3.957  1.00  0.00           H  
ATOM     57 H52x TT5     1      -2.510  -3.340  -3.648  1.00  0.00           H  
ATOM     58 C4'x TT5     1      -0.992  -2.252  -2.589  1.00  0.00           C  
ATOM     59 H4'x TT5     1      -1.120  -2.914  -1.731  1.00  0.00           H  
ATOM     60 C3'x TT5     1      -1.743  -0.944  -2.300  1.00  0.00           C  
ATOM     61 H3'x TT5     1      -2.570  -0.766  -2.994  1.00  0.00           H  
ATOM     62 O3'x TT5     1      -2.158  -0.915  -0.947  1.00  0.00           O  
ATOM     63  P    DA     2      -3.588  -1.429  -0.527  1.00  0.00           P  
ATOM     64  OP1  DA     2      -3.806  -2.776  -1.088  1.00  0.00           O  
ATOM     65  OP2  DA     2      -4.548  -0.357  -0.849  1.00  0.00           O  
ATOM     66  O5'  DA     2      -3.517  -1.560   1.057  1.00  0.00           O  
ATOM     67  C5'  DA     2      -2.787  -2.609   1.687  1.00  0.00           C  
ATOM     68  H5'  DA     2      -2.051  -3.025   0.996  1.00  0.00           H  
ATOM     69 H5''  DA     2      -3.473  -3.410   1.971  1.00  0.00           H  
ATOM     70  C4'  DA     2      -2.033  -2.118   2.931  1.00  0.00           C  
ATOM     71  H4'  DA     2      -1.679  -2.991   3.480  1.00  0.00           H  
ATOM     72  O4'  DA     2      -0.920  -1.324   2.533  1.00  0.00           O  
ATOM     73  C1'  DA     2      -1.009  -0.057   3.114  1.00  0.00           C  
ATOM     74  H1'  DA     2      -0.443  -0.058   4.070  1.00  0.00           H  
ATOM     75  N9   DA     2      -0.429   0.933   2.176  1.00  0.00           N  
ATOM     76  C8   DA     2      -1.054   1.585   1.153  1.00  0.00           C  
ATOM     77  H8   DA     2      -2.101   1.439   0.891  1.00  0.00           H  
ATOM     78  N7   DA     2      -0.208   2.355   0.457  1.00  0.00           N  
ATOM     79  C5   DA     2       0.983   2.213   1.078  1.00  0.00           C  
ATOM     80  C6   DA     2       2.206   2.943   0.903  1.00  0.00           C  
ATOM     81  N6   DA     2       2.486   3.498  -0.331  1.00  0.00           N  
ATOM     82  H61  DA     2       3.308   4.102  -0.406  1.00  0.00           H  
ATOM     83  H62  DA     2       1.663   3.864  -0.816  1.00  0.00           H  
ATOM     84  N1   DA     2       3.244   2.519   1.694  1.00  0.00           N  
ATOM     85  C2   DA     2       3.030   1.607   2.653  1.00  0.00           C  
ATOM     86  H2   DA     2       3.909   1.341   3.247  1.00  0.00           H  
ATOM     87  N3   DA     2       1.897   0.956   2.966  1.00  0.00           N  
ATOM     88  C4   DA     2       0.890   1.329   2.165  1.00  0.00           C  
ATOM     89  C3'  DA     2      -2.895  -1.253   3.860  1.00  0.00           C  
ATOM     90  H3'  DA     2      -3.957  -1.427   3.694  1.00  0.00           H  
ATOM     91  C2'  DA     2      -2.486   0.154   3.442  1.00  0.00           C  
ATOM     92  H2'  DA     2      -3.065   0.462   2.572  1.00  0.00           H  
ATOM     93 H2''  DA     2      -2.620   0.867   4.249  1.00  0.00           H  
ATOM     94  O3'  DA     2      -2.561  -1.515   5.212  1.00  0.00           O  
ATOM     95  P   DG3     3      -3.305  -0.813   6.441  1.00  0.00           P  
ATOM     96  OP1 DG3     3      -3.416  -1.839   7.497  1.00  0.00           O  
ATOM     97  OP2 DG3     3      -4.531  -0.121   5.975  1.00  0.00           O  
ATOM     98  O5' DG3     3      -2.271   0.298   6.901  1.00  0.00           O  
ATOM     99  C5' DG3     3      -0.968  -0.041   7.361  1.00  0.00           C  
ATOM    100  H5' DG3     3      -0.539  -0.821   6.732  1.00  0.00           H  
ATOM    101 H5'' DG3     3      -1.019  -0.408   8.386  1.00  0.00           H  
ATOM    102  C4' DG3     3      -0.026   1.163   7.291  1.00  0.00           C  
ATOM    103  H4' DG3     3       0.973   0.859   7.609  1.00  0.00           H  
ATOM    104  O4' DG3     3       0.007   1.622   5.940  1.00  0.00           O  
ATOM    105  C1' DG3     3      -0.230   2.993   5.916  1.00  0.00           C  
ATOM    106  H1' DG3     3       0.735   3.515   6.050  1.00  0.00           H  
ATOM    107  N9  DG3     3      -0.848   3.376   4.621  1.00  0.00           N  
ATOM    108  C8  DG3     3      -2.184   3.409   4.319  1.00  0.00           C  
ATOM    109  H8  DG3     3      -2.957   3.105   5.023  1.00  0.00           H  
ATOM    110  N7  DG3     3      -2.433   3.834   3.092  1.00  0.00           N  
ATOM    111  C5  DG3     3      -1.209   4.070   2.553  1.00  0.00           C  
ATOM    112  C6  DG3     3      -0.907   4.901   1.409  1.00  0.00           C  
ATOM    113  O6  DG3     3      -1.763   5.447   0.716  1.00  0.00           O  
ATOM    114  N1  DG3     3       0.448   5.130   1.240  1.00  0.00           N  
ATOM    115  H1  DG3     3       0.659   5.930   0.638  1.00  0.00           H  
ATOM    116  C2  DG3     3       1.490   4.610   2.047  1.00  0.00           C  
ATOM    117  N2  DG3     3       2.538   5.462   2.227  1.00  0.00           N  
ATOM    118  H21 DG3     3       2.731   6.179   1.518  1.00  0.00           H  
ATOM    119  H22 DG3     3       3.368   5.099   2.702  1.00  0.00           H  
ATOM    120  N3  DG3     3       1.122   3.959   3.319  1.00  0.00           N  
ATOM    121  C4  DG3     3      -0.162   3.808   3.493  1.00  0.00           C  
ATOM    122  C3' DG3     3      -0.520   2.322   8.174  1.00  0.00           C  
ATOM    123  H3' DG3     3      -1.289   1.986   8.875  1.00  0.00           H  
ATOM    124  C2' DG3     3      -1.094   3.287   7.147  1.00  0.00           C  
ATOM    125  H2' DG3     3      -2.142   3.036   6.983  1.00  0.00           H  
ATOM    126 H2'' DG3     3      -0.999   4.326   7.464  1.00  0.00           H  
ATOM    127  O3' DG3     3       0.555   2.941   8.863  1.00  0.00           O  
ATOM    128 HO3' DG3     3       0.220   3.356   9.684  1.00  0.00           H  
TER     129      DG3     3 
ATOM    129  O   WAT     4      13.576  14.647  11.234  1.00  0.00           O  
ATOM    130  H1  WAT     4      13.314  13.718  10.845  1.00  0.00           H  
ATOM    131  H2  WAT     4      12.656  15.075  11.428  1.00  0.00           H  
ATOM    132  O   WAT     5      12.637  12.439  10.102  1.00  0.00           O  
ATOM    133  H1  WAT     5      11.923  12.902   9.524  1.00  0.00           H  
ATOM    134  H2  WAT     5      13.245  11.958   9.419  1.00  0.00           H  
ATOM    135  O   WAT     6       9.703   2.794  16.695  1.00  0.00           O  
ATOM    136  H1  WAT     6      10.233   1.966  16.393  1.00  0.00           H  
ATOM    137  H2  WAT     6       9.990   3.523  16.021  1.00  0.00           H  
ATOM    138  O   WAT     7      -0.998  15.790   8.711  1.00  0.00           O  
ATOM    139  H1  WAT     7      -0.966  15.482   9.692  1.00  0.00           H  
ATOM    140  H2  WAT     7      -0.371  16.613   8.694  1.00  0.00           H  
ATOM    141  O   WAT     8       5.319  10.438  14.155  1.00  0.00           O  
ATOM    142  H1  WAT     8       4.849   9.662  13.645  1.00  0.00           H  
ATOM    143  H2  WAT     8       5.173  11.242  13.512  1.00  0.00           H  
ATOM    144  O   WAT     9      -0.125  17.399  13.221  1.00  0.00           O  
ATOM    145  H1  WAT     9       0.022  17.243  14.228  1.00  0.00           H  
ATOM    146  H2  WAT     9      -0.806  18.179  13.193  1.00  0.00           H  
ATOM    147  O   WAT    10       9.383  13.847  13.025  1.00  0.00           O  
ATOM    148  H1  WAT    10       9.595  13.077  13.680  1.00  0.00           H  
ATOM    149  H2  WAT    10       8.499  13.553  12.584  1.00  0.00           H  
ATOM    150  O   WAT    11      15.266  14.827   9.057  1.00  0.00           O  
ATOM    151  H1  WAT    11      14.699  15.320   8.362  1.00  0.00           H  
ATOM    152  H2  WAT    11      14.733  14.896   9.930  1.00  0.00           H  
ATOM    153  O   WAT    12      10.663  14.026   9.161  1.00  0.00           O  
ATOM    154  H1  WAT    12       9.647  13.898   9.035  1.00  0.00           H  
ATOM    155  H2  WAT    12      10.733  14.545  10.053  1.00  0.00           H  
ATOM    156  O   WAT    13      12.744  11.771   6.234  1.00  0.00           O  
ATOM    157  H1  WAT    13      11.793  11.401   6.369  1.00  0.00           H  
ATOM    158  H2  WAT    13      13.228  11.523   7.114  1.00  0.00           H  
ATOM    159  O   WAT    14      14.469  13.698   5.483  1.00  0.00           O  
ATOM    160  H1  WAT    14      15.375  13.205   5.567  1.00  0.00           H  
ATOM    161  H2  WAT    14      13.783  12.983   5.784  1.00  0.00           H  
ATOM    162  O   WAT    15       7.200  12.932  11.677  1.00  0.00           O  
ATOM    163  H1  WAT    15       6.915  13.451  10.841  1.00  0.00           H  
ATOM    164  H2  WAT    15       6.294  12.700  12.132  1.00  0.00           H  
ATOM    165  O   WAT    16       8.013  13.944   8.508  1.00  0.00           O  
ATOM    166  H1  WAT    16       7.042  13.981   8.849  1.00  0.00           H  
ATOM    167  H2  WAT    16       7.984  13.259   7.742  1.00  0.00           H  
ATOM    168  O   WAT    17       9.537   9.981   8.984  1.00  0.00           O  
ATOM    169  H1  WAT    17       9.267  10.377   9.904  1.00  0.00           H  
ATOM    170  H2  WAT    17       8.730   9.379   8.743  1.00  0.00           H  
ATOM    171  O   WAT    18       3.609  12.117  10.057  1.00  0.00           O  
ATOM    172  H1  WAT    18       3.691  11.145   9.701  1.00  0.00           H  
ATOM    173  H2  WAT    18       2.581  12.273  10.049  1.00  0.00           H  
ATOM    174  O   WAT    19      11.524  11.177  12.120  1.00  0.00           O  
ATOM    175  H1  WAT    19      10.560  11.116  11.752  1.00  0.00           H  
ATOM    176  H2  WAT    19      12.014  11.735  11.393  1.00  0.00           H  
ATOM    177  O   WAT    20      10.927  15.355  11.519  1.00  0.00           O  
ATOM    178  H1  WAT    20      10.634  16.289  11.786  1.00  0.00           H  
ATOM    179  H2  WAT    20      10.377  14.732  12.153  1.00  0.00           H  
ATOM    180  O   WAT    21      11.838  18.982   0.385  1.00  0.00           O  
ATOM    181  H1  WAT    21      12.201  19.900   0.163  1.00  0.00           H  
ATOM    182  H2  WAT    21      12.681  18.416   0.610  1.00  0.00           H  
ATOM    183  O   WAT    22       8.493  14.093  -7.510  1.00  0.00           O  
ATOM    184  H1  WAT    22       8.423  13.109  -7.185  1.00  0.00           H  
ATOM    185  H2  WAT    22       8.511  14.006  -8.530  1.00  0.00           H  
ATOM    186  O   WAT    23       8.742  15.742  -0.991  1.00  0.00           O  
ATOM    187  H1  WAT    23       9.517  16.423  -1.140  1.00  0.00           H  
ATOM    188  H2  WAT    23       8.594  15.369  -1.946  1.00  0.00           H  
ATOM    189  O   WAT    24      12.457  15.125  -1.517  1.00  0.00           O  
ATOM    190  H1  WAT    24      13.067  15.042  -0.686  1.00  0.00           H  
ATOM    191  H2  WAT    24      11.878  14.266  -1.469  1.00  0.00           H  
ATOM    192  O   WAT    25      10.245  11.055  -4.772  1.00  0.00           O  
ATOM    193  H1  WAT    25      10.426  10.051  -4.570  1.00  0.00           H  
ATOM    194  H2  WAT    25       9.764  11.368  -3.903  1.00  0.00           H  
ATOM    195  O   WAT    26      12.000  12.851  -5.543  1.00  0.00           O  
ATOM    196  H1  WAT    26      12.918  12.496  -5.214  1.00  0.00           H  
ATOM    197  H2  WAT    26      11.343  12.118  -5.205  1.00  0.00           H  
ATOM    198  O   WAT    27      17.861  11.434  -2.945  1.00  0.00           O  
ATOM    199  H1  WAT    27      18.875  11.633  -2.998  1.00  0.00           H  
ATOM    200  H2  WAT    27      17.818  10.693  -2.215  1.00  0.00           H  
ATOM    201  O   WAT    28      15.643  12.812  -0.129  1.00  0.00           O  
ATOM    202  H1  WAT    28      16.614  12.721   0.231  1.00  0.00           H  
ATOM    203  H2  WAT    28      15.268  11.852   0.004  1.00  0.00           H  
ATOM    204  O   WAT    29      14.058  14.850   0.646  1.00  0.00           O  
ATOM    205  H1  WAT    29      14.692  14.089   0.339  1.00  0.00           H  
ATOM    206  H2  WAT    29      13.753  14.534   1.585  1.00  0.00           H  
ATOM    207  O   WAT    30      17.267   7.686  -4.311  1.00  0.00           O  
ATOM    208  H1  WAT    30      16.579   7.157  -4.890  1.00  0.00           H  
ATOM    209  H2  WAT    30      16.720   7.875  -3.446  1.00  0.00           H  
ATOM    210  O   WAT    31      14.099  15.064  -3.719  1.00  0.00           O  
ATOM    211  H1  WAT    31      14.751  14.340  -3.383  1.00  0.00           H  
ATOM    212  H2  WAT    31      13.439  15.179  -2.935  1.00  0.00           H  
ATOM    213  O   WAT    32      16.696  10.303  -5.062  1.00  0.00           O  
ATOM    214  H1  WAT    32      17.152  10.739  -4.239  1.00  0.00           H  
ATOM    215  H2  WAT    32      16.901   9.303  -4.949  1.00  0.00           H  
ATOM    216  O   WAT    33       6.417  19.497  -5.571  1.00  0.00           O  
ATOM    217  H1  WAT    33       5.489  19.359  -6.009  1.00  0.00           H  
ATOM    218  H2  WAT    33       6.340  20.374  -5.070  1.00  0.00           H  
ATOM    219  O   WAT    34      14.058  17.550   0.721  1.00  0.00           O  
ATOM    220  H1  WAT    34      15.035  17.763   0.574  1.00  0.00           H  
ATOM    221  H2  WAT    34      14.004  16.517   0.703  1.00  0.00           H  
ATOM    222  O   WAT    35       8.123  17.144   5.196  1.00  0.00           O  
ATOM    223  H1  WAT    35       7.367  16.439   5.101  1.00  0.00           H  
ATOM    224  H2  WAT    35       8.431  17.011   6.176  1.00  0.00           H  
ATOM    225  O   WAT    36      12.951  11.538   2.037  1.00  0.00           O  
ATOM    226  H1  WAT    36      13.110  12.510   2.365  1.00  0.00           H  
ATOM    227  H2  WAT    36      11.973  11.559   1.714  1.00  0.00           H  
ATOM    228  O   WAT    37      20.282  12.708  -0.541  1.00  0.00           O  
ATOM    229  H1  WAT    37      21.093  13.305  -0.475  1.00  0.00           H  
ATOM    230  H2  WAT    37      20.417  12.165  -1.412  1.00  0.00           H  
ATOM    231  O   WAT    38      20.266   8.662  -2.196  1.00  0.00           O  
ATOM    232  H1  WAT    38      20.657   7.994  -1.514  1.00  0.00           H  
ATOM    233  H2  WAT    38      19.332   8.882  -1.806  1.00  0.00           H  
ATOM    234  O   WAT    39      14.094  10.545   4.229  1.00  0.00           O  
ATOM    235  H1  WAT    39      13.570  10.961   5.017  1.00  0.00           H  
ATOM    236  H2  WAT    39      13.622  10.945   3.397  1.00  0.00           H  
ATOM    237  O   WAT    40      10.135  17.648  -6.132  1.00  0.00           O  
ATOM    238  H1  WAT    40      10.192  16.641  -5.910  1.00  0.00           H  
ATOM    239  H2  WAT    40      10.095  18.088  -5.189  1.00  0.00           H  
ATOM    240  O   WAT    41      13.296  13.984   3.075  1.00  0.00           O  
ATOM    241  H1  WAT    41      13.898  13.919   3.920  1.00  0.00           H  
ATOM    242  H2  WAT    41      12.385  14.278   3.486  1.00  0.00           H  
ATOM    243  O   WAT    42      11.121  12.783  -1.156  1.00  0.00           O  
ATOM    244  H1  WAT    42      10.873  12.514  -0.193  1.00  0.00           H  
ATOM    245  H2  WAT    42      11.837  12.066  -1.416  1.00  0.00           H  
ATOM    246  O   WAT    43       7.308  18.880 -12.436  1.00  0.00           O  
ATOM    247  H1  WAT    43       8.345  18.962 -12.397  1.00  0.00           H  
ATOM    248  H2  WAT    43       7.060  18.759 -11.435  1.00  0.00           H  
ATOM    249  O   WAT    44      20.603  11.286  -2.783  1.00  0.00           O  
ATOM    250  H1  WAT    44      20.835  11.238  -3.798  1.00  0.00           H  
ATOM    251  H2  WAT    44      20.629  10.287  -2.506  1.00  0.00           H  
ATOM    252  O   WAT    45       8.401  15.079  -3.596  1.00  0.00           O  
ATOM    253  H1  WAT    45       7.919  15.969  -3.828  1.00  0.00           H  
ATOM    254  H2  WAT    45       9.146  15.020  -4.301  1.00  0.00           H  
ATOM    255  O   WAT    46      13.105  15.877  -6.067  1.00  0.00           O  
ATOM    256  H1  WAT    46      12.121  15.656  -5.886  1.00  0.00           H  
ATOM    257  H2  WAT    46      13.568  15.651  -5.161  1.00  0.00           H  
ATOM    258  O   WAT    47       9.047  11.698  -2.502  1.00  0.00           O  
ATOM    259  H1  WAT    47       8.216  12.304  -2.416  1.00  0.00           H  
ATOM    260  H2  WAT    47       9.779  12.209  -1.982  1.00  0.00           H  
ATOM    261  O   WAT    48      18.071  12.331   0.904  1.00  0.00           O  
ATOM    262  H1  WAT    48      18.120  11.312   1.082  1.00  0.00           H  
ATOM    263  H2  WAT    48      18.938  12.508   0.357  1.00  0.00           H  
ATOM    264  O   WAT    49      15.895  11.642  -7.922  1.00  0.00           O  
ATOM    265  H1  WAT    49      15.024  11.231  -7.588  1.00  0.00           H  
ATOM    266  H2  WAT    49      16.134  12.369  -7.242  1.00  0.00           H  
ATOM    267  O   WAT    50       8.001  20.647   8.041  1.00  0.00           O  
ATOM    268  H1  WAT    50       8.898  20.702   8.495  1.00  0.00           H  
ATOM    269  H2  WAT    50       7.609  19.729   8.301  1.00  0.00           H  
ATOM    270  O   WAT    51      15.186  14.633 -10.545  1.00  0.00           O  
ATOM    271  H1  WAT    51      16.087  15.076 -10.682  1.00  0.00           H  
ATOM    272  H2  WAT    51      15.019  14.687  -9.523  1.00  0.00           H  
ATOM    273  O   WAT    52      13.699   9.268  -3.612  1.00  0.00           O  
ATOM    274  H1  WAT    52      13.724   9.937  -4.380  1.00  0.00           H  
ATOM    275  H2  WAT    52      13.273   8.417  -4.002  1.00  0.00           H  
ATOM    276  O   WAT    53      10.027  10.976   6.524  1.00  0.00           O  
ATOM    277  H1  WAT    53      10.027  10.601   7.493  1.00  0.00           H  
ATOM    278  H2  WAT    53       9.135  11.512   6.497  1.00  0.00           H  
ATOM    279  O   WAT    54      10.833  17.289  -1.459  1.00  0.00           O  
ATOM    280  H1  WAT    54      11.232  17.939  -0.766  1.00  0.00           H  
ATOM    281  H2  WAT    54      11.543  16.543  -1.537  1.00  0.00           H  
ATOM    282  O   WAT    55      14.591  14.676  -7.928  1.00  0.00           O  
ATOM    283  H1  WAT    55      14.076  15.271  -7.247  1.00  0.00           H  
ATOM    284  H2  WAT    55      13.934  13.882  -8.062  1.00  0.00           H  
ATOM    285  O   WAT    56      10.397   8.480  -4.216  1.00  0.00           O  
ATOM    286  H1  WAT    56       9.921   8.148  -5.075  1.00  0.00           H  
ATOM    287  H2  WAT    56      11.256   7.903  -4.188  1.00  0.00           H  
ATOM    288  O   WAT    57      12.754  12.733  -8.078  1.00  0.00           O  
ATOM    289  H1  WAT    57      13.047  11.736  -8.108  1.00  0.00           H  
ATOM    290  H2  WAT    57      12.406  12.830  -7.103  1.00  0.00           H  
ATOM    291  O   WAT    58       8.821  16.402   7.692  1.00  0.00           O  
ATOM    292  H1  WAT    58       8.474  15.487   8.030  1.00  0.00           H  
ATOM    293  H2  WAT    58       9.799  16.191   7.421  1.00  0.00           H  
ATOM    294  O   WAT    59       7.002  18.198   8.545  1.00  0.00           O  
ATOM    295  H1  WAT    59       7.716  17.503   8.267  1.00  0.00           H  
ATOM    296  H2  WAT    59       6.646  17.819   9.444  1.00  0.00           H  
ATOM    297  O   WAT    60      11.263  15.471   6.990  1.00  0.00           O  
ATOM    298  H1  WAT    60      12.269  15.712   7.018  1.00  0.00           H  
ATOM    299  H2  WAT    60      11.152  14.830   7.796  1.00  0.00           H  
ATOM    300  O   WAT    61      17.219  13.402   3.223  1.00  0.00           O  
ATOM    301  H1  WAT    61      16.797  14.254   2.878  1.00  0.00           H  
ATOM    302  H2  WAT    61      17.614  12.942   2.386  1.00  0.00           H  
ATOM    303  O   WAT    62      18.005   9.694   1.412  1.00  0.00           O  
ATOM    304  H1  WAT    62      18.685   8.934   1.593  1.00  0.00           H  
ATOM    305  H2  WAT    62      17.453   9.719   2.294  1.00  0.00           H  
ATOM    306  O   WAT    63      11.949  17.410  -8.095  1.00  0.00           O  
ATOM    307  H1  WAT    63      12.653  16.964  -7.495  1.00  0.00           H  
ATOM    308  H2  WAT    63      11.217  17.704  -7.425  1.00  0.00           H  
ATOM    309  O   WAT    64      19.274  10.901  11.080  1.00  0.00           O  
ATOM    310  H1  WAT    64      20.032  10.861  11.744  1.00  0.00           H  
ATOM    311  H2  WAT    64      18.462  11.253  11.630  1.00  0.00           H  
ATOM    312  O   WAT    65      13.534  10.182  -7.900  1.00  0.00           O  
ATOM    313  H1  WAT    65      12.759   9.558  -7.626  1.00  0.00           H  
ATOM    314  H2  WAT    65      14.146   9.585  -8.465  1.00  0.00           H  
ATOM    315  O   WAT    66      14.712  12.144 -11.609  1.00  0.00           O  
ATOM    316  H1  WAT    66      14.894  13.108 -11.286  1.00  0.00           H  
ATOM    317  H2  WAT    66      15.410  11.584 -11.090  1.00  0.00           H  
ATOM    318  O   WAT    67       9.752  18.436  -3.646  1.00  0.00           O  
ATOM    319  H1  WAT    67      10.183  18.063  -2.789  1.00  0.00           H  
ATOM    320  H2  WAT    67       8.772  18.136  -3.592  1.00  0.00           H  
ATOM    321  O   WAT    68       9.775  16.633   3.155  1.00  0.00           O  
ATOM    322  H1  WAT    68       9.788  17.552   2.666  1.00  0.00           H  
ATOM    323  H2  WAT    68       9.123  16.817   3.943  1.00  0.00           H  
ATOM    324  O   WAT    69      11.066  14.642   4.414  1.00  0.00           O  
ATOM    325  H1  WAT    69      11.101  14.963   5.397  1.00  0.00           H  
ATOM    326  H2  WAT    69      10.591  15.423   3.927  1.00  0.00           H  
ATOM    327  O   WAT    70       7.946  18.358  -7.451  1.00  0.00           O  
ATOM    328  H1  WAT    70       8.871  18.180  -7.014  1.00  0.00           H  
ATOM    329  H2  WAT    70       7.455  18.920  -6.736  1.00  0.00           H  
ATOM    330  O   WAT    71      10.839  16.932 -10.463  1.00  0.00           O  
ATOM    331  H1  WAT    71      11.269  17.186  -9.547  1.00  0.00           H  
ATOM    332  H2  WAT    71      11.564  16.313 -10.876  1.00  0.00           H  
ATOM    333  O   WAT    72       8.459   5.167  -5.807  1.00  0.00           O  
ATOM    334  H1  WAT    72       8.957   4.980  -4.923  1.00  0.00           H  
ATOM    335  H2  WAT    72       7.462   5.123  -5.537  1.00  0.00           H  
ATOM    336  O   WAT    73      15.687  13.038  -2.842  1.00  0.00           O  
ATOM    337  H1  WAT    73      16.581  12.518  -2.950  1.00  0.00           H  
ATOM    338  H2  WAT    73      15.559  13.040  -1.812  1.00  0.00           H  
ATOM    339  O   WAT    74       6.760  11.732   3.839  1.00  0.00           O  
ATOM    340  H1  WAT    74       5.754  11.947   3.671  1.00  0.00           H  
ATOM    341  H2  WAT    74       7.221  12.582   3.451  1.00  0.00           H  
ATOM    342  O   WAT    75      13.919  15.885   6.902  1.00  0.00           O  
ATOM    343  H1  WAT    75      14.388  16.659   6.449  1.00  0.00           H  
ATOM    344  H2  WAT    75      14.162  15.055   6.329  1.00  0.00           H  
ATOM    345  O   WAT    76      11.672   8.454   9.501  1.00  0.00           O  
ATOM    346  H1  WAT    76      10.823   9.044   9.386  1.00  0.00           H  
ATOM    347  H2  WAT    76      12.125   8.566   8.562  1.00  0.00           H  
ATOM    348  O   WAT    77      21.051   6.977   3.876  1.00  0.00           O  
ATOM    349  H1  WAT    77      21.768   7.386   4.459  1.00  0.00           H  
ATOM    350  H2  WAT    77      20.608   6.250   4.464  1.00  0.00           H  
ATOM    351  O   WAT    78      18.692   3.819   1.463  1.00  0.00           O  
ATOM    352  H1  WAT    78      19.356   3.634   2.216  1.00  0.00           H  
ATOM    353  H2  WAT    78      19.252   4.121   0.663  1.00  0.00           H  
ATOM    354  O   WAT    79       8.356   9.101  -2.625  1.00  0.00           O  
ATOM    355  H1  WAT    79       8.546  10.101  -2.431  1.00  0.00           H  
ATOM    356  H2  WAT    79       9.229   8.792  -3.094  1.00  0.00           H  
ATOM    357  O   WAT    80      17.350   6.203   1.760  1.00  0.00           O  
ATOM    358  H1  WAT    80      17.692   5.238   1.611  1.00  0.00           H  
ATOM    359  H2  WAT    80      18.225   6.763   1.716  1.00  0.00           H  
ATOM    360  O   WAT    81      12.506   6.904  -4.142  1.00  0.00           O  
ATOM    361  H1  WAT    81      12.133   6.411  -3.323  1.00  0.00           H  
ATOM    362  H2  WAT    81      12.379   6.217  -4.916  1.00  0.00           H  
ATOM    363  O   WAT    82      14.378  11.708  -4.856  1.00  0.00           O  
ATOM    364  H1  WAT    82      15.219  11.163  -5.121  1.00  0.00           H  
ATOM    365  H2  WAT    82      14.708  12.254  -4.042  1.00  0.00           H  
ATOM    366  O   WAT    83      12.649   8.837   7.109  1.00  0.00           O  
ATOM    367  H1  WAT    83      13.675   8.978   7.099  1.00  0.00           H  
ATOM    368  H2  WAT    83      12.502   8.147   6.353  1.00  0.00           H  
ATOM    369  O   WAT    84      15.309   8.398  -9.341  1.00  0.00           O  
ATOM    370  H1  WAT    84      14.788   7.792  -8.677  1.00  0.00           H  
ATOM    371  H2  WAT    84      15.054   7.990 -10.263  1.00  0.00           H  
ATOM    372  O   WAT    85      14.590   7.356 -11.706  1.00  0.00           O  
ATOM    373  H1  WAT    85      13.551   7.303 -11.745  1.00  0.00           H  
ATOM    374  H2  WAT    85      14.825   7.672 -12.666  1.00  0.00           H  
ATOM    375  O   WAT    86      11.213   9.221 -10.127  1.00  0.00           O  
ATOM    376  H1  WAT    86      11.675  10.011 -10.618  1.00  0.00           H  
ATOM    377  H2  WAT    86      10.324   9.652  -9.803  1.00  0.00           H  
ATOM    378  O   WAT    87      14.453   5.513 -14.982  1.00  0.00           O  
ATOM    379  H1  WAT    87      14.723   6.490 -14.774  1.00  0.00           H  
ATOM    380  H2  WAT    87      13.489   5.611 -15.351  1.00  0.00           H  
ATOM    381  O   WAT    88      10.892  10.996 -13.728  1.00  0.00           O  
ATOM    382  H1  WAT    88      11.370  11.215 -12.830  1.00  0.00           H  
ATOM    383  H2  WAT    88      11.425  10.166 -14.058  1.00  0.00           H  
ATOM    384  O   WAT    89       9.955  18.695 -12.293  1.00  0.00           O  
ATOM    385  H1  WAT    89      10.741  18.808 -12.917  1.00  0.00           H  
ATOM    386  H2  WAT    89      10.290  18.068 -11.543  1.00  0.00           H  
ATOM    387  O   WAT    90      15.620  10.578 -13.718  1.00  0.00           O  
ATOM    388  H1  WAT    90      15.159  11.233 -13.075  1.00  0.00           H  
ATOM    389  H2  WAT    90      16.612  10.607 -13.425  1.00  0.00           H  
ATOM    390  O   WAT    91      11.432   8.438  -7.531  1.00  0.00           O  
ATOM    391  H1  WAT    91      11.290   8.579  -8.543  1.00  0.00           H  
ATOM    392  H2  WAT    91      10.509   8.149  -7.187  1.00  0.00           H  
ATOM    393  O   WAT    92      12.669  15.203 -11.400  1.00  0.00           O  
ATOM    394  H1  WAT    92      12.677  14.861 -12.387  1.00  0.00           H  
ATOM    395  H2  WAT    92      13.657  15.087 -11.118  1.00  0.00           H  
ATOM    396  O   WAT    93      14.669   8.159 -14.307  1.00  0.00           O  
ATOM    397  H1  WAT    93      13.689   8.435 -14.490  1.00  0.00           H  
ATOM    398  H2  WAT    93      15.141   9.082 -14.194  1.00  0.00           H  
ATOM    399  O   WAT    94      11.913   7.474 -12.022  1.00  0.00           O  
ATOM    400  H1  WAT    94      11.614   8.082 -11.236  1.00  0.00           H  
ATOM    401  H2  WAT    94      11.120   6.810 -12.110  1.00  0.00           H  
ATOM    402  O   WAT    95       9.006  10.413  -9.293  1.00  0.00           O  
ATOM    403  H1  WAT    95       8.871  11.389  -9.615  1.00  0.00           H  
ATOM    404  H2  WAT    95       8.268   9.901  -9.817  1.00  0.00           H  
ATOM    405  O   WAT    96      18.006  10.671 -12.469  1.00  0.00           O  
ATOM    406  H1  WAT    96      18.953  10.411 -12.247  1.00  0.00           H  
ATOM    407  H2  WAT    96      17.499  10.675 -11.571  1.00  0.00           H  
ATOM    408  O   WAT    97      15.676   0.113  11.512  1.00  0.00           O  
ATOM    409  H1  WAT    97      14.772  -0.247  11.850  1.00  0.00           H  
ATOM    410  H2  WAT    97      15.942  -0.542  10.761  1.00  0.00           H  
ATOM    411  O   WAT    98      13.258  -0.480  15.901  1.00  0.00           O  
ATOM    412  H1  WAT    98      13.992   0.241  15.919  1.00  0.00           H  
ATOM    413  H2  WAT    98      12.400   0.055  15.673  1.00  0.00           H  
ATOM    414  O   WAT    99      18.383  -2.126  13.701  1.00  0.00           O  
ATOM    415  H1  WAT    99      19.147  -2.100  13.004  1.00  0.00           H  
ATOM    416  H2  WAT    99      18.324  -3.091  13.993  1.00  0.00           H  
ATOM    417  O   WAT   100      12.029  -2.680  16.991  1.00  0.00           O  
ATOM    418  H1  WAT   100      11.068  -2.525  16.652  1.00  0.00           H  
ATOM    419  H2  WAT   100      12.510  -1.794  16.790  1.00  0.00           H  
ATOM    420  O   WAT   101       6.867   2.981   9.163  1.00  0.00           O  
ATOM    421  H1  WAT   101       5.908   2.885   9.544  1.00  0.00           H  
ATOM    422  H2  WAT   101       7.433   3.179  10.010  1.00  0.00           H  
ATOM    423  O   WAT   102      16.084   3.573  14.551  1.00  0.00           O  
ATOM    424  H1  WAT   102      15.837   2.732  15.096  1.00  0.00           H  
ATOM    425  H2  WAT   102      15.857   4.353  15.187  1.00  0.00           H  
ATOM    426  O   WAT   103      17.203  -4.120   6.624  1.00  0.00           O  
ATOM    427  H1  WAT   103      17.547  -5.078   6.790  1.00  0.00           H  
ATOM    428  H2  WAT   103      16.259  -4.258   6.241  1.00  0.00           H  
ATOM    429  O   WAT   104      15.462   1.253  15.907  1.00  0.00           O  
ATOM    430  H1  WAT   104      15.946   0.702  15.161  1.00  0.00           H  
ATOM    431  H2  WAT   104      15.970   1.019  16.752  1.00  0.00           H  
ATOM    432  O   WAT   105       9.866  -0.195  10.695  1.00  0.00           O  
ATOM    433  H1  WAT   105      10.315  -0.729   9.924  1.00  0.00           H  
ATOM    434  H2  WAT   105      10.516   0.601  10.823  1.00  0.00           H  
ATOM    435  O   WAT   106       5.591   0.859  19.336  1.00  0.00           O  
ATOM    436  H1  WAT   106       6.126   0.940  18.475  1.00  0.00           H  
ATOM    437  H2  WAT   106       5.043  -0.006  19.229  1.00  0.00           H  
ATOM    438  O   WAT   107      11.770   2.456  13.160  1.00  0.00           O  
ATOM    439  H1  WAT   107      11.626   2.149  12.181  1.00  0.00           H  
ATOM    440  H2  WAT   107      12.681   2.959  13.101  1.00  0.00           H  
ATOM    441  O   WAT   108      17.185  11.642  12.514  1.00  0.00           O  
ATOM    442  H1  WAT   108      16.549  10.829  12.524  1.00  0.00           H  
ATOM    443  H2  WAT   108      16.555  12.443  12.688  1.00  0.00           H  
ATOM    444  O   WAT   109      14.114  -4.239  12.245  1.00  0.00           O  
ATOM    445  H1  WAT   109      14.243  -3.607  13.057  1.00  0.00           H  
ATOM    446  H2  WAT   109      14.183  -5.180  12.694  1.00  0.00           H  
ATOM    447  O   WAT   110      14.018  -2.711  14.472  1.00  0.00           O  
ATOM    448  H1  WAT   110      13.702  -3.533  15.007  1.00  0.00           H  
ATOM    449  H2  WAT   110      13.840  -1.921  15.113  1.00  0.00           H  
ATOM    450  O   WAT   111       6.441 -10.857  18.396  1.00  0.00           O  
ATOM    451  H1  WAT   111       6.435  -9.830  18.481  1.00  0.00           H  
ATOM    452  H2  WAT   111       6.189 -11.209  19.308  1.00  0.00           H  
ATOM    453  O   WAT   112       9.860  -3.807   8.561  1.00  0.00           O  
ATOM    454  H1  WAT   112      10.609  -4.373   8.123  1.00  0.00           H  
ATOM    455  H2  WAT   112      10.310  -2.882   8.682  1.00  0.00           H  
ATOM    456  O   WAT   113      12.839  -4.901  15.770  1.00  0.00           O  
ATOM    457  H1  WAT   113      12.101  -5.601  15.965  1.00  0.00           H  
ATOM    458  H2  WAT   113      12.559  -4.105  16.378  1.00  0.00           H  
ATOM    459  O   WAT   114      20.263  -2.126  11.798  1.00  0.00           O  
ATOM    460  H1  WAT   114      21.196  -2.287  11.453  1.00  0.00           H  
ATOM    461  H2  WAT   114      19.808  -1.525  11.092  1.00  0.00           H  
ATOM    462  O   WAT   115      11.856  -5.204   7.453  1.00  0.00           O  
ATOM    463  H1  WAT   115      12.810  -5.367   7.807  1.00  0.00           H  
ATOM    464  H2  WAT   115      11.986  -5.120   6.431  1.00  0.00           H  
ATOM    465  O   WAT   116      10.726  -6.518  16.260  1.00  0.00           O  
ATOM    466  H1  WAT   116      10.327  -7.472  16.199  1.00  0.00           H  
ATOM    467  H2  WAT   116      10.529  -6.259  17.251  1.00  0.00           H  
ATOM    468  O   WAT   117      12.702   4.948   6.961  1.00  0.00           O  
ATOM    469  H1  WAT   117      13.499   4.630   7.507  1.00  0.00           H  
ATOM    470  H2  WAT   117      11.989   4.229   7.039  1.00  0.00           H  
ATOM    471  O   WAT   118      16.679  -0.107  14.047  1.00  0.00           O  
ATOM    472  H1  WAT   118      17.374  -0.878  13.989  1.00  0.00           H  
ATOM    473  H2  WAT   118      16.342  -0.017  13.082  1.00  0.00           H  
ATOM    474  O   WAT   119      17.762   3.958  12.441  1.00  0.00           O  
ATOM    475  H1  WAT   119      17.286   4.829  12.134  1.00  0.00           H  
ATOM    476  H2  WAT   119      17.288   3.748  13.338  1.00  0.00           H  
ATOM    477  O   WAT   120      16.181   7.407  14.043  1.00  0.00           O  
ATOM    478  H1  WAT   120      16.009   8.343  13.639  1.00  0.00           H  
ATOM    479  H2  WAT   120      16.361   6.828  13.204  1.00  0.00           H  
ATOM    480  O   WAT   121       9.108  -4.444  11.027  1.00  0.00           O  
ATOM    481  H1  WAT   121      10.001  -4.436  11.548  1.00  0.00           H  
ATOM    482  H2  WAT   121       9.399  -4.292  10.046  1.00  0.00           H  
ATOM    483  O   WAT   122      15.349   5.817  15.944  1.00  0.00           O  
ATOM    484  H1  WAT   122      15.614   6.237  16.826  1.00  0.00           H  
ATOM    485  H2  WAT   122      15.709   6.486  15.226  1.00  0.00           H  
ATOM    486  O   WAT   123       7.842  -9.950  12.810  1.00  0.00           O  
ATOM    487  H1  WAT   123       7.134 -10.684  12.641  1.00  0.00           H  
ATOM    488  H2  WAT   123       7.280  -9.090  12.921  1.00  0.00           H  
ATOM    489  O   WAT   124      11.597   6.045  10.647  1.00  0.00           O  
ATOM    490  H1  WAT   124      11.598   6.940  10.113  1.00  0.00           H  
ATOM    491  H2  WAT   124      11.392   6.360  11.608  1.00  0.00           H  
ATOM    492  O   WAT   125      16.437   6.135  11.680  1.00  0.00           O  
ATOM    493  H1  WAT   125      15.570   5.807  11.218  1.00  0.00           H  
ATOM    494  H2  WAT   125      16.700   6.964  11.118  1.00  0.00           H  
ATOM    495  O   WAT   126      11.607   1.851  10.538  1.00  0.00           O  
ATOM    496  H1  WAT   126      12.478   1.676  10.014  1.00  0.00           H  
ATOM    497  H2  WAT   126      11.184   2.655  10.051  1.00  0.00           H  
ATOM    498  O   WAT   127      16.827   8.302  10.118  1.00  0.00           O  
ATOM    499  H1  WAT   127      16.628   7.684   9.307  1.00  0.00           H  
ATOM    500  H2  WAT   127      17.328   9.095   9.681  1.00  0.00           H  
ATOM    501  O   WAT   128      14.863  -3.571   9.793  1.00  0.00           O  
ATOM    502  H1  WAT   128      14.636  -3.874  10.765  1.00  0.00           H  
ATOM    503  H2  WAT   128      14.707  -4.426   9.244  1.00  0.00           H  
ATOM    504  O   WAT   129      16.507  -1.465   9.434  1.00  0.00           O  
ATOM    505  H1  WAT   129      16.020  -2.365   9.608  1.00  0.00           H  
ATOM    506  H2  WAT   129      16.483  -1.388   8.403  1.00  0.00           H  
ATOM    507  O   WAT   130      13.874   1.199   9.191  1.00  0.00           O  
ATOM    508  H1  WAT   130      14.759   1.444   9.632  1.00  0.00           H  
ATOM    509  H2  WAT   130      13.759   0.188   9.399  1.00  0.00           H  
ATOM    510  O   WAT   131      14.666  -3.797   5.480  1.00  0.00           O  
ATOM    511  H1  WAT   131      14.212  -2.994   5.936  1.00  0.00           H  
ATOM    512  H2  WAT   131      14.960  -3.453   4.568  1.00  0.00           H  
ATOM    513  O   WAT   132      10.305   3.976   9.461  1.00  0.00           O  
ATOM    514  H1  WAT   132       9.585   3.763  10.178  1.00  0.00           H  
ATOM    515  H2  WAT   132      10.780   4.810   9.859  1.00  0.00           H  
ATOM    516  O   WAT   133      14.291  11.295   8.374  1.00  0.00           O  
ATOM    517  H1  WAT   133      14.639  10.369   8.066  1.00  0.00           H  
ATOM    518  H2  WAT   133      15.170  11.834   8.499  1.00  0.00           H  
ATOM    519  O   WAT   134      17.173   2.729   8.750  1.00  0.00           O  
ATOM    520  H1  WAT   134      17.398   1.969   8.078  1.00  0.00           H  
ATOM    521  H2  WAT   134      17.525   2.349   9.649  1.00  0.00           H  
ATOM    522  O   WAT   135      19.545   5.001  10.546  1.00  0.00           O  
ATOM    523  H1  WAT   135      19.856   5.851  10.991  1.00  0.00           H  
ATOM    524  H2  WAT   135      19.010   4.488  11.253  1.00  0.00           H  
ATOM    525  O   WAT   136      17.866   1.645  11.077  1.00  0.00           O  
ATOM    526  H1  WAT   136      17.929   2.479  11.685  1.00  0.00           H  
ATOM    527  H2  WAT   136      17.023   1.158  11.416  1.00  0.00           H  
ATOM    528  O   WAT   137      19.137   4.450   7.919  1.00  0.00           O  
ATOM    529  H1  WAT   137      19.449   4.744   8.864  1.00  0.00           H  
ATOM    530  H2  WAT   137      18.365   3.799   8.126  1.00  0.00           H  
ATOM    531  O   WAT   138      13.915  -6.026   2.253  1.00  0.00           O  
ATOM    532  H1  WAT   138      13.981  -4.991   2.376  1.00  0.00           H  
ATOM    533  H2  WAT   138      12.961  -6.132   1.851  1.00  0.00           H  
ATOM    534  O   WAT   139      15.523  -6.520   4.301  1.00  0.00           O  
ATOM    535  H1  WAT   139      14.934  -6.820   5.101  1.00  0.00           H  
ATOM    536  H2  WAT   139      14.830  -6.380   3.543  1.00  0.00           H  
ATOM    537  O   WAT   140      16.695  -6.601   9.123  1.00  0.00           O  
ATOM    538  H1  WAT   140      17.278  -6.829   9.916  1.00  0.00           H  
ATOM    539  H2  WAT   140      17.327  -6.570   8.312  1.00  0.00           H  
ATOM    540  O   WAT   141      13.362   1.011   6.558  1.00  0.00           O  
ATOM    541  H1  WAT   141      13.403  -0.020   6.484  1.00  0.00           H  
ATOM    542  H2  WAT   141      13.546   1.177   7.566  1.00  0.00           H  
ATOM    543  O   WAT   142      11.453   7.404  13.143  1.00  0.00           O  
ATOM    544  H1  WAT   142      12.006   6.830  13.801  1.00  0.00           H  
ATOM    545  H2  WAT   142      12.159   8.024  12.713  1.00  0.00           H  
ATOM    546  O   WAT   143      13.961   3.909  12.922  1.00  0.00           O  
ATOM    547  H1  WAT   143      14.872   3.726  13.363  1.00  0.00           H  
ATOM    548  H2  WAT   143      14.195   4.310  12.003  1.00  0.00           H  
ATOM    549  O   WAT   144      10.606   4.350  14.678  1.00  0.00           O  
ATOM    550  H1  WAT   144      10.984   3.591  14.085  1.00  0.00           H  
ATOM    551  H2  WAT   144      11.424   4.966  14.819  1.00  0.00           H  
ATOM    552  O   WAT   145      10.852  -1.637  13.374  1.00  0.00           O  
ATOM    553  H1  WAT   145      10.622  -1.930  14.342  1.00  0.00           H  
ATOM    554  H2  WAT   145      10.128  -0.923  13.184  1.00  0.00           H  
ATOM    555  O   WAT   146      13.351  -1.079  12.431  1.00  0.00           O  
ATOM    556  H1  WAT   146      13.790  -1.639  13.190  1.00  0.00           H  
ATOM    557  H2  WAT   146      12.353  -1.077  12.723  1.00  0.00           H  
ATOM    558  O   WAT   147       9.347  -9.491  10.653  1.00  0.00           O  
ATOM    559  H1  WAT   147       9.022  -8.531  10.471  1.00  0.00           H  
ATOM    560  H2  WAT   147       8.792  -9.771  11.482  1.00  0.00           H  
ATOM    561  O   WAT   148      11.846  -7.577   4.643  1.00  0.00           O  
ATOM    562  H1  WAT   148      12.668  -7.765   5.245  1.00  0.00           H  
ATOM    563  H2  WAT   148      11.859  -6.535   4.585  1.00  0.00           H  
ATOM    564  O   WAT   149       9.172   8.907  13.506  1.00  0.00           O  
ATOM    565  H1  WAT   149      10.087   8.412  13.530  1.00  0.00           H  
ATOM    566  H2  WAT   149       8.655   8.348  12.792  1.00  0.00           H  
ATOM    567  O   WAT   150      10.285  -9.905  13.921  1.00  0.00           O  
ATOM    568  H1  WAT   150      10.074  -9.553  14.873  1.00  0.00           H  
ATOM    569  H2  WAT   150       9.344  -9.921  13.478  1.00  0.00           H  
ATOM    570  O   WAT   151      13.049   9.043  11.742  1.00  0.00           O  
ATOM    571  H1  WAT   151      12.647   8.811  10.814  1.00  0.00           H  
ATOM    572  H2  WAT   151      12.542   9.915  11.993  1.00  0.00           H  
ATOM    573  O   WAT   152      14.027  -7.509   6.304  1.00  0.00           O  
ATOM    574  H1  WAT   152      14.170  -6.933   7.147  1.00  0.00           H  
ATOM    575  H2  WAT   152      13.701  -8.415   6.690  1.00  0.00           H  
ATOM    576  O   WAT   153      12.782  -7.089  10.632  1.00  0.00           O  
ATOM    577  H1  WAT   153      11.849  -7.072  10.190  1.00  0.00           H  
ATOM    578  H2  WAT   153      12.593  -7.426  11.589  1.00  0.00           H  
ATOM    579  O   WAT   154      15.367  13.582  12.997  1.00  0.00           O  
ATOM    580  H1  WAT   154      14.788  14.053  12.290  1.00  0.00           H  
ATOM    581  H2  WAT   154      14.901  13.729  13.879  1.00  0.00           H  
ATOM    582  O   WAT   155      14.224   5.122  10.530  1.00  0.00           O  
ATOM    583  H1  WAT   155      14.466   4.840   9.573  1.00  0.00           H  
ATOM    584  H2  WAT   155      13.261   5.474  10.462  1.00  0.00           H  
ATOM    585  O   WAT   156      21.446  -2.773  -0.199  1.00  0.00           O  
ATOM    586  H1  WAT   156      21.705  -2.634  -1.177  1.00  0.00           H  
ATOM    587  H2  WAT   156      20.932  -3.652  -0.165  1.00  0.00           H  
ATOM    588  O   WAT   157      16.299  -0.267  -0.400  1.00  0.00           O  
ATOM    589  H1  WAT   157      16.733   0.412   0.251  1.00  0.00           H  
ATOM    590  H2  WAT   157      17.091  -0.845  -0.713  1.00  0.00           H  
ATOM    591  O   WAT   158      11.463   4.445   0.379  1.00  0.00           O  
ATOM    592  H1  WAT   158      11.569   4.718   1.379  1.00  0.00           H  
ATOM    593  H2  WAT   158      12.406   4.087   0.143  1.00  0.00           H  
ATOM    594  O   WAT   159      16.569  13.745  -6.330  1.00  0.00           O  
ATOM    595  H1  WAT   159      16.363  14.113  -5.408  1.00  0.00           H  
ATOM    596  H2  WAT   159      15.915  14.230  -6.964  1.00  0.00           H  
ATOM    597  O   WAT   160      14.349   1.675  -5.982  1.00  0.00           O  
ATOM    598  H1  WAT   160      13.912   1.900  -5.077  1.00  0.00           H  
ATOM    599  H2  WAT   160      14.697   2.596  -6.306  1.00  0.00           H  
ATOM    600  O   WAT   161      11.254   0.743   0.943  1.00  0.00           O  
ATOM    601  H1  WAT   161      10.875   1.379   0.209  1.00  0.00           H  
ATOM    602  H2  WAT   161      11.118  -0.188   0.495  1.00  0.00           H  
ATOM    603  O   WAT   162      18.573   5.446  -3.241  1.00  0.00           O  
ATOM    604  H1  WAT   162      18.835   4.906  -4.078  1.00  0.00           H  
ATOM    605  H2  WAT   162      18.120   6.286  -3.610  1.00  0.00           H  
ATOM    606  O   WAT   163      21.300  -4.756   2.970  1.00  0.00           O  
ATOM    607  H1  WAT   163      22.250  -4.999   2.713  1.00  0.00           H  
ATOM    608  H2  WAT   163      20.773  -4.789   2.076  1.00  0.00           H  
ATOM    609  O   WAT   164       8.958  -4.853  -0.855  1.00  0.00           O  
ATOM    610  H1  WAT   164       8.505  -4.330  -0.089  1.00  0.00           H  
ATOM    611  H2  WAT   164       9.957  -4.616  -0.760  1.00  0.00           H  
ATOM    612  O   WAT   165      19.834  -4.910   0.740  1.00  0.00           O  
ATOM    613  H1  WAT   165      19.641  -5.930   0.658  1.00  0.00           H  
ATOM    614  H2  WAT   165      18.894  -4.501   0.807  1.00  0.00           H  
ATOM    615  O   WAT   166      13.653  -6.424  -4.032  1.00  0.00           O  
ATOM    616  H1  WAT   166      13.385  -5.984  -4.934  1.00  0.00           H  
ATOM    617  H2  WAT   166      12.738  -6.471  -3.536  1.00  0.00           H  
ATOM    618  O   WAT   167       9.646  -5.081   2.499  1.00  0.00           O  
ATOM    619  H1  WAT   167       8.865  -4.577   2.031  1.00  0.00           H  
ATOM    620  H2  WAT   167      10.108  -4.331   3.041  1.00  0.00           H  
ATOM    621  O   WAT   168      15.028  -2.559   0.199  1.00  0.00           O  
ATOM    622  H1  WAT   168      14.432  -2.744  -0.633  1.00  0.00           H  
ATOM    623  H2  WAT   168      15.415  -1.618  -0.011  1.00  0.00           H  
ATOM    624  O   WAT   169       5.991 -11.446   2.570  1.00  0.00           O  
ATOM    625  H1  WAT   169       6.767 -11.515   1.903  1.00  0.00           H  
ATOM    626  H2  WAT   169       6.358 -11.877   3.431  1.00  0.00           H  
ATOM    627  O   WAT   170      19.846  -0.407  -1.960  1.00  0.00           O  
ATOM    628  H1  WAT   170      19.252  -1.054  -1.413  1.00  0.00           H  
ATOM    629  H2  WAT   170      20.701  -0.959  -2.136  1.00  0.00           H  
ATOM    630  O   WAT   171      11.642   5.197   2.869  1.00  0.00           O  
ATOM    631  H1  WAT   171      11.009   5.552   3.599  1.00  0.00           H  
ATOM    632  H2  WAT   171      12.515   4.979   3.374  1.00  0.00           H  
ATOM    633  O   WAT   172      20.802  -2.287   3.948  1.00  0.00           O  
ATOM    634  H1  WAT   172      21.046  -3.258   3.686  1.00  0.00           H  
ATOM    635  H2  WAT   172      20.884  -1.780   3.048  1.00  0.00           H  
ATOM    636  O   WAT   173      14.113  -3.415   2.530  1.00  0.00           O  
ATOM    637  H1  WAT   173      14.394  -3.109   1.575  1.00  0.00           H  
ATOM    638  H2  WAT   173      13.891  -2.517   2.992  1.00  0.00           H  
ATOM    639  O   WAT   174      14.045   8.027   3.459  1.00  0.00           O  
ATOM    640  H1  WAT   174      14.092   9.007   3.811  1.00  0.00           H  
ATOM    641  H2  WAT   174      13.442   7.571   4.182  1.00  0.00           H  
ATOM    642  O   WAT   175      12.245   1.699  -8.807  1.00  0.00           O  
ATOM    643  H1  WAT   175      12.768   0.940  -8.346  1.00  0.00           H  
ATOM    644  H2  WAT   175      11.552   1.983  -8.095  1.00  0.00           H  
ATOM    645  O   WAT   176      18.840  -9.135  -2.842  1.00  0.00           O  
ATOM    646  H1  WAT   176      19.684  -9.160  -3.452  1.00  0.00           H  
ATOM    647  H2  WAT   176      18.791  -8.130  -2.583  1.00  0.00           H  
ATOM    648  O   WAT   177      21.170   6.822  -0.390  1.00  0.00           O  
ATOM    649  H1  WAT   177      20.639   5.958  -0.618  1.00  0.00           H  
ATOM    650  H2  WAT   177      22.143   6.545  -0.451  1.00  0.00           H  
ATOM    651  O   WAT   178      17.718   9.737   6.211  1.00  0.00           O  
ATOM    652  H1  WAT   178      18.011   9.967   7.181  1.00  0.00           H  
ATOM    653  H2  WAT   178      18.013   8.747   6.114  1.00  0.00           H  
ATOM    654  O   WAT   179      19.214  -0.418  -4.604  1.00  0.00           O  
ATOM    655  H1  WAT   179      18.491   0.332  -4.646  1.00  0.00           H  
ATOM    656  H2  WAT   179      19.366  -0.518  -3.586  1.00  0.00           H  
ATOM    657  O   WAT   180      19.180  -3.882  -2.729  1.00  0.00           O  
ATOM    658  H1  WAT   180      18.386  -3.736  -3.384  1.00  0.00           H  
ATOM    659  H2  WAT   180      19.999  -3.910  -3.362  1.00  0.00           H  
ATOM    660  O   WAT   181      20.884  -0.949   1.599  1.00  0.00           O  
ATOM    661  H1  WAT   181      21.089  -1.691   0.890  1.00  0.00           H  
ATOM    662  H2  WAT   181      21.388  -0.140   1.244  1.00  0.00           H  
ATOM    663  O   WAT   182      19.525  -8.711   3.694  1.00  0.00           O  
ATOM    664  H1  WAT   182      18.515  -8.701   3.931  1.00  0.00           H  
ATOM    665  H2  WAT   182      19.540  -9.152   2.760  1.00  0.00           H  
ATOM    666  O   WAT   183      15.142   2.916   2.019  1.00  0.00           O  
ATOM    667  H1  WAT   183      14.466   2.173   2.279  1.00  0.00           H  
ATOM    668  H2  WAT   183      16.004   2.381   1.811  1.00  0.00           H  
ATOM    669  O   WAT   184      14.142   6.352  -0.977  1.00  0.00           O  
ATOM    670  H1  WAT   184      14.128   5.372  -0.630  1.00  0.00           H  
ATOM    671  H2  WAT   184      14.439   6.882  -0.132  1.00  0.00           H  
ATOM    672  O   WAT   185       9.230  -1.580   2.165  1.00  0.00           O  
ATOM    673  H1  WAT   185       9.190  -0.619   2.530  1.00  0.00           H  
ATOM    674  H2  WAT   185       9.656  -1.474   1.230  1.00  0.00           H  
ATOM    675  O   WAT   186      15.161   4.274   8.079  1.00  0.00           O  
ATOM    676  H1  WAT   186      15.954   3.720   8.487  1.00  0.00           H  
ATOM    677  H2  WAT   186      15.113   3.853   7.120  1.00  0.00           H  
ATOM    678  O   WAT   187      21.765  -2.469  -6.373  1.00  0.00           O  
ATOM    679  H1  WAT   187      21.939  -1.512  -6.053  1.00  0.00           H  
ATOM    680  H2  WAT   187      21.308  -2.366  -7.285  1.00  0.00           H  
ATOM    681  O   WAT   188      17.820   0.800   7.068  1.00  0.00           O  
ATOM    682  H1  WAT   188      18.784   0.464   7.254  1.00  0.00           H  
ATOM    683  H2  WAT   188      17.298  -0.086   6.925  1.00  0.00           H  
ATOM    684  O   WAT   189      16.909   2.834  -2.441  1.00  0.00           O  
ATOM    685  H1  WAT   189      16.571   3.784  -2.642  1.00  0.00           H  
ATOM    686  H2  WAT   189      16.095   2.364  -2.020  1.00  0.00           H  
ATOM    687  O   WAT   190      15.276   9.085   7.218  1.00  0.00           O  
ATOM    688  H1  WAT   190      16.121   9.432   6.740  1.00  0.00           H  
ATOM    689  H2  WAT   190      15.570   8.151   7.561  1.00  0.00           H  
ATOM    690  O   WAT   191      13.698  -1.754  -4.484  1.00  0.00           O  
ATOM    691  H1  WAT   191      12.840  -1.343  -4.866  1.00  0.00           H  
ATOM    692  H2  WAT   191      14.137  -2.196  -5.319  1.00  0.00           H  
ATOM    693  O   WAT   192       8.034   3.044   3.211  1.00  0.00           O  
ATOM    694  H1  WAT   192       7.169   2.859   2.677  1.00  0.00           H  
ATOM    695  H2  WAT   192       8.534   2.142   3.190  1.00  0.00           H  
ATOM    696  O   WAT   193      14.663   1.539  -1.519  1.00  0.00           O  
ATOM    697  H1  WAT   193      15.259   0.779  -1.132  1.00  0.00           H  
ATOM    698  H2  WAT   193      13.738   1.059  -1.611  1.00  0.00           H  
ATOM    699  O   WAT   194      16.659   9.783   3.696  1.00  0.00           O  
ATOM    700  H1  WAT   194      17.133   9.748   4.606  1.00  0.00           H  
ATOM    701  H2  WAT   194      15.735  10.186   3.906  1.00  0.00           H  
ATOM    702  O   WAT   195      15.679   8.196  -2.233  1.00  0.00           O  
ATOM    703  H1  WAT   195      15.135   7.511  -1.685  1.00  0.00           H  
ATOM    704  H2  WAT   195      14.936   8.720  -2.741  1.00  0.00           H  
ATOM    705  O   WAT   196      19.526   6.504  -7.020  1.00  0.00           O  
ATOM    706  H1  WAT   196      18.817   7.110  -7.485  1.00  0.00           H  
ATOM    707  H2  WAT   196      19.871   7.119  -6.261  1.00  0.00           H  
ATOM    708  O   WAT   197      13.219   1.226   2.677  1.00  0.00           O  
ATOM    709  H1  WAT   197      12.618   1.603   3.430  1.00  0.00           H  
ATOM    710  H2  WAT   197      12.537   1.030   1.917  1.00  0.00           H  
ATOM    711  O   WAT   198      11.665  -4.663  -1.038  1.00  0.00           O  
ATOM    712  H1  WAT   198      11.633  -5.364  -1.795  1.00  0.00           H  
ATOM    713  H2  WAT   198      12.354  -3.972  -1.376  1.00  0.00           H  
ATOM    714  O   WAT   199      16.966  -8.728   4.396  1.00  0.00           O  
ATOM    715  H1  WAT   199      16.491  -9.257   3.636  1.00  0.00           H  
ATOM    716  H2  WAT   199      16.457  -7.821   4.383  1.00  0.00           H  
ATOM    717  O   WAT   200      19.155 -10.079   1.364  1.00  0.00           O  
ATOM    718  H1  WAT   200      18.903 -10.357   0.393  1.00  0.00           H  
ATOM    719  H2  WAT   200      19.093 -10.994   1.862  1.00  0.00           H  
ATOM    720  O   WAT   201      14.589  -8.832  -3.299  1.00  0.00           O  
ATOM    721  H1  WAT   201      14.215  -7.918  -3.608  1.00  0.00           H  
ATOM    722  H2  WAT   201      13.899  -9.511  -3.671  1.00  0.00           H  
ATOM    723  O   WAT   202      16.661  -6.169  -0.579  1.00  0.00           O  
ATOM    724  H1  WAT   202      16.111  -5.748  -1.362  1.00  0.00           H  
ATOM    725  H2  WAT   202      16.877  -5.342   0.007  1.00  0.00           H  
ATOM    726  O   WAT   203      12.248   0.620  -1.939  1.00  0.00           O  
ATOM    727  H1  WAT   203      11.883  -0.271  -2.300  1.00  0.00           H  
ATOM    728  H2  WAT   203      11.408   1.162  -1.702  1.00  0.00           H  
ATOM    729  O   WAT   204      21.315  -4.089  -4.363  1.00  0.00           O  
ATOM    730  H1  WAT   204      21.464  -3.493  -5.209  1.00  0.00           H  
ATOM    731  H2  WAT   204      21.738  -4.976  -4.615  1.00  0.00           H  
ATOM    732  O   WAT   205      19.011  -0.557  10.016  1.00  0.00           O  
ATOM    733  H1  WAT   205      18.748   0.344  10.457  1.00  0.00           H  
ATOM    734  H2  WAT   205      18.093  -0.987   9.808  1.00  0.00           H  
ATOM    735  O   WAT   206      19.594   2.245  -2.095  1.00  0.00           O  
ATOM    736  H1  WAT   206      19.678   1.221  -1.984  1.00  0.00           H  
ATOM    737  H2  WAT   206      18.580   2.402  -2.190  1.00  0.00           H  
ATOM    738  O   WAT   207      11.553  -6.247   1.104  1.00  0.00           O  
ATOM    739  H1  WAT   207      11.618  -5.644   0.262  1.00  0.00           H  
ATOM    740  H2  WAT   207      10.758  -5.825   1.623  1.00  0.00           H  
ATOM    741  O   WAT   208      17.712  -9.306   6.885  1.00  0.00           O  
ATOM    742  H1  WAT   208      17.261  -9.092   5.973  1.00  0.00           H  
ATOM    743  H2  WAT   208      18.480  -9.944   6.608  1.00  0.00           H  
ATOM    744  O   WAT   209       7.177  -6.886  -0.945  1.00  0.00           O  
ATOM    745  H1  WAT   209       6.426  -6.404  -1.469  1.00  0.00           H  
ATOM    746  H2  WAT   209       7.932  -6.182  -0.907  1.00  0.00           H  
ATOM    747  O   WAT   210       8.700  -0.005  -6.675  1.00  0.00           O  
ATOM    748  H1  WAT   210       8.079  -0.842  -6.577  1.00  0.00           H  
ATOM    749  H2  WAT   210       9.207  -0.010  -5.770  1.00  0.00           H  
ATOM    750  O   WAT   211      17.270  -4.579   3.551  1.00  0.00           O  
ATOM    751  H1  WAT   211      18.137  -5.032   3.895  1.00  0.00           H  
ATOM    752  H2  WAT   211      16.539  -5.251   3.862  1.00  0.00           H  
ATOM    753  O   WAT   212      17.199  -4.000   0.933  1.00  0.00           O  
ATOM    754  H1  WAT   212      17.163  -4.185   1.954  1.00  0.00           H  
ATOM    755  H2  WAT   212      16.325  -3.469   0.763  1.00  0.00           H  
ATOM    756  O   WAT   213      10.976  -1.603  -2.905  1.00  0.00           O  
ATOM    757  H1  WAT   213      10.494  -0.923  -3.522  1.00  0.00           H  
ATOM    758  H2  WAT   213      11.117  -2.421  -3.515  1.00  0.00           H  
ATOM    759  O   WAT   214      17.050  -3.606  -4.274  1.00  0.00           O  
ATOM    760  H1  WAT   214      16.779  -2.603  -4.177  1.00  0.00           H  
ATOM    761  H2  WAT   214      17.120  -3.720  -5.301  1.00  0.00           H  
ATOM    762  O   WAT   215      15.850 -10.048   2.420  1.00  0.00           O  
ATOM    763  H1  WAT   215      15.983 -10.750   1.675  1.00  0.00           H  
ATOM    764  H2  WAT   215      15.551  -9.206   1.893  1.00  0.00           H  
ATOM    765  O   WAT   216      17.271  -3.680  -6.944  1.00  0.00           O  
ATOM    766  H1  WAT   216      17.820  -4.203  -7.640  1.00  0.00           H  
ATOM    767  H2  WAT   216      17.680  -2.725  -6.993  1.00  0.00           H  
ATOM    768  O   WAT   217      14.958   3.034   5.762  1.00  0.00           O  
ATOM    769  H1  WAT   217      14.467   3.584   5.042  1.00  0.00           H  
ATOM    770  H2  WAT   217      14.340   2.232   5.938  1.00  0.00           H  
ATOM    771  O   WAT   218      16.714  -1.834   3.955  1.00  0.00           O  
ATOM    772  H1  WAT   218      17.041  -2.798   3.805  1.00  0.00           H  
ATOM    773  H2  WAT   218      17.446  -1.253   3.510  1.00  0.00           H  
ATOM    774  O   WAT   219       9.877   0.394  -4.284  1.00  0.00           O  
ATOM    775  H1  WAT   219       9.109   0.828  -3.727  1.00  0.00           H  
ATOM    776  H2  WAT   219      10.507   1.199  -4.446  1.00  0.00           H  
ATOM    777  O   WAT   220      12.262  -4.941   4.823  1.00  0.00           O  
ATOM    778  H1  WAT   220      11.765  -4.194   4.309  1.00  0.00           H  
ATOM    779  H2  WAT   220      13.218  -4.573   4.925  1.00  0.00           H  
ATOM    780  O   WAT   221      16.259   0.414  -7.423  1.00  0.00           O  
ATOM    781  H1  WAT   221      15.446   0.730  -6.863  1.00  0.00           H  
ATOM    782  H2  WAT   221      15.927   0.502  -8.396  1.00  0.00           H  
ATOM    783  O   WAT   222      18.514  -6.480  -2.536  1.00  0.00           O  
ATOM    784  H1  WAT   222      18.919  -5.525  -2.521  1.00  0.00           H  
ATOM    785  H2  WAT   222      17.815  -6.445  -1.777  1.00  0.00           H  
ATOM    786  O   WAT   223      20.408   0.299   4.905  1.00  0.00           O  
ATOM    787  H1  WAT   223      20.428   0.270   5.939  1.00  0.00           H  
ATOM    788  H2  WAT   223      20.736  -0.642   4.638  1.00  0.00           H  
ATOM    789  O   WAT   224      14.007   3.808  -0.185  1.00  0.00           O  
ATOM    790  H1  WAT   224      14.501   3.570   0.702  1.00  0.00           H  
ATOM    791  H2  WAT   224      14.218   2.983  -0.777  1.00  0.00           H  
ATOM    792  O   WAT   225      20.791  10.729  -5.376  1.00  0.00           O  
ATOM    793  H1  WAT   225      20.025  11.184  -5.900  1.00  0.00           H  
ATOM    794  H2  WAT   225      20.550   9.733  -5.396  1.00  0.00           H  
ATOM    795  O   WAT   226       9.712   0.947   3.089  1.00  0.00           O  
ATOM    796  H1  WAT   226      10.364   1.257   3.827  1.00  0.00           H  
ATOM    797  H2  WAT   226      10.310   0.932   2.241  1.00  0.00           H  
ATOM    798  O   WAT   227      13.105  -1.633   6.089  1.00  0.00           O  
ATOM    799  H1  WAT   227      12.081  -1.671   5.965  1.00  0.00           H  
ATOM    800  H2  WAT   227      13.450  -1.391   5.138  1.00  0.00           H  
ATOM    801  O   WAT   228      17.987   7.051   5.918  1.00  0.00           O  
ATOM    802  H1  WAT   228      18.758   6.381   5.756  1.00  0.00           H  
ATOM    803  H2  WAT   228      17.284   6.771   5.207  1.00  0.00           H  
ATOM    804  O   WAT   229      16.122   6.408   4.113  1.00  0.00           O  
ATOM    805  H1  WAT   229      15.461   7.173   3.918  1.00  0.00           H  
ATOM    806  H2  WAT   229      16.642   6.303   3.223  1.00  0.00           H  
ATOM    807  O   WAT   230      21.903  -1.934  -2.827  1.00  0.00           O  
ATOM    808  H1  WAT   230      21.781  -2.796  -3.382  1.00  0.00           H  
ATOM    809  H2  WAT   230      22.156  -1.228  -3.536  1.00  0.00           H  
ATOM    810  O   WAT   231       9.996   2.002  -1.054  1.00  0.00           O  
ATOM    811  H1  WAT   231       9.532   2.719  -0.472  1.00  0.00           H  
ATOM    812  H2  WAT   231       9.270   1.788  -1.767  1.00  0.00           H  
ATOM    813  O   WAT   232      17.334   1.422  -4.649  1.00  0.00           O  
ATOM    814  H1  WAT   232      17.357   2.071  -5.435  1.00  0.00           H  
ATOM    815  H2  WAT   232      17.177   2.022  -3.822  1.00  0.00           H  
ATOM    816  O   WAT   233      19.636   7.587   1.712  1.00  0.00           O  
ATOM    817  H1  WAT   233      20.213   7.389   2.556  1.00  0.00           H  
ATOM    818  H2  WAT   233      20.282   7.372   0.936  1.00  0.00           H  
ATOM    819  O   WAT   234       9.011  -4.947  -3.508  1.00  0.00           O  
ATOM    820  H1  WAT   234       8.957  -4.959  -2.464  1.00  0.00           H  
ATOM    821  H2  WAT   234       8.405  -4.123  -3.729  1.00  0.00           H  
ATOM    822  O   WAT   235      17.314   1.499   1.345  1.00  0.00           O  
ATOM    823  H1  WAT   235      17.871   2.372   1.350  1.00  0.00           H  
ATOM    824  H2  WAT   235      17.812   0.894   2.019  1.00  0.00           H  
ATOM    825  O   WAT   236      11.980   7.615   1.695  1.00  0.00           O  
ATOM    826  H1  WAT   236      12.755   7.958   2.271  1.00  0.00           H  
ATOM    827  H2  WAT   236      11.772   6.684   2.085  1.00  0.00           H  
ATOM    828  O   WAT   237      15.480   3.977  -6.732  1.00  0.00           O  
ATOM    829  H1  WAT   237      16.383   3.595  -7.038  1.00  0.00           H  
ATOM    830  H2  WAT   237      14.989   4.192  -7.622  1.00  0.00           H  
ATOM    831  O   WAT   238      13.129 -13.320   4.225  1.00  0.00           O  
ATOM    832  H1  WAT   238      14.036 -13.629   4.596  1.00  0.00           H  
ATOM    833  H2  WAT   238      13.331 -13.049   3.254  1.00  0.00           H  
ATOM    834  O   WAT   239       8.755   8.463   5.817  1.00  0.00           O  
ATOM    835  H1  WAT   239       8.284   8.414   6.738  1.00  0.00           H  
ATOM    836  H2  WAT   239       9.322   9.316   5.879  1.00  0.00           H  
ATOM    837  O   WAT   240      16.305   6.759   8.012  1.00  0.00           O  
ATOM    838  H1  WAT   240      17.052   6.719   7.300  1.00  0.00           H  
ATOM    839  H2  WAT   240      15.903   5.812   8.002  1.00  0.00           H  
ATOM    840  O   WAT   241      21.045   2.512  -4.422  1.00  0.00           O  
ATOM    841  H1  WAT   241      20.608   2.450  -3.493  1.00  0.00           H  
ATOM    842  H2  WAT   241      20.457   3.188  -4.928  1.00  0.00           H  
ATOM    843  O   WAT   242      12.875  -0.922 -10.591  1.00  0.00           O  
ATOM    844  H1  WAT   242      13.075   0.068 -10.849  1.00  0.00           H  
ATOM    845  H2  WAT   242      13.023  -0.914  -9.564  1.00  0.00           H  
ATOM    846  O   WAT   243      19.420  -6.086   4.426  1.00  0.00           O  
ATOM    847  H1  WAT   243      20.209  -5.575   3.998  1.00  0.00           H  
ATOM    848  H2  WAT   243      19.571  -7.060   4.110  1.00  0.00           H  
ATOM    849  O   WAT   244      20.732   4.574  -8.624  1.00  0.00           O  
ATOM    850  H1  WAT   244      20.267   5.378  -8.181  1.00  0.00           H  
ATOM    851  H2  WAT   244      21.389   4.231  -7.936  1.00  0.00           H  
ATOM    852  O   WAT   245      16.269  -1.084  -4.014  1.00  0.00           O  
ATOM    853  H1  WAT   245      15.249  -1.140  -4.120  1.00  0.00           H  
ATOM    854  H2  WAT   245      16.511  -0.129  -4.289  1.00  0.00           H  
ATOM    855  O   WAT   246      19.658  -2.693   6.448  1.00  0.00           O  
ATOM    856  H1  WAT   246      18.862  -3.328   6.435  1.00  0.00           H  
ATOM    857  H2  WAT   246      20.029  -2.685   5.496  1.00  0.00           H  
ATOM    858  O   WAT   247      18.243  -2.205  -0.841  1.00  0.00           O  
ATOM    859  H1  WAT   247      17.911  -2.837  -0.102  1.00  0.00           H  
ATOM    860  H2  WAT   247      18.601  -2.854  -1.567  1.00  0.00           H  
ATOM    861  O   WAT   248      19.859   8.171  -4.866  1.00  0.00           O  
ATOM    862  H1  WAT   248      18.844   8.013  -4.731  1.00  0.00           H  
ATOM    863  H2  WAT   248      20.205   8.278  -3.897  1.00  0.00           H  
ATOM    864  O   WAT   249      15.482  -5.045  -2.662  1.00  0.00           O  
ATOM    865  H1  WAT   249      16.092  -4.552  -3.339  1.00  0.00           H  
ATOM    866  H2  WAT   249      14.859  -5.607  -3.267  1.00  0.00           H  
ATOM    867  O   WAT   250      19.804   2.853   3.896  1.00  0.00           O  
ATOM    868  H1  WAT   250      18.817   2.713   4.212  1.00  0.00           H  
ATOM    869  H2  WAT   250      20.265   1.992   4.226  1.00  0.00           H  
ATOM    870  O   WAT   251      13.342  -0.656  -7.947  1.00  0.00           O  
ATOM    871  H1  WAT   251      12.581  -0.909  -7.286  1.00  0.00           H  
ATOM    872  H2  WAT   251      14.147  -1.180  -7.575  1.00  0.00           H  
ATOM    873  O   WAT   252      11.052   2.815  -4.650  1.00  0.00           O  
ATOM    874  H1  WAT   252      11.998   2.838  -4.217  1.00  0.00           H  
ATOM    875  H2  WAT   252      10.526   3.509  -4.090  1.00  0.00           H  
ATOM    876  O   WAT   253      14.653  10.347   0.309  1.00  0.00           O  
ATOM    877  H1  WAT   253      14.022  10.654   1.064  1.00  0.00           H  
ATOM    878  H2  WAT   253      14.928   9.394   0.574  1.00  0.00           H  
ATOM    879  O   WAT   254      13.516   2.872  -3.667  1.00  0.00           O  
ATOM    880  H1  WAT   254      13.834   2.262  -2.903  1.00  0.00           H  
ATOM    881  H2  WAT   254      14.117   3.712  -3.568  1.00  0.00           H  
ATOM    882  O   WAT   255      15.648   9.428  12.287  1.00  0.00           O  
ATOM    883  H1  WAT   255      14.637   9.308  12.100  1.00  0.00           H  
ATOM    884  H2  WAT   255      16.093   9.047  11.436  1.00  0.00           H  
ATOM    885  O   WAT   256      17.748   8.320  -7.956  1.00  0.00           O  
ATOM    886  H1  WAT   256      17.937   9.309  -7.838  1.00  0.00           H  
ATOM    887  H2  WAT   256      16.869   8.268  -8.481  1.00  0.00           H  
ATOM    888  O   WAT   257      19.871   5.148   5.442  1.00  0.00           O  
ATOM    889  H1  WAT   257      19.678   4.818   6.409  1.00  0.00           H  
ATOM    890  H2  WAT   257      19.908   4.273   4.898  1.00  0.00           H  
ATOM    891  O   WAT   258      10.442  -1.501   5.936  1.00  0.00           O  
ATOM    892  H1  WAT   258       9.609  -2.102   6.124  1.00  0.00           H  
ATOM    893  H2  WAT   258      10.023  -0.546   5.972  1.00  0.00           H  
ATOM    894  O   WAT   259      21.817  -0.089  -4.945  1.00  0.00           O  
ATOM    895  H1  WAT   259      21.868   0.941  -4.830  1.00  0.00           H  
ATOM    896  H2  WAT   259      20.789  -0.255  -4.914  1.00  0.00           H  
ATOM    897  O   WAT   260      17.434   2.342   4.918  1.00  0.00           O  
ATOM    898  H1  WAT   260      17.644   1.739   5.734  1.00  0.00           H  
ATOM    899  H2  WAT   260      16.495   2.710   5.137  1.00  0.00           H  
ATOM    900  O   WAT   261      20.139  -2.365  -8.594  1.00  0.00           O  
ATOM    901  H1  WAT   261      19.444  -1.847  -8.023  1.00  0.00           H  
ATOM    902  H2  WAT   261      19.687  -3.280  -8.739  1.00  0.00           H  
ATOM    903  O   WAT   262      11.034  -1.442   8.674  1.00  0.00           O  
ATOM    904  H1  WAT   262      12.017  -1.411   9.002  1.00  0.00           H  
ATOM    905  H2  WAT   262      11.098  -1.314   7.664  1.00  0.00           H  
ATOM    906  O   WAT   263      18.318  -1.261  -6.993  1.00  0.00           O  
ATOM    907  H1  WAT   263      18.678  -0.963  -6.069  1.00  0.00           H  
ATOM    908  H2  WAT   263      17.519  -0.620  -7.152  1.00  0.00           H  
ATOM    909  O   WAT   264      10.786  -2.991   3.747  1.00  0.00           O  
ATOM    910  H1  WAT   264      10.692  -2.415   4.603  1.00  0.00           H  
ATOM    911  H2  WAT   264      10.235  -2.441   3.053  1.00  0.00           H  
ATOM    912  O   WAT   265      20.624  -1.434 -11.080  1.00  0.00           O  
ATOM    913  H1  WAT   265      20.000  -2.075 -11.593  1.00  0.00           H  
ATOM    914  H2  WAT   265      20.631  -1.817 -10.122  1.00  0.00           H  
ATOM    915  O   WAT   266      18.627  -0.256   2.900  1.00  0.00           O  
ATOM    916  H1  WAT   266      19.129   0.092   3.735  1.00  0.00           H  
ATOM    917  H2  WAT   266      19.401  -0.573   2.286  1.00  0.00           H  
ATOM    918  O   WAT   267      11.768  -8.665   2.173  1.00  0.00           O  
ATOM    919  H1  WAT   267      11.909  -8.335   3.145  1.00  0.00           H  
ATOM    920  H2  WAT   267      11.656  -7.777   1.647  1.00  0.00           H  
ATOM    921  O   WAT   268      15.253  -7.885   0.896  1.00  0.00           O  
ATOM    922  H1  WAT   268      15.815  -7.246   0.300  1.00  0.00           H  
ATOM    923  H2  WAT   268      14.689  -7.217   1.461  1.00  0.00           H  
ATOM    924  O   WAT   269      14.118   4.609   3.775  1.00  0.00           O  
ATOM    925  H1  WAT   269      14.861   5.292   4.000  1.00  0.00           H  
ATOM    926  H2  WAT   269      14.561   4.017   3.046  1.00  0.00           H  
ATOM    927  O   WAT   270      20.166  -0.349   7.560  1.00  0.00           O  
ATOM    928  H1  WAT   270      19.950  -0.427   8.567  1.00  0.00           H  
ATOM    929  H2  WAT   270      20.052  -1.327   7.222  1.00  0.00           H  
ATOM    930  O   WAT   271      18.203  -6.613   6.861  1.00  0.00           O  
ATOM    931  H1  WAT   271      18.125  -7.640   6.903  1.00  0.00           H  
ATOM    932  H2  WAT   271      18.754  -6.440   6.006  1.00  0.00           H  
ATOM    933  O   WAT   272      14.752  -2.738  -6.731  1.00  0.00           O  
ATOM    934  H1  WAT   272      15.682  -3.163  -6.864  1.00  0.00           H  
ATOM    935  H2  WAT   272      14.149  -3.254  -7.392  1.00  0.00           H  
ATOM    936  O   WAT   273      16.857  12.444   5.679  1.00  0.00           O  
ATOM    937  H1  WAT   273      17.097  12.792   4.728  1.00  0.00           H  
ATOM    938  H2  WAT   273      17.317  11.531   5.726  1.00  0.00           H  
ATOM    939  O   WAT   274      19.460 -10.785   5.465  1.00  0.00           O  
ATOM    940  H1  WAT   274      20.063 -11.555   5.210  1.00  0.00           H  
ATOM    941  H2  WAT   274      19.707 -10.016   4.828  1.00  0.00           H  
ATOM    942  O   WAT   275      16.616  -1.531   6.685  1.00  0.00           O  
ATOM    943  H1  WAT   275      16.905  -2.524   6.825  1.00  0.00           H  
ATOM    944  H2  WAT   275      16.551  -1.475   5.652  1.00  0.00           H  
ATOM    945  O   WAT   276      13.056  -3.917  -8.443  1.00  0.00           O  
ATOM    946  H1  WAT   276      13.452  -3.962  -9.398  1.00  0.00           H  
ATOM    947  H2  WAT   276      12.163  -3.413  -8.582  1.00  0.00           H  
ATOM    948  O   WAT   277      16.611  12.623   8.378  1.00  0.00           O  
ATOM    949  H1  WAT   277      16.243  13.535   8.706  1.00  0.00           H  
ATOM    950  H2  WAT   277      16.778  12.775   7.374  1.00  0.00           H  
ATOM    951  O   WAT   278      15.582 -14.003  -2.760  1.00  0.00           O  
ATOM    952  H1  WAT   278      14.618 -13.709  -3.007  1.00  0.00           H  
ATOM    953  H2  WAT   278      16.087 -13.892  -3.664  1.00  0.00           H  
ATOM    954  O   WAT   279      19.222   4.208  -5.629  1.00  0.00           O  
ATOM    955  H1  WAT   279      18.731   3.591  -6.297  1.00  0.00           H  
ATOM    956  H2  WAT   279      19.348   5.084  -6.170  1.00  0.00           H  
ATOM    957  O   WAT   280      13.590   1.531 -11.136  1.00  0.00           O  
ATOM    958  H1  WAT   280      13.101   1.890 -10.302  1.00  0.00           H  
ATOM    959  H2  WAT   280      14.559   1.384 -10.799  1.00  0.00           H  
ATOM    960  O   WAT   281      10.158   8.149  -0.131  1.00  0.00           O  
ATOM    961  H1  WAT   281      10.592   7.631  -0.904  1.00  0.00           H  
ATOM    962  H2  WAT   281      10.855   8.044   0.638  1.00  0.00           H  
ATOM    963  O   WAT   282      15.134   4.957  -3.184  1.00  0.00           O  
ATOM    964  H1  WAT   282      14.795   5.594  -2.458  1.00  0.00           H  
ATOM    965  H2  WAT   282      15.187   5.541  -4.033  1.00  0.00           H  
ATOM    966  O   WAT   283      10.001   6.367   4.689  1.00  0.00           O  
ATOM    967  H1  WAT   283       9.356   5.606   4.981  1.00  0.00           H  
ATOM    968  H2  WAT   283       9.520   7.216   5.043  1.00  0.00           H  
ATOM    969  O   WAT   284      10.288  -1.435  -0.303  1.00  0.00           O  
ATOM    970  H1  WAT   284       9.264  -1.361  -0.516  1.00  0.00           H  
ATOM    971  H2  WAT   284      10.681  -1.637  -1.242  1.00  0.00           H  
ATOM    972  O   WAT   285      14.122  -1.049   3.757  1.00  0.00           O  
ATOM    973  H1  WAT   285      13.904  -0.163   3.276  1.00  0.00           H  
ATOM    974  H2  WAT   285      15.149  -1.110   3.725  1.00  0.00           H  
ATOM    975  O   WAT   286       8.109  -6.913   3.596  1.00  0.00           O  
ATOM    976  H1  WAT   286       8.765  -6.256   3.127  1.00  0.00           H  
ATOM    977  H2  WAT   286       7.414  -7.103   2.843  1.00  0.00           H  
ATOM    978  O   WAT   287       6.100  -3.538  -1.486  1.00  0.00           O  
ATOM    979  H1  WAT   287       5.632  -4.434  -1.737  1.00  0.00           H  
ATOM    980  H2  WAT   287       5.731  -3.365  -0.525  1.00  0.00           H  
ATOM    981  O   WAT   288      11.124  -3.686  -4.672  1.00  0.00           O  
ATOM    982  H1  WAT   288      10.354  -4.245  -4.285  1.00  0.00           H  
ATOM    983  H2  WAT   288      11.670  -4.365  -5.229  1.00  0.00           H  
ATOM    984  O   WAT   289      12.544  -5.390  -6.239  1.00  0.00           O  
ATOM    985  H1  WAT   289      12.416  -6.351  -6.603  1.00  0.00           H  
ATOM    986  H2  WAT   289      12.770  -4.846  -7.091  1.00  0.00           H  
ATOM    987  O   WAT   290       9.545 -12.988  -4.882  1.00  0.00           O  
ATOM    988  H1  WAT   290       9.536 -14.013  -4.961  1.00  0.00           H  
ATOM    989  H2  WAT   290       9.918 -12.825  -3.932  1.00  0.00           H  
ATOM    990  O   WAT   291       8.223 -11.555   0.897  1.00  0.00           O  
ATOM    991  H1  WAT   291       8.537 -12.532   1.044  1.00  0.00           H  
ATOM    992  H2  WAT   291       8.756 -11.036   1.631  1.00  0.00           H  
ATOM    993  O   WAT   292      11.649   1.934   4.764  1.00  0.00           O  
ATOM    994  H1  WAT   292      12.316   1.502   5.439  1.00  0.00           H  
ATOM    995  H2  WAT   292      11.186   2.651   5.345  1.00  0.00           H  
ATOM    996  O   WAT   293      15.209   7.715   1.054  1.00  0.00           O  
ATOM    997  H1  WAT   293      14.795   7.831   1.993  1.00  0.00           H  
ATOM    998  H2  WAT   293      16.082   7.191   1.240  1.00  0.00           H  
ATOM    999  O   WAT   294      15.478 -14.106   5.291  1.00  0.00           O  
ATOM   1000  H1  WAT   294      16.072 -13.371   4.869  1.00  0.00           H  
ATOM   1001  H2  WAT   294      15.383 -13.779   6.276  1.00  0.00           H  
ATOM   1002  O   WAT   295      18.674 -12.493   2.412  1.00  0.00           O  
ATOM   1003  H1  WAT   295      18.362 -13.258   1.806  1.00  0.00           H  
ATOM   1004  H2  WAT   295      17.977 -12.459   3.165  1.00  0.00           H  
ATOM   1005  O   WAT   296       7.042 -12.445   4.841  1.00  0.00           O  
ATOM   1006  H1  WAT   296       7.978 -12.904   4.715  1.00  0.00           H  
ATOM   1007  H2  WAT   296       6.507 -13.193   5.314  1.00  0.00           H  
ATOM   1008  O   WAT   297      12.483   6.945   5.271  1.00  0.00           O  
ATOM   1009  H1  WAT   297      12.679   6.156   5.930  1.00  0.00           H  
ATOM   1010  H2  WAT   297      11.485   6.772   5.033  1.00  0.00           H  
ATOM   1011  O   WAT   298      13.812 -12.700   1.654  1.00  0.00           O  
ATOM   1012  H1  WAT   298      13.130 -11.990   1.326  1.00  0.00           H  
ATOM   1013  H2  WAT   298      14.688 -12.416   1.202  1.00  0.00           H  
ATOM   1014  O   WAT   299      12.906  10.927  -1.648  1.00  0.00           O  
ATOM   1015  H1  WAT   299      13.602  10.684  -0.926  1.00  0.00           H  
ATOM   1016  H2  WAT   299      13.137  10.293  -2.428  1.00  0.00           H  
ATOM   1017  O   WAT   300      17.864   9.389  -1.239  1.00  0.00           O  
ATOM   1018  H1  WAT   300      17.821   9.494  -0.210  1.00  0.00           H  
ATOM   1019  H2  WAT   300      16.981   8.907  -1.471  1.00  0.00           H  
ATOM   1020  O   WAT   301      19.775   4.647  -0.978  1.00  0.00           O  
ATOM   1021  H1  WAT   301      19.239   5.072  -1.772  1.00  0.00           H  
ATOM   1022  H2  WAT   301      19.879   3.665  -1.318  1.00  0.00           H  
ATOM   1023  O   WAT   302      17.374 -14.002   0.434  1.00  0.00           O  
ATOM   1024  H1  WAT   302      17.914 -13.915  -0.438  1.00  0.00           H  
ATOM   1025  H2  WAT   302      16.766 -13.171   0.434  1.00  0.00           H  
ATOM   1026  O   WAT   303       9.601   4.725  -3.361  1.00  0.00           O  
ATOM   1027  H1  WAT   303      10.095   5.317  -2.692  1.00  0.00           H  
ATOM   1028  H2  WAT   303       8.671   4.576  -2.951  1.00  0.00           H  
ATOM   1029  O   WAT   304       7.407  -2.842  -3.712  1.00  0.00           O  
ATOM   1030  H1  WAT   304       7.440  -1.828  -3.556  1.00  0.00           H  
ATOM   1031  H2  WAT   304       6.899  -3.193  -2.878  1.00  0.00           H  
ATOM   1032  O   WAT   305      13.681  -3.130  -2.062  1.00  0.00           O  
ATOM   1033  H1  WAT   305      14.385  -3.838  -2.322  1.00  0.00           H  
ATOM   1034  H2  WAT   305      13.599  -2.547  -2.911  1.00  0.00           H  
ATOM   1035  O   WAT   306      18.973  -7.423   0.656  1.00  0.00           O  
ATOM   1036  H1  WAT   306      18.043  -7.371   0.254  1.00  0.00           H  
ATOM   1037  H2  WAT   306      19.113  -8.407   0.908  1.00  0.00           H  
ATOM   1038  O   WAT   307      11.499   6.142  -1.680  1.00  0.00           O  
ATOM   1039  H1  WAT   307      12.474   6.432  -1.474  1.00  0.00           H  
ATOM   1040  H2  WAT   307      11.316   5.453  -0.920  1.00  0.00           H  
ATOM   1041  O   WAT   308      12.366  -7.916  -7.123  1.00  0.00           O  
ATOM   1042  H1  WAT   308      13.264  -8.371  -6.903  1.00  0.00           H  
ATOM   1043  H2  WAT   308      11.665  -8.655  -6.954  1.00  0.00           H  
ATOM   1044  O   WAT   309      11.252  -6.570  -2.907  1.00  0.00           O  
ATOM   1045  H1  WAT   309      10.338  -6.220  -3.206  1.00  0.00           H  
ATOM   1046  H2  WAT   309      11.113  -7.594  -2.823  1.00  0.00           H  
ATOM   1047  O   WAT   310      18.021  10.389   8.812  1.00  0.00           O  
ATOM   1048  H1  WAT   310      17.501  11.287   8.734  1.00  0.00           H  
ATOM   1049  H2  WAT   310      18.638  10.573   9.635  1.00  0.00           H  
ATOM   1050  O   WAT   311      16.095 -10.657   8.656  1.00  0.00           O  
ATOM   1051  H1  WAT   311      15.392  -9.989   9.003  1.00  0.00           H  
ATOM   1052  H2  WAT   311      16.724 -10.082   8.078  1.00  0.00           H  
ATOM   1053  O   WAT   312      15.369   6.313  -5.526  1.00  0.00           O  
ATOM   1054  H1  WAT   312      15.467   5.360  -5.944  1.00  0.00           H  
ATOM   1055  H2  WAT   312      14.731   6.773  -6.204  1.00  0.00           H  
ATOM   1056  O   WAT   313      11.939   5.154  -6.023  1.00  0.00           O  
ATOM   1057  H1  WAT   313      11.709   5.278  -7.023  1.00  0.00           H  
ATOM   1058  H2  WAT   313      11.676   4.194  -5.812  1.00  0.00           H  
ATOM   1059  O   WAT   314      15.913  -2.097 -16.564  1.00  0.00           O  
ATOM   1060  H1  WAT   314      16.058  -1.114 -16.806  1.00  0.00           H  
ATOM   1061  H2  WAT   314      16.406  -2.220 -15.674  1.00  0.00           H  
ATOM   1062  O   WAT   315      13.386  -0.224 -17.455  1.00  0.00           O  
ATOM   1063  H1  WAT   315      12.437   0.115 -17.207  1.00  0.00           H  
ATOM   1064  H2  WAT   315      13.265  -0.693 -18.346  1.00  0.00           H  
ATOM   1065  O   WAT   316       7.047  -1.831 -14.320  1.00  0.00           O  
ATOM   1066  H1  WAT   316       6.138  -1.637 -14.793  1.00  0.00           H  
ATOM   1067  H2  WAT   316       7.555  -0.934 -14.457  1.00  0.00           H  
ATOM   1068  O   WAT   317      13.523  -7.364 -10.583  1.00  0.00           O  
ATOM   1069  H1  WAT   317      12.624  -7.015 -10.214  1.00  0.00           H  
ATOM   1070  H2  WAT   317      13.578  -6.947 -11.526  1.00  0.00           H  
ATOM   1071  O   WAT   318      10.743   0.150 -13.962  1.00  0.00           O  
ATOM   1072  H1  WAT   318      10.807  -0.663 -13.323  1.00  0.00           H  
ATOM   1073  H2  WAT   318      11.585   0.692 -13.756  1.00  0.00           H  
ATOM   1074  O   WAT   319      15.460  -7.203  -8.757  1.00  0.00           O  
ATOM   1075  H1  WAT   319      14.637  -7.272  -9.380  1.00  0.00           H  
ATOM   1076  H2  WAT   319      15.182  -7.742  -7.924  1.00  0.00           H  
ATOM   1077  O   WAT   320      16.739  -2.221 -13.889  1.00  0.00           O  
ATOM   1078  H1  WAT   320      17.082  -1.264 -14.155  1.00  0.00           H  
ATOM   1079  H2  WAT   320      15.939  -1.985 -13.264  1.00  0.00           H  
ATOM   1080  O   WAT   321      13.657  -6.274 -13.091  1.00  0.00           O  
ATOM   1081  H1  WAT   321      14.476  -5.762 -13.459  1.00  0.00           H  
ATOM   1082  H2  WAT   321      12.945  -5.530 -12.986  1.00  0.00           H  
ATOM   1083  O   WAT   322      17.447   0.151 -14.648  1.00  0.00           O  
ATOM   1084  H1  WAT   322      16.953   0.599 -15.423  1.00  0.00           H  
ATOM   1085  H2  WAT   322      17.997   0.907 -14.213  1.00  0.00           H  
ATOM   1086  O   WAT   323      13.904  -3.776 -15.795  1.00  0.00           O  
ATOM   1087  H1  WAT   323      14.515  -4.306 -15.148  1.00  0.00           H  
ATOM   1088  H2  WAT   323      14.586  -3.207 -16.331  1.00  0.00           H  
ATOM   1089  O   WAT   324      17.789  -0.929 -10.473  1.00  0.00           O  
ATOM   1090  H1  WAT   324      18.735  -0.648 -10.225  1.00  0.00           H  
ATOM   1091  H2  WAT   324      17.909  -1.765 -11.058  1.00  0.00           H  
ATOM   1092  O   WAT   325      13.198   1.696 -14.541  1.00  0.00           O  
ATOM   1093  H1  WAT   325      13.763   2.149 -15.277  1.00  0.00           H  
ATOM   1094  H2  WAT   325      13.519   0.723 -14.540  1.00  0.00           H  
ATOM   1095  O   WAT   326      15.970   0.982 -10.070  1.00  0.00           O  
ATOM   1096  H1  WAT   326      16.571   1.822 -10.087  1.00  0.00           H  
ATOM   1097  H2  WAT   326      16.625   0.217 -10.321  1.00  0.00           H  
ATOM   1098  O   WAT   327      10.832   2.252 -18.679  1.00  0.00           O  
ATOM   1099  H1  WAT   327       9.978   1.938 -19.150  1.00  0.00           H  
ATOM   1100  H2  WAT   327      10.887   1.652 -17.839  1.00  0.00           H  
ATOM   1101  O   WAT   328      15.733   0.817 -16.722  1.00  0.00           O  
ATOM   1102  H1  WAT   328      14.860   0.401 -17.096  1.00  0.00           H  
ATOM   1103  H2  WAT   328      15.496   1.822 -16.662  1.00  0.00           H  
ATOM   1104  O   WAT   329      14.036   3.948 -12.835  1.00  0.00           O  
ATOM   1105  H1  WAT   329      13.841   2.999 -13.158  1.00  0.00           H  
ATOM   1106  H2  WAT   329      14.222   4.489 -13.691  1.00  0.00           H  
ATOM   1107  O   WAT   330      19.086  -7.839 -11.883  1.00  0.00           O  
ATOM   1108  H1  WAT   330      18.589  -8.058 -10.998  1.00  0.00           H  
ATOM   1109  H2  WAT   330      19.020  -8.696 -12.425  1.00  0.00           H  
ATOM   1110  O   WAT   331      17.740  -8.269  -9.635  1.00  0.00           O  
ATOM   1111  H1  WAT   331      16.828  -7.883  -9.320  1.00  0.00           H  
ATOM   1112  H2  WAT   331      18.387  -7.936  -8.892  1.00  0.00           H  
ATOM   1113  O   WAT   332      18.794  -4.726  -8.986  1.00  0.00           O  
ATOM   1114  H1  WAT   332      19.461  -5.053  -9.721  1.00  0.00           H  
ATOM   1115  H2  WAT   332      17.882  -4.787  -9.480  1.00  0.00           H  
ATOM   1116  O   WAT   333      14.903  -8.926  -6.738  1.00  0.00           O  
ATOM   1117  H1  WAT   333      14.981  -9.807  -7.277  1.00  0.00           H  
ATOM   1118  H2  WAT   333      15.617  -9.024  -6.007  1.00  0.00           H  
ATOM   1119  O   WAT   334      16.827  -9.195  -4.652  1.00  0.00           O  
ATOM   1120  H1  WAT   334      17.566  -9.291  -3.928  1.00  0.00           H  
ATOM   1121  H2  WAT   334      15.968  -9.081  -4.072  1.00  0.00           H  
ATOM   1122  O   WAT   335       9.801  -3.511 -17.369  1.00  0.00           O  
ATOM   1123  H1  WAT   335       9.109  -3.714 -16.622  1.00  0.00           H  
ATOM   1124  H2  WAT   335      10.603  -4.111 -17.101  1.00  0.00           H  
ATOM   1125  O   WAT   336       9.077  -0.980 -17.839  1.00  0.00           O  
ATOM   1126  H1  WAT   336       9.484  -1.928 -17.716  1.00  0.00           H  
ATOM   1127  H2  WAT   336       8.056  -1.171 -17.761  1.00  0.00           H  
ATOM   1128  O   WAT   337      14.526  -1.798 -12.493  1.00  0.00           O  
ATOM   1129  H1  WAT   337      13.955  -1.381 -11.738  1.00  0.00           H  
ATOM   1130  H2  WAT   337      14.070  -1.450 -13.354  1.00  0.00           H  
ATOM   1131  O   WAT   338      11.652  -5.212 -16.409  1.00  0.00           O  
ATOM   1132  H1  WAT   338      11.221  -5.330 -15.484  1.00  0.00           H  
ATOM   1133  H2  WAT   338      12.536  -4.714 -16.211  1.00  0.00           H  
ATOM   1134  O   WAT   339       6.926  -7.470 -16.058  1.00  0.00           O  
ATOM   1135  H1  WAT   339       6.432  -6.553 -16.033  1.00  0.00           H  
ATOM   1136  H2  WAT   339       7.017  -7.635 -17.082  1.00  0.00           H  
ATOM   1137  O   WAT   340      13.491  -1.154 -14.898  1.00  0.00           O  
ATOM   1138  H1  WAT   340      13.435  -2.175 -15.046  1.00  0.00           H  
ATOM   1139  H2  WAT   340      13.545  -0.789 -15.866  1.00  0.00           H  
ATOM   1140  O   WAT   341      21.094   1.082 -11.802  1.00  0.00           O  
ATOM   1141  H1  WAT   341      20.900   0.104 -11.502  1.00  0.00           H  
ATOM   1142  H2  WAT   341      22.050   1.057 -12.134  1.00  0.00           H  
ATOM   1143  O   WAT   342       9.972   1.286 -10.285  1.00  0.00           O  
ATOM   1144  H1  WAT   342      10.863   1.379  -9.779  1.00  0.00           H  
ATOM   1145  H2  WAT   342      10.055   1.958 -11.060  1.00  0.00           H  
ATOM   1146  O   WAT   343      10.940  -1.855 -12.131  1.00  0.00           O  
ATOM   1147  H1  WAT   343      10.092  -1.870 -11.534  1.00  0.00           H  
ATOM   1148  H2  WAT   343      11.666  -1.492 -11.479  1.00  0.00           H  
ATOM   1149  O   WAT   344      17.435   3.241  -9.901  1.00  0.00           O  
ATOM   1150  H1  WAT   344      18.370   3.343 -10.347  1.00  0.00           H  
ATOM   1151  H2  WAT   344      16.879   3.977 -10.375  1.00  0.00           H  
ATOM   1152  O   WAT   345      11.288  -6.667  -9.228  1.00  0.00           O  
ATOM   1153  H1  WAT   345      10.708  -5.956  -8.747  1.00  0.00           H  
ATOM   1154  H2  WAT   345      11.717  -7.185  -8.438  1.00  0.00           H  
ATOM   1155  O   WAT   346       7.491   6.788 -11.391  1.00  0.00           O  
ATOM   1156  H1  WAT   346       7.250   5.933 -10.848  1.00  0.00           H  
ATOM   1157  H2  WAT   346       8.437   6.564 -11.749  1.00  0.00           H  
ATOM   1158  O   WAT   347      17.747   2.648  -7.302  1.00  0.00           O  
ATOM   1159  H1  WAT   347      17.324   1.702  -7.355  1.00  0.00           H  
ATOM   1160  H2  WAT   347      17.791   2.925  -8.305  1.00  0.00           H  
ATOM   1161  O   WAT   348      15.716  -4.735 -14.013  1.00  0.00           O  
ATOM   1162  H1  WAT   348      16.081  -3.763 -14.039  1.00  0.00           H  
ATOM   1163  H2  WAT   348      16.486  -5.236 -13.522  1.00  0.00           H  
ATOM   1164  O   WAT   349      13.806   7.013  -7.656  1.00  0.00           O  
ATOM   1165  H1  WAT   349      13.726   6.073  -8.069  1.00  0.00           H  
ATOM   1166  H2  WAT   349      12.828   7.317  -7.540  1.00  0.00           H  
ATOM   1167  O   WAT   350      19.857   3.410 -10.920  1.00  0.00           O  
ATOM   1168  H1  WAT   350      20.454   2.603 -11.117  1.00  0.00           H  
ATOM   1169  H2  WAT   350      20.304   3.878 -10.117  1.00  0.00           H  
ATOM   1170  O   WAT   351      11.464  -1.618  -6.327  1.00  0.00           O  
ATOM   1171  H1  WAT   351      11.271  -2.395  -5.670  1.00  0.00           H  
ATOM   1172  H2  WAT   351      10.995  -1.931  -7.196  1.00  0.00           H  
ATOM   1173  O   WAT   352      20.401  -5.691 -10.834  1.00  0.00           O  
ATOM   1174  H1  WAT   352      20.056  -6.547 -11.286  1.00  0.00           H  
ATOM   1175  H2  WAT   352      21.221  -5.415 -11.353  1.00  0.00           H  
ATOM   1176  O   WAT   353      10.581  -2.793  -8.594  1.00  0.00           O  
ATOM   1177  H1  WAT   353      10.121  -3.678  -8.304  1.00  0.00           H  
ATOM   1178  H2  WAT   353       9.946  -2.432  -9.325  1.00  0.00           H  
ATOM   1179  O   WAT   354      14.048  -3.986 -10.962  1.00  0.00           O  
ATOM   1180  H1  WAT   354      14.397  -3.169 -11.498  1.00  0.00           H  
ATOM   1181  H2  WAT   354      13.194  -4.246 -11.486  1.00  0.00           H  
ATOM   1182  O   WAT   355      14.334  -9.909 -10.627  1.00  0.00           O  
ATOM   1183  H1  WAT   355      14.080  -8.900 -10.606  1.00  0.00           H  
ATOM   1184  H2  WAT   355      13.566 -10.317 -11.186  1.00  0.00           H  
ATOM   1185  O   WAT   356      17.686  -5.587 -12.428  1.00  0.00           O  
ATOM   1186  H1  WAT   356      17.181  -5.488 -11.532  1.00  0.00           H  
ATOM   1187  H2  WAT   356      18.222  -6.457 -12.317  1.00  0.00           H  
ATOM   1188  O   WAT   357      18.638  -2.999 -12.150  1.00  0.00           O  
ATOM   1189  H1  WAT   357      18.500  -4.021 -12.208  1.00  0.00           H  
ATOM   1190  H2  WAT   357      18.030  -2.643 -12.910  1.00  0.00           H  
ATOM   1191  O   WAT   358      14.237   4.610  -8.964  1.00  0.00           O  
ATOM   1192  H1  WAT   358      14.913   4.765  -9.735  1.00  0.00           H  
ATOM   1193  H2  WAT   358      13.384   4.314  -9.463  1.00  0.00           H  
ATOM   1194  O   WAT   359      16.390  -5.118 -10.133  1.00  0.00           O  
ATOM   1195  H1  WAT   359      16.030  -5.871  -9.516  1.00  0.00           H  
ATOM   1196  H2  WAT   359      15.521  -4.636 -10.431  1.00  0.00           H  
ATOM   1197  O   WAT   360      18.548  11.735  -6.439  1.00  0.00           O  
ATOM   1198  H1  WAT   360      17.800  11.135  -6.059  1.00  0.00           H  
ATOM   1199  H2  WAT   360      18.096  12.650  -6.546  1.00  0.00           H  
ATOM   1200  O   WAT   361      12.005   8.653 -14.440  1.00  0.00           O  
ATOM   1201  H1  WAT   361      11.936   8.152 -13.540  1.00  0.00           H  
ATOM   1202  H2  WAT   361      11.349   8.156 -15.056  1.00  0.00           H  
ATOM   1203  O   WAT   362      14.477   3.205 -16.422  1.00  0.00           O  
ATOM   1204  H1  WAT   362      13.855   3.516 -17.186  1.00  0.00           H  
ATOM   1205  H2  WAT   362      14.699   4.084 -15.924  1.00  0.00           H  
ATOM   1206  O   WAT   363       5.810   0.156 -19.816  1.00  0.00           O  
ATOM   1207  H1  WAT   363       4.878   0.602 -19.750  1.00  0.00           H  
ATOM   1208  H2  WAT   363       5.677  -0.581 -20.519  1.00  0.00           H  
ATOM   1209  O   WAT   364      10.954   0.462 -16.669  1.00  0.00           O  
ATOM   1210  H1  WAT   364      10.858   0.340 -15.649  1.00  0.00           H  
ATOM   1211  H2  WAT   364      10.167  -0.098 -17.049  1.00  0.00           H  
ATOM   1212  O   WAT   365       7.820   0.247  -9.182  1.00  0.00           O  
ATOM   1213  H1  WAT   365       8.171   0.170  -8.205  1.00  0.00           H  
ATOM   1214  H2  WAT   365       8.639   0.690  -9.663  1.00  0.00           H  
ATOM   1215  O   WAT   366      13.035  -8.841 -13.711  1.00  0.00           O  
ATOM   1216  H1  WAT   366      12.268  -8.767 -14.394  1.00  0.00           H  
ATOM   1217  H2  WAT   366      13.343  -7.869 -13.570  1.00  0.00           H  
ATOM   1218  O   WAT   367       9.043  -7.467 -10.423  1.00  0.00           O  
ATOM   1219  H1  WAT   367       9.938  -7.159  -9.995  1.00  0.00           H  
ATOM   1220  H2  WAT   367       9.341  -8.248 -11.033  1.00  0.00           H  
ATOM   1221  O   WAT   368      11.255   5.426  -8.602  1.00  0.00           O  
ATOM   1222  H1  WAT   368      11.625   5.095  -9.507  1.00  0.00           H  
ATOM   1223  H2  WAT   368      10.288   5.070  -8.589  1.00  0.00           H  
ATOM   1224  O   WAT   369      18.952   1.966 -13.322  1.00  0.00           O  
ATOM   1225  H1  WAT   369      19.745   1.499 -12.860  1.00  0.00           H  
ATOM   1226  H2  WAT   369      18.865   2.857 -12.832  1.00  0.00           H  
ATOM   1227  O   WAT   370      18.476  -7.049  -5.205  1.00  0.00           O  
ATOM   1228  H1  WAT   370      18.463  -6.645  -4.254  1.00  0.00           H  
ATOM   1229  H2  WAT   370      17.733  -7.761  -5.172  1.00  0.00           H  
ATOM   1230  O   WAT   371      15.771 -13.466  -9.289  1.00  0.00           O  
ATOM   1231  H1  WAT   371      16.605 -13.283  -9.876  1.00  0.00           H  
ATOM   1232  H2  WAT   371      15.109 -13.898  -9.961  1.00  0.00           H  
ATOM   1233  O   WAT   372      12.239   4.281 -10.834  1.00  0.00           O  
ATOM   1234  H1  WAT   372      12.963   4.205 -11.574  1.00  0.00           H  
ATOM   1235  H2  WAT   372      11.430   3.797 -11.261  1.00  0.00           H  
ATOM   1236  O   WAT   373      15.776   4.988 -11.108  1.00  0.00           O  
ATOM   1237  H1  WAT   373      15.209   4.463 -11.806  1.00  0.00           H  
ATOM   1238  H2  WAT   373      15.528   5.971 -11.323  1.00  0.00           H  
ATOM   1239  O   WAT   374      16.501  10.646 -10.255  1.00  0.00           O  
ATOM   1240  H1  WAT   374      16.102   9.718 -10.025  1.00  0.00           H  
ATOM   1241  H2  WAT   374      16.401  11.151  -9.344  1.00  0.00           H  
ATOM   1242  O   WAT   375      17.808 -12.764 -10.887  1.00  0.00           O  
ATOM   1243  H1  WAT   375      17.487 -11.791 -11.080  1.00  0.00           H  
ATOM   1244  H2  WAT   375      18.131 -13.106 -11.782  1.00  0.00           H  
ATOM   1245  O   WAT   376       6.065 -14.770   5.961  1.00  0.00           O  
ATOM   1246  H1  WAT   376       5.087 -15.149   5.858  1.00  0.00           H  
ATOM   1247  H2  WAT   376       6.569 -15.358   5.260  1.00  0.00           H  
ATOM   1248  O   WAT   377       6.841  -8.520  15.695  1.00  0.00           O  
ATOM   1249  H1  WAT   377       6.660  -8.129  14.755  1.00  0.00           H  
ATOM   1250  H2  WAT   377       6.353  -9.437  15.662  1.00  0.00           H  
ATOM   1251  O   WAT   378       2.774 -19.841   9.250  1.00  0.00           O  
ATOM   1252  H1  WAT   378       3.327 -19.065   9.643  1.00  0.00           H  
ATOM   1253  H2  WAT   378       3.466 -20.342   8.659  1.00  0.00           H  
ATOM   1254  O   WAT   379      10.832 -11.618  10.036  1.00  0.00           O  
ATOM   1255  H1  WAT   379      10.295 -10.736  10.187  1.00  0.00           H  
ATOM   1256  H2  WAT   379      11.123 -11.864  10.998  1.00  0.00           H  
ATOM   1257  O   WAT   380      12.547 -12.242   8.025  1.00  0.00           O  
ATOM   1258  H1  WAT   380      12.692 -11.294   7.643  1.00  0.00           H  
ATOM   1259  H2  WAT   380      11.911 -12.081   8.826  1.00  0.00           H  
ATOM   1260  O   WAT   381       6.835 -17.381   8.680  1.00  0.00           O  
ATOM   1261  H1  WAT   381       7.368 -16.523   8.438  1.00  0.00           H  
ATOM   1262  H2  WAT   381       6.857 -17.911   7.789  1.00  0.00           H  
ATOM   1263  O   WAT   382       8.633 -12.813   8.945  1.00  0.00           O  
ATOM   1264  H1  WAT   382       8.234 -11.922   8.582  1.00  0.00           H  
ATOM   1265  H2  WAT   382       9.535 -12.503   9.347  1.00  0.00           H  
ATOM   1266  O   WAT   383      13.719 -10.720  12.034  1.00  0.00           O  
ATOM   1267  H1  WAT   383      14.452 -11.380  11.714  1.00  0.00           H  
ATOM   1268  H2  WAT   383      12.935 -11.339  12.290  1.00  0.00           H  
ATOM   1269  O   WAT   384       8.121 -15.190   7.753  1.00  0.00           O  
ATOM   1270  H1  WAT   384       8.394 -14.286   8.176  1.00  0.00           H  
ATOM   1271  H2  WAT   384       7.409 -14.929   7.057  1.00  0.00           H  
ATOM   1272  O   WAT   385       5.607 -10.861  15.843  1.00  0.00           O  
ATOM   1273  H1  WAT   385       5.574 -11.798  15.408  1.00  0.00           H  
ATOM   1274  H2  WAT   385       5.930 -11.053  16.807  1.00  0.00           H  
ATOM   1275  O   WAT   386       9.422  -8.906  16.289  1.00  0.00           O  
ATOM   1276  H1  WAT   386       8.434  -8.697  16.046  1.00  0.00           H  
ATOM   1277  H2  WAT   386       9.360  -9.421  17.162  1.00  0.00           H  
ATOM   1278  O   WAT   387      11.417 -12.007  12.673  1.00  0.00           O  
ATOM   1279  H1  WAT   387      11.102 -12.827  13.179  1.00  0.00           H  
ATOM   1280  H2  WAT   387      10.996 -11.207  13.181  1.00  0.00           H  
ATOM   1281  O   WAT   388      14.195  -6.007   8.627  1.00  0.00           O  
ATOM   1282  H1  WAT   388      15.187  -6.274   8.831  1.00  0.00           H  
ATOM   1283  H2  WAT   388      13.700  -6.375   9.464  1.00  0.00           H  
ATOM   1284  O   WAT   389       4.478 -17.804  10.027  1.00  0.00           O  
ATOM   1285  H1  WAT   389       4.919 -17.487  10.898  1.00  0.00           H  
ATOM   1286  H2  WAT   389       5.261 -17.785   9.348  1.00  0.00           H  
ATOM   1287  O   WAT   390      10.715 -16.534  -2.353  1.00  0.00           O  
ATOM   1288  H1  WAT   390      11.593 -17.066  -2.340  1.00  0.00           H  
ATOM   1289  H2  WAT   390      10.821 -15.855  -1.576  1.00  0.00           H  
ATOM   1290  O   WAT   391       6.161 -17.879  -0.893  1.00  0.00           O  
ATOM   1291  H1  WAT   391       7.204 -17.840  -0.841  1.00  0.00           H  
ATOM   1292  H2  WAT   391       6.030 -18.539  -1.696  1.00  0.00           H  
ATOM   1293  O   WAT   392       8.272 -21.254  -4.454  1.00  0.00           O  
ATOM   1294  H1  WAT   392       8.016 -20.299  -4.758  1.00  0.00           H  
ATOM   1295  H2  WAT   392       9.263 -21.335  -4.748  1.00  0.00           H  
ATOM   1296  O   WAT   393      15.996 -11.652   0.243  1.00  0.00           O  
ATOM   1297  H1  WAT   393      16.893 -11.362  -0.207  1.00  0.00           H  
ATOM   1298  H2  WAT   393      15.308 -11.056  -0.267  1.00  0.00           H  
ATOM   1299  O   WAT   394      10.864 -14.752  -0.414  1.00  0.00           O  
ATOM   1300  H1  WAT   394      11.678 -14.923   0.202  1.00  0.00           H  
ATOM   1301  H2  WAT   394      10.105 -14.519   0.249  1.00  0.00           H  
ATOM   1302  O   WAT   395      13.819 -17.433   2.260  1.00  0.00           O  
ATOM   1303  H1  WAT   395      13.369 -16.583   1.876  1.00  0.00           H  
ATOM   1304  H2  WAT   395      14.144 -17.118   3.192  1.00  0.00           H  
ATOM   1305  O   WAT   396       9.524 -16.040   3.017  1.00  0.00           O  
ATOM   1306  H1  WAT   396      10.439 -16.270   3.474  1.00  0.00           H  
ATOM   1307  H2  WAT   396       9.370 -16.898   2.437  1.00  0.00           H  
ATOM   1308  O   WAT   397      10.194 -18.325  -7.572  1.00  0.00           O  
ATOM   1309  H1  WAT   397      10.429 -18.420  -6.573  1.00  0.00           H  
ATOM   1310  H2  WAT   397       9.260 -18.757  -7.650  1.00  0.00           H  
ATOM   1311  O   WAT   398      14.179 -18.013  -0.348  1.00  0.00           O  
ATOM   1312  H1  WAT   398      14.755 -17.174  -0.564  1.00  0.00           H  
ATOM   1313  H2  WAT   398      14.064 -17.927   0.684  1.00  0.00           H  
ATOM   1314  O   WAT   399       9.611 -10.222   2.667  1.00  0.00           O  
ATOM   1315  H1  WAT   399       9.455  -9.908   3.630  1.00  0.00           H  
ATOM   1316  H2  WAT   399      10.451  -9.700   2.372  1.00  0.00           H  
ATOM   1317  O   WAT   400      11.714 -16.593   4.361  1.00  0.00           O  
ATOM   1318  H1  WAT   400      11.298 -16.589   5.299  1.00  0.00           H  
ATOM   1319  H2  WAT   400      12.723 -16.512   4.522  1.00  0.00           H  
ATOM   1320  O   WAT   401      13.233 -20.032   2.828  1.00  0.00           O  
ATOM   1321  H1  WAT   401      13.437 -19.028   2.745  1.00  0.00           H  
ATOM   1322  H2  WAT   401      12.418 -20.081   3.450  1.00  0.00           H  
ATOM   1323  O   WAT   402      18.120 -13.380  -2.131  1.00  0.00           O  
ATOM   1324  H1  WAT   402      17.111 -13.584  -2.281  1.00  0.00           H  
ATOM   1325  H2  WAT   402      18.526 -13.551  -3.058  1.00  0.00           H  
ATOM   1326  O   WAT   403      15.511 -12.277  10.782  1.00  0.00           O  
ATOM   1327  H1  WAT   403      15.563 -13.212  10.396  1.00  0.00           H  
ATOM   1328  H2  WAT   403      15.882 -11.661  10.045  1.00  0.00           H  
ATOM   1329  O   WAT   404      11.048 -18.258  -4.988  1.00  0.00           O  
ATOM   1330  H1  WAT   404      11.775 -18.176  -4.270  1.00  0.00           H  
ATOM   1331  H2  WAT   404      10.503 -17.391  -4.897  1.00  0.00           H  
ATOM   1332  O   WAT   405       9.249 -20.481  -2.026  1.00  0.00           O  
ATOM   1333  H1  WAT   405       8.782 -20.872  -2.857  1.00  0.00           H  
ATOM   1334  H2  WAT   405       8.759 -20.927  -1.232  1.00  0.00           H  
ATOM   1335  O   WAT   406       8.809 -17.995  -1.108  1.00  0.00           O  
ATOM   1336  H1  WAT   406       9.001 -18.927  -1.518  1.00  0.00           H  
ATOM   1337  H2  WAT   406       9.441 -17.372  -1.637  1.00  0.00           H  
ATOM   1338  O   WAT   407      13.152 -15.171   0.919  1.00  0.00           O  
ATOM   1339  H1  WAT   407      13.962 -15.341   0.299  1.00  0.00           H  
ATOM   1340  H2  WAT   407      13.356 -14.235   1.316  1.00  0.00           H  
ATOM   1341  O   WAT   408      14.426  -9.771  -0.795  1.00  0.00           O  
ATOM   1342  H1  WAT   408      14.711  -8.971  -0.203  1.00  0.00           H  
ATOM   1343  H2  WAT   408      14.512  -9.396  -1.756  1.00  0.00           H  
ATOM   1344  O   WAT   409       9.040 -18.168   1.551  1.00  0.00           O  
ATOM   1345  H1  WAT   409       9.497 -19.092   1.613  1.00  0.00           H  
ATOM   1346  H2  WAT   409       8.934 -18.030   0.530  1.00  0.00           H  
ATOM   1347  O   WAT   410       6.627 -19.906   1.835  1.00  0.00           O  
ATOM   1348  H1  WAT   410       7.074 -19.046   2.132  1.00  0.00           H  
ATOM   1349  H2  WAT   410       5.737 -19.954   2.336  1.00  0.00           H  
ATOM   1350  O   WAT   411      10.000 -15.695  -4.749  1.00  0.00           O  
ATOM   1351  H1  WAT   411      10.934 -15.386  -5.087  1.00  0.00           H  
ATOM   1352  H2  WAT   411      10.187 -15.913  -3.749  1.00  0.00           H  
ATOM   1353  O   WAT   412       7.327 -16.054  -5.103  1.00  0.00           O  
ATOM   1354  H1  WAT   412       6.982 -15.883  -4.130  1.00  0.00           H  
ATOM   1355  H2  WAT   412       8.333 -15.838  -5.027  1.00  0.00           H  
ATOM   1356  O   WAT   413      12.846 -20.377   0.237  1.00  0.00           O  
ATOM   1357  H1  WAT   413      13.108 -20.452   1.242  1.00  0.00           H  
ATOM   1358  H2  WAT   413      13.421 -19.583  -0.085  1.00  0.00           H  
ATOM   1359  O   WAT   414      15.361 -15.588  -0.601  1.00  0.00           O  
ATOM   1360  H1  WAT   414      16.167 -15.222  -0.070  1.00  0.00           H  
ATOM   1361  H2  WAT   414      15.405 -15.047  -1.487  1.00  0.00           H  
ATOM   1362  O   WAT   415      12.323 -16.530 -10.390  1.00  0.00           O  
ATOM   1363  H1  WAT   415      13.137 -15.907 -10.410  1.00  0.00           H  
ATOM   1364  H2  WAT   415      12.614 -17.315  -9.791  1.00  0.00           H  
ATOM   1365  O   WAT   416      16.789 -11.957   4.285  1.00  0.00           O  
ATOM   1366  H1  WAT   416      17.352 -11.409   4.932  1.00  0.00           H  
ATOM   1367  H2  WAT   416      16.261 -11.271   3.735  1.00  0.00           H  
ATOM   1368  O   WAT   417      19.036 -11.700  -8.685  1.00  0.00           O  
ATOM   1369  H1  WAT   417      18.438 -11.981  -7.911  1.00  0.00           H  
ATOM   1370  H2  WAT   417      18.667 -12.187  -9.507  1.00  0.00           H  
ATOM   1371  O   WAT   418       7.716 -10.454   8.087  1.00  0.00           O  
ATOM   1372  H1  WAT   418       7.188  -9.777   8.664  1.00  0.00           H  
ATOM   1373  H2  WAT   418       7.327 -10.315   7.143  1.00  0.00           H  
ATOM   1374  O   WAT   419      12.460  -8.487  12.974  1.00  0.00           O  
ATOM   1375  H1  WAT   419      11.602  -8.921  13.348  1.00  0.00           H  
ATOM   1376  H2  WAT   419      13.041  -9.299  12.705  1.00  0.00           H  
ATOM   1377  O   WAT   420      20.658  -8.695  -4.741  1.00  0.00           O  
ATOM   1378  H1  WAT   420      20.049  -7.906  -4.980  1.00  0.00           H  
ATOM   1379  H2  WAT   420      20.699  -9.249  -5.611  1.00  0.00           H  
ATOM   1380  O   WAT   421      10.909 -20.961  -4.869  1.00  0.00           O  
ATOM   1381  H1  WAT   421      10.965 -19.944  -5.016  1.00  0.00           H  
ATOM   1382  H2  WAT   421      11.454 -21.123  -4.016  1.00  0.00           H  
ATOM   1383  O   WAT   422      18.239 -10.948  -1.003  1.00  0.00           O  
ATOM   1384  H1  WAT   422      18.346 -11.854  -1.494  1.00  0.00           H  
ATOM   1385  H2  WAT   422      18.497 -10.258  -1.735  1.00  0.00           H  
ATOM   1386  O   WAT   423      14.674 -18.064  -4.680  1.00  0.00           O  
ATOM   1387  H1  WAT   423      15.578 -18.254  -4.272  1.00  0.00           H  
ATOM   1388  H2  WAT   423      14.000 -18.111  -3.905  1.00  0.00           H  
ATOM   1389  O   WAT   424      10.177 -10.861  -0.916  1.00  0.00           O  
ATOM   1390  H1  WAT   424      10.978 -10.850  -0.258  1.00  0.00           H  
ATOM   1391  H2  WAT   424       9.364 -11.012  -0.301  1.00  0.00           H  
ATOM   1392  O   WAT   425       7.498 -18.740  -5.128  1.00  0.00           O  
ATOM   1393  H1  WAT   425       7.497 -18.924  -6.148  1.00  0.00           H  
ATOM   1394  H2  WAT   425       7.413 -17.707  -5.084  1.00  0.00           H  
ATOM   1395  O   WAT   426      12.815  -9.602   7.438  1.00  0.00           O  
ATOM   1396  H1  WAT   426      13.186  -9.504   8.396  1.00  0.00           H  
ATOM   1397  H2  WAT   426      11.798  -9.472   7.545  1.00  0.00           H  
ATOM   1398  O   WAT   427      12.420 -14.913  -5.581  1.00  0.00           O  
ATOM   1399  H1  WAT   427      13.084 -15.612  -5.973  1.00  0.00           H  
ATOM   1400  H2  WAT   427      12.230 -14.311  -6.407  1.00  0.00           H  
ATOM   1401  O   WAT   428      10.322 -20.576   1.463  1.00  0.00           O  
ATOM   1402  H1  WAT   428      10.555 -20.592   2.469  1.00  0.00           H  
ATOM   1403  H2  WAT   428      11.235 -20.558   0.995  1.00  0.00           H  
ATOM   1404  O   WAT   429      14.021  -9.286   9.789  1.00  0.00           O  
ATOM   1405  H1  WAT   429      13.650  -8.375  10.118  1.00  0.00           H  
ATOM   1406  H2  WAT   429      13.932  -9.880  10.637  1.00  0.00           H  
ATOM   1407  O   WAT   430      15.129 -13.010   7.697  1.00  0.00           O  
ATOM   1408  H1  WAT   430      15.575 -12.131   8.000  1.00  0.00           H  
ATOM   1409  H2  WAT   430      14.124 -12.839   7.860  1.00  0.00           H  
ATOM   1410  O   WAT   431      18.056 -11.267  -5.974  1.00  0.00           O  
ATOM   1411  H1  WAT   431      17.496 -10.530  -5.527  1.00  0.00           H  
ATOM   1412  H2  WAT   431      18.899 -10.774  -6.301  1.00  0.00           H  
ATOM   1413  O   WAT   432      17.144 -13.557  -4.872  1.00  0.00           O  
ATOM   1414  H1  WAT   432      16.707 -14.061  -5.673  1.00  0.00           H  
ATOM   1415  H2  WAT   432      17.531 -12.710  -5.323  1.00  0.00           H  
ATOM   1416  O   WAT   433      10.696 -12.996  -2.419  1.00  0.00           O  
ATOM   1417  H1  WAT   433      10.703 -13.711  -1.666  1.00  0.00           H  
ATOM   1418  H2  WAT   433      10.432 -12.134  -1.903  1.00  0.00           H  
ATOM   1419  O   WAT   434      10.963  -9.239  -2.894  1.00  0.00           O  
ATOM   1420  H1  WAT   434      10.619  -9.825  -2.110  1.00  0.00           H  
ATOM   1421  H2  WAT   434      11.690  -9.833  -3.328  1.00  0.00           H  
ATOM   1422  O   WAT   435       5.016 -13.769  -1.572  1.00  0.00           O  
ATOM   1423  H1  WAT   435       5.490 -12.846  -1.482  1.00  0.00           H  
ATOM   1424  H2  WAT   435       4.036 -13.524  -1.734  1.00  0.00           H  
ATOM   1425  O   WAT   436      12.846 -18.236  -2.674  1.00  0.00           O  
ATOM   1426  H1  WAT   436      13.386 -18.112  -1.793  1.00  0.00           H  
ATOM   1427  H2  WAT   436      12.499 -19.215  -2.577  1.00  0.00           H  
ATOM   1428  O   WAT   437      11.891 -20.671  -2.278  1.00  0.00           O  
ATOM   1429  H1  WAT   437      12.260 -20.811  -1.322  1.00  0.00           H  
ATOM   1430  H2  WAT   437      10.864 -20.643  -2.130  1.00  0.00           H  
ATOM   1431  O   WAT   438       7.608 -19.276  -7.770  1.00  0.00           O  
ATOM   1432  H1  WAT   438       6.903 -19.986  -7.469  1.00  0.00           H  
ATOM   1433  H2  WAT   438       7.239 -18.933  -8.653  1.00  0.00           H  
ATOM   1434  O   WAT   439       9.618 -18.742   5.793  1.00  0.00           O  
ATOM   1435  H1  WAT   439       9.969 -17.862   6.198  1.00  0.00           H  
ATOM   1436  H2  WAT   439       8.604 -18.705   5.969  1.00  0.00           H  
ATOM   1437  O   WAT   440      14.460 -16.530   4.731  1.00  0.00           O  
ATOM   1438  H1  WAT   440      14.899 -17.123   5.425  1.00  0.00           H  
ATOM   1439  H2  WAT   440      14.868 -15.590   4.899  1.00  0.00           H  
ATOM   1440  O   WAT   441      10.371 -16.257   6.700  1.00  0.00           O  
ATOM   1441  H1  WAT   441      10.861 -15.345   6.589  1.00  0.00           H  
ATOM   1442  H2  WAT   441       9.497 -15.975   7.183  1.00  0.00           H  
ATOM   1443  O   WAT   442       7.096 -16.475   4.140  1.00  0.00           O  
ATOM   1444  H1  WAT   442       8.068 -16.307   3.827  1.00  0.00           H  
ATOM   1445  H2  WAT   442       6.602 -16.692   3.257  1.00  0.00           H  
ATOM   1446  O   WAT   443       9.257 -13.803   4.627  1.00  0.00           O  
ATOM   1447  H1  WAT   443       9.459 -14.595   4.009  1.00  0.00           H  
ATOM   1448  H2  WAT   443      10.079 -13.755   5.250  1.00  0.00           H  
ATOM   1449  O   WAT   444      12.363 -10.712   0.601  1.00  0.00           O  
ATOM   1450  H1  WAT   444      13.107 -10.336  -0.012  1.00  0.00           H  
ATOM   1451  H2  WAT   444      12.185  -9.929   1.259  1.00  0.00           H  
ATOM   1452  O   WAT   445       9.129  -8.792  -4.776  1.00  0.00           O  
ATOM   1453  H1  WAT   445       9.643  -9.221  -5.570  1.00  0.00           H  
ATOM   1454  H2  WAT   445       9.763  -8.979  -3.975  1.00  0.00           H  
ATOM   1455  O   WAT   446       8.559  -6.373  -5.736  1.00  0.00           O  
ATOM   1456  H1  WAT   446       8.679  -5.816  -4.873  1.00  0.00           H  
ATOM   1457  H2  WAT   446       8.765  -7.339  -5.418  1.00  0.00           H  
ATOM   1458  O   WAT   447      14.007  -6.380  13.766  1.00  0.00           O  
ATOM   1459  H1  WAT   447      13.436  -7.218  13.614  1.00  0.00           H  
ATOM   1460  H2  WAT   447      13.631  -5.952  14.618  1.00  0.00           H  
ATOM   1461  O   WAT   448      12.893 -10.710  -4.130  1.00  0.00           O  
ATOM   1462  H1  WAT   448      12.823 -10.896  -5.153  1.00  0.00           H  
ATOM   1463  H2  WAT   448      13.073 -11.663  -3.756  1.00  0.00           H  
ATOM   1464  O   WAT   449      13.101 -13.332  -3.507  1.00  0.00           O  
ATOM   1465  H1  WAT   449      12.897 -13.958  -4.308  1.00  0.00           H  
ATOM   1466  H2  WAT   449      12.176 -13.245  -3.045  1.00  0.00           H  
ATOM   1467  O   WAT   450      13.952 -14.398 -11.017  1.00  0.00           O  
ATOM   1468  H1  WAT   450      13.640 -14.657 -11.959  1.00  0.00           H  
ATOM   1469  H2  WAT   450      13.235 -13.708 -10.714  1.00  0.00           H  
ATOM   1470  O   WAT   451      14.009 -16.676  -6.835  1.00  0.00           O  
ATOM   1471  H1  WAT   451      14.317 -17.267  -6.037  1.00  0.00           H  
ATOM   1472  H2  WAT   451      13.589 -17.355  -7.484  1.00  0.00           H  
ATOM   1473  O   WAT   452      12.144 -10.636 -12.055  1.00  0.00           O  
ATOM   1474  H1  WAT   452      12.592  -9.983 -12.750  1.00  0.00           H  
ATOM   1475  H2  WAT   452      11.195 -10.209 -11.974  1.00  0.00           H  
ATOM   1476  O   WAT   453      16.957 -10.303 -11.202  1.00  0.00           O  
ATOM   1477  H1  WAT   453      17.321  -9.595 -10.541  1.00  0.00           H  
ATOM   1478  H2  WAT   453      15.933 -10.176 -11.140  1.00  0.00           H  
ATOM   1479  O   WAT   454      14.861 -11.113  -8.290  1.00  0.00           O  
ATOM   1480  H1  WAT   454      15.266 -12.029  -8.561  1.00  0.00           H  
ATOM   1481  H2  WAT   454      14.682 -10.664  -9.209  1.00  0.00           H  
ATOM   1482  O   WAT   455      12.733 -11.409  -6.706  1.00  0.00           O  
ATOM   1483  H1  WAT   455      13.594 -11.289  -7.277  1.00  0.00           H  
ATOM   1484  H2  WAT   455      12.361 -12.313  -7.060  1.00  0.00           H  
ATOM   1485  O   WAT   456      11.856 -15.169 -12.765  1.00  0.00           O  
ATOM   1486  H1  WAT   456      11.908 -15.838 -11.985  1.00  0.00           H  
ATOM   1487  H2  WAT   456      10.861 -15.191 -13.038  1.00  0.00           H  
ATOM   1488  O   WAT   457      15.905 -14.711  -6.899  1.00  0.00           O  
ATOM   1489  H1  WAT   457      15.212 -15.468  -6.938  1.00  0.00           H  
ATOM   1490  H2  WAT   457      15.855 -14.270  -7.828  1.00  0.00           H  
ATOM   1491  O   WAT   458      19.256  -7.181  -7.748  1.00  0.00           O  
ATOM   1492  H1  WAT   458      18.959  -7.046  -6.763  1.00  0.00           H  
ATOM   1493  H2  WAT   458      19.272  -6.224  -8.125  1.00  0.00           H  
ATOM   1494  O   WAT   459      10.680  -7.538 -17.558  1.00  0.00           O  
ATOM   1495  H1  WAT   459      11.137  -6.661 -17.264  1.00  0.00           H  
ATOM   1496  H2  WAT   459      10.170  -7.271 -18.415  1.00  0.00           H  
ATOM   1497  O   WAT   460      12.722 -18.449  -8.498  1.00  0.00           O  
ATOM   1498  H1  WAT   460      11.738 -18.451  -8.172  1.00  0.00           H  
ATOM   1499  H2  WAT   460      12.987 -19.428  -8.519  1.00  0.00           H  
ATOM   1500  O   WAT   461      11.791 -12.683 -13.934  1.00  0.00           O  
ATOM   1501  H1  WAT   461      11.933 -13.622 -13.549  1.00  0.00           H  
ATOM   1502  H2  WAT   461      12.071 -12.039 -13.196  1.00  0.00           H  
ATOM   1503  O   WAT   462       9.606 -10.197 -17.920  1.00  0.00           O  
ATOM   1504  H1  WAT   462      10.138  -9.333 -17.807  1.00  0.00           H  
ATOM   1505  H2  WAT   462       9.812 -10.749 -17.077  1.00  0.00           H  
ATOM   1506  O   WAT   463      20.066  -9.772  -7.142  1.00  0.00           O  
ATOM   1507  H1  WAT   463      19.890  -8.856  -7.568  1.00  0.00           H  
ATOM   1508  H2  WAT   463      19.859 -10.448  -7.896  1.00  0.00           H  
ATOM   1509  O   WAT   464      -8.113  13.745  16.184  1.00  0.00           O  
ATOM   1510  H1  WAT   464      -8.271  14.474  16.865  1.00  0.00           H  
ATOM   1511  H2  WAT   464      -8.572  14.057  15.324  1.00  0.00           H  
ATOM   1512  O   WAT   465      -0.171   9.977  19.155  1.00  0.00           O  
ATOM   1513  H1  WAT   465      -0.118  10.665  18.387  1.00  0.00           H  
ATOM   1514  H2  WAT   465       0.752  10.082  19.625  1.00  0.00           H  
ATOM   1515  O   WAT   466      -6.223  17.111  14.097  1.00  0.00           O  
ATOM   1516  H1  WAT   466      -7.239  17.328  14.158  1.00  0.00           H  
ATOM   1517  H2  WAT   466      -6.219  16.112  13.843  1.00  0.00           H  
ATOM   1518  O   WAT   467       2.950  14.172  13.339  1.00  0.00           O  
ATOM   1519  H1  WAT   467       3.176  14.242  14.354  1.00  0.00           H  
ATOM   1520  H2  WAT   467       1.941  13.944  13.351  1.00  0.00           H  
ATOM   1521  O   WAT   468      -1.988   8.442  15.684  1.00  0.00           O  
ATOM   1522  H1  WAT   468      -2.093   9.451  15.807  1.00  0.00           H  
ATOM   1523  H2  WAT   468      -1.606   8.107  16.579  1.00  0.00           H  
ATOM   1524  O   WAT   469       0.031  14.184  16.131  1.00  0.00           O  
ATOM   1525  H1  WAT   469       0.201  15.196  16.019  1.00  0.00           H  
ATOM   1526  H2  WAT   469      -0.861  14.168  16.676  1.00  0.00           H  
ATOM   1527  O   WAT   470      -2.453  12.656   7.985  1.00  0.00           O  
ATOM   1528  H1  WAT   470      -2.169  11.717   8.336  1.00  0.00           H  
ATOM   1529  H2  WAT   470      -1.542  13.093   7.764  1.00  0.00           H  
ATOM   1530  O   WAT   471      -0.761  19.937   8.833  1.00  0.00           O  
ATOM   1531  H1  WAT   471      -1.268  20.524   9.512  1.00  0.00           H  
ATOM   1532  H2  WAT   471      -0.929  20.382   7.927  1.00  0.00           H  
ATOM   1533  O   WAT   472       7.706   5.963   9.457  1.00  0.00           O  
ATOM   1534  H1  WAT   472       6.802   5.680   9.873  1.00  0.00           H  
ATOM   1535  H2  WAT   472       8.030   5.138   8.961  1.00  0.00           H  
ATOM   1536  O   WAT   473      -4.202  14.166  14.608  1.00  0.00           O  
ATOM   1537  H1  WAT   473      -3.453  14.720  14.169  1.00  0.00           H  
ATOM   1538  H2  WAT   473      -5.026  14.337  14.023  1.00  0.00           H  
ATOM   1539  O   WAT   474      -4.717   8.802  20.357  1.00  0.00           O  
ATOM   1540  H1  WAT   474      -3.749   8.979  20.693  1.00  0.00           H  
ATOM   1541  H2  WAT   474      -4.882   9.613  19.723  1.00  0.00           H  
ATOM   1542  O   WAT   475      -1.666   8.120  11.294  1.00  0.00           O  
ATOM   1543  H1  WAT   475      -2.129   7.830  12.181  1.00  0.00           H  
ATOM   1544  H2  WAT   475      -1.753   7.273  10.710  1.00  0.00           H  
ATOM   1545  O   WAT   476      -6.285   5.780  21.741  1.00  0.00           O  
ATOM   1546  H1  WAT   476      -6.672   6.602  21.242  1.00  0.00           H  
ATOM   1547  H2  WAT   476      -6.623   5.881  22.693  1.00  0.00           H  
ATOM   1548  O   WAT   477      -3.720  17.623  14.904  1.00  0.00           O  
ATOM   1549  H1  WAT   477      -4.724  17.526  14.661  1.00  0.00           H  
ATOM   1550  H2  WAT   477      -3.271  16.897  14.313  1.00  0.00           H  
ATOM   1551  O   WAT   478       1.610  16.890  11.159  1.00  0.00           O  
ATOM   1552  H1  WAT   478       1.012  17.262  11.912  1.00  0.00           H  
ATOM   1553  H2  WAT   478       1.295  17.387  10.314  1.00  0.00           H  
ATOM   1554  O   WAT   479      -2.263  14.353  17.413  1.00  0.00           O  
ATOM   1555  H1  WAT   479      -2.475  15.353  17.390  1.00  0.00           H  
ATOM   1556  H2  WAT   479      -3.163  13.878  17.351  1.00  0.00           H  
ATOM   1557  O   WAT   480      -3.253   4.716  17.600  1.00  0.00           O  
ATOM   1558  H1  WAT   480      -3.448   5.703  17.844  1.00  0.00           H  
ATOM   1559  H2  WAT   480      -3.976   4.502  16.888  1.00  0.00           H  
ATOM   1560  O   WAT   481      -8.954  13.376  10.372  1.00  0.00           O  
ATOM   1561  H1  WAT   481      -8.023  13.827  10.363  1.00  0.00           H  
ATOM   1562  H2  WAT   481      -9.576  14.134  10.704  1.00  0.00           H  
ATOM   1563  O   WAT   482      -2.114   9.065  20.842  1.00  0.00           O  
ATOM   1564  H1  WAT   482      -1.662   8.204  21.172  1.00  0.00           H  
ATOM   1565  H2  WAT   482      -1.395   9.526  20.269  1.00  0.00           H  
ATOM   1566  O   WAT   483      -5.143  10.736  18.608  1.00  0.00           O  
ATOM   1567  H1  WAT   483      -5.960  10.771  17.985  1.00  0.00           H  
ATOM   1568  H2  WAT   483      -4.549  11.504  18.295  1.00  0.00           H  
ATOM   1569  O   WAT   484       0.281  13.562  13.545  1.00  0.00           O  
ATOM   1570  H1  WAT   484       0.199  13.798  14.552  1.00  0.00           H  
ATOM   1571  H2  WAT   484      -0.469  12.857  13.418  1.00  0.00           H  
ATOM   1572  O   WAT   485       3.985   9.787  18.295  1.00  0.00           O  
ATOM   1573  H1  WAT   485       3.961  10.510  17.562  1.00  0.00           H  
ATOM   1574  H2  WAT   485       4.292   8.940  17.799  1.00  0.00           H  
ATOM   1575  O   WAT   486      -0.026  16.940  15.958  1.00  0.00           O  
ATOM   1576  H1  WAT   486       0.567  17.555  16.501  1.00  0.00           H  
ATOM   1577  H2  WAT   486      -0.951  16.983  16.417  1.00  0.00           H  
ATOM   1578  O   WAT   487      -4.743   9.952  15.058  1.00  0.00           O  
ATOM   1579  H1  WAT   487      -3.839  10.370  15.293  1.00  0.00           H  
ATOM   1580  H2  WAT   487      -5.191  10.622  14.427  1.00  0.00           H  
ATOM   1581  O   WAT   488      -1.707  11.755  13.267  1.00  0.00           O  
ATOM   1582  H1  WAT   488      -2.596  11.810  12.737  1.00  0.00           H  
ATOM   1583  H2  WAT   488      -2.014  11.522  14.224  1.00  0.00           H  
ATOM   1584  O   WAT   489       0.290  16.648   4.244  1.00  0.00           O  
ATOM   1585  H1  WAT   489       1.095  16.285   4.786  1.00  0.00           H  
ATOM   1586  H2  WAT   489      -0.375  15.841   4.268  1.00  0.00           H  
ATOM   1587  O   WAT   490       6.127  17.201  10.870  1.00  0.00           O  
ATOM   1588  H1  WAT   490       5.280  16.622  10.993  1.00  0.00           H  
ATOM   1589  H2  WAT   490       6.378  17.499  11.803  1.00  0.00           H  
ATOM   1590  O   WAT   491      -2.084  21.225  10.784  1.00  0.00           O  
ATOM   1591  H1  WAT   491      -1.706  21.305  11.719  1.00  0.00           H  
ATOM   1592  H2  WAT   491      -2.894  20.593  10.874  1.00  0.00           H  
ATOM   1593  O   WAT   492      -5.057   9.403  10.862  1.00  0.00           O  
ATOM   1594  H1  WAT   492      -4.449  10.141  11.244  1.00  0.00           H  
ATOM   1595  H2  WAT   492      -4.508   9.024  10.069  1.00  0.00           H  
ATOM   1596  O   WAT   493       4.712  12.385  12.469  1.00  0.00           O  
ATOM   1597  H1  WAT   493       4.057  13.076  12.888  1.00  0.00           H  
ATOM   1598  H2  WAT   493       4.272  12.198  11.548  1.00  0.00           H  
ATOM   1599  O   WAT   494      -2.467  17.096  17.160  1.00  0.00           O  
ATOM   1600  H1  WAT   494      -2.996  17.331  16.294  1.00  0.00           H  
ATOM   1601  H2  WAT   494      -2.916  17.644  17.884  1.00  0.00           H  
ATOM   1602  O   WAT   495       1.592   9.973  15.361  1.00  0.00           O  
ATOM   1603  H1  WAT   495       1.674   9.041  15.811  1.00  0.00           H  
ATOM   1604  H2  WAT   495       1.491   9.730  14.359  1.00  0.00           H  
ATOM   1605  O   WAT   496      -3.962  11.730  11.806  1.00  0.00           O  
ATOM   1606  H1  WAT   496      -4.790  11.798  12.422  1.00  0.00           H  
ATOM   1607  H2  WAT   496      -4.171  12.374  11.034  1.00  0.00           H  
ATOM   1608  O   WAT   497      -6.459  18.856  11.975  1.00  0.00           O  
ATOM   1609  H1  WAT   497      -7.406  18.656  11.657  1.00  0.00           H  
ATOM   1610  H2  WAT   497      -6.326  18.278  12.810  1.00  0.00           H  
ATOM   1611  O   WAT   498      -2.426  15.820  13.412  1.00  0.00           O  
ATOM   1612  H1  WAT   498      -1.489  16.214  13.250  1.00  0.00           H  
ATOM   1613  H2  WAT   498      -2.760  15.616  12.442  1.00  0.00           H  
ATOM   1614  O   WAT   499      -1.651  18.415   5.086  1.00  0.00           O  
ATOM   1615  H1  WAT   499      -0.829  17.807   5.032  1.00  0.00           H  
ATOM   1616  H2  WAT   499      -1.347  19.213   5.664  1.00  0.00           H  
ATOM   1617  O   WAT   500      -4.459  13.342   9.582  1.00  0.00           O  
ATOM   1618  H1  WAT   500      -3.618  13.161   8.986  1.00  0.00           H  
ATOM   1619  H2  WAT   500      -5.223  13.002   8.953  1.00  0.00           H  
ATOM   1620  O   WAT   501      -2.148  19.165  13.271  1.00  0.00           O  
ATOM   1621  H1  WAT   501      -2.757  18.801  14.016  1.00  0.00           H  
ATOM   1622  H2  WAT   501      -2.787  19.250  12.460  1.00  0.00           H  
ATOM   1623  O   WAT   502      -3.370  15.380  11.024  1.00  0.00           O  
ATOM   1624  H1  WAT   502      -3.700  16.207  10.502  1.00  0.00           H  
ATOM   1625  H2  WAT   502      -3.684  14.585  10.457  1.00  0.00           H  
ATOM   1626  O   WAT   503      -3.937  19.336  11.256  1.00  0.00           O  
ATOM   1627  H1  WAT   503      -3.950  18.613  10.508  1.00  0.00           H  
ATOM   1628  H2  WAT   503      -4.932  19.331  11.569  1.00  0.00           H  
ATOM   1629  O   WAT   504       2.674   7.225   9.257  1.00  0.00           O  
ATOM   1630  H1  WAT   504       3.612   7.040   8.841  1.00  0.00           H  
ATOM   1631  H2  WAT   504       2.090   6.528   8.736  1.00  0.00           H  
ATOM   1632  O   WAT   505      -7.123  10.803   9.832  1.00  0.00           O  
ATOM   1633  H1  WAT   505      -7.781  10.853  10.619  1.00  0.00           H  
ATOM   1634  H2  WAT   505      -6.354  10.215  10.187  1.00  0.00           H  
ATOM   1635  O   WAT   506       1.494   6.705  11.622  1.00  0.00           O  
ATOM   1636  H1  WAT   506       0.925   5.905  11.308  1.00  0.00           H  
ATOM   1637  H2  WAT   506       2.004   6.981  10.759  1.00  0.00           H  
ATOM   1638  O   WAT   507       0.780  17.850   8.759  1.00  0.00           O  
ATOM   1639  H1  WAT   507       1.459  18.183   8.057  1.00  0.00           H  
ATOM   1640  H2  WAT   507       0.138  18.676   8.850  1.00  0.00           H  
ATOM   1641  O   WAT   508      -0.426  10.416  11.365  1.00  0.00           O  
ATOM   1642  H1  WAT   508      -0.923  10.926  12.124  1.00  0.00           H  
ATOM   1643  H2  WAT   508      -0.910   9.486  11.381  1.00  0.00           H  
ATOM   1644  O   WAT   509      -7.149  11.325  16.784  1.00  0.00           O  
ATOM   1645  H1  WAT   509      -7.591  12.244  16.583  1.00  0.00           H  
ATOM   1646  H2  WAT   509      -7.385  10.771  15.941  1.00  0.00           H  
ATOM   1647  O   WAT   510      -6.626  14.716  10.624  1.00  0.00           O  
ATOM   1648  H1  WAT   510      -5.784  14.303  10.207  1.00  0.00           H  
ATOM   1649  H2  WAT   510      -6.773  15.586  10.088  1.00  0.00           H  
ATOM   1650  O   WAT   511     -10.056  11.656   8.582  1.00  0.00           O  
ATOM   1651  H1  WAT   511      -9.736  10.693   8.735  1.00  0.00           H  
ATOM   1652  H2  WAT   511      -9.487  12.226   9.224  1.00  0.00           H  
ATOM   1653  O   WAT   512       3.979  15.625  11.264  1.00  0.00           O  
ATOM   1654  H1  WAT   512       3.703  15.051  12.087  1.00  0.00           H  
ATOM   1655  H2  WAT   512       3.116  16.192  11.111  1.00  0.00           H  
ATOM   1656  O   WAT   513      -7.273   8.051  20.617  1.00  0.00           O  
ATOM   1657  H1  WAT   513      -6.272   8.347  20.635  1.00  0.00           H  
ATOM   1658  H2  WAT   513      -7.656   8.652  19.861  1.00  0.00           H  
ATOM   1659  O   WAT   514       3.475  14.040  15.938  1.00  0.00           O  
ATOM   1660  H1  WAT   514       3.624  13.022  16.049  1.00  0.00           H  
ATOM   1661  H2  WAT   514       3.304  14.385  16.871  1.00  0.00           H  
ATOM   1662  O   WAT   515       0.040  14.713  11.135  1.00  0.00           O  
ATOM   1663  H1  WAT   515       0.694  15.514  11.166  1.00  0.00           H  
ATOM   1664  H2  WAT   515       0.021  14.386  12.117  1.00  0.00           H  
ATOM   1665  O   WAT   516       5.434  13.976   9.546  1.00  0.00           O  
ATOM   1666  H1  WAT   516       4.996  14.747  10.086  1.00  0.00           H  
ATOM   1667  H2  WAT   516       4.759  13.195   9.711  1.00  0.00           H  
ATOM   1668  O   WAT   517       2.090   7.460  16.204  1.00  0.00           O  
ATOM   1669  H1  WAT   517       3.112   7.498  16.298  1.00  0.00           H  
ATOM   1670  H2  WAT   517       1.920   6.833  15.408  1.00  0.00           H  
ATOM   1671  O   WAT   518      -1.042   7.686  18.102  1.00  0.00           O  
ATOM   1672  H1  WAT   518      -0.654   8.538  18.545  1.00  0.00           H  
ATOM   1673  H2  WAT   518      -0.291   6.995  18.193  1.00  0.00           H  
ATOM   1674  O   WAT   519       4.778   7.704  16.695  1.00  0.00           O  
ATOM   1675  H1  WAT   519       5.604   8.085  16.213  1.00  0.00           H  
ATOM   1676  H2  WAT   519       5.088   6.770  17.009  1.00  0.00           H  
ATOM   1677  O   WAT   520       6.923   8.558  15.122  1.00  0.00           O  
ATOM   1678  H1  WAT   520       7.855   8.737  14.723  1.00  0.00           H  
ATOM   1679  H2  WAT   520       6.374   9.385  14.816  1.00  0.00           H  
ATOM   1680  O   WAT   521      -6.567  14.508  13.262  1.00  0.00           O  
ATOM   1681  H1  WAT   521      -7.584  14.521  13.471  1.00  0.00           H  
ATOM   1682  H2  WAT   521      -6.553  14.610  12.224  1.00  0.00           H  
ATOM   1683  O   WAT   522       0.008  11.531  16.897  1.00  0.00           O  
ATOM   1684  H1  WAT   522       0.232  12.509  16.671  1.00  0.00           H  
ATOM   1685  H2  WAT   522       0.651  10.983  16.302  1.00  0.00           H  
ATOM   1686  O   WAT   523       3.747  11.383  16.109  1.00  0.00           O  
ATOM   1687  H1  WAT   523       4.450  11.048  15.427  1.00  0.00           H  
ATOM   1688  H2  WAT   523       2.885  10.887  15.817  1.00  0.00           H  
ATOM   1689  O   WAT   524       3.919   9.643   9.173  1.00  0.00           O  
ATOM   1690  H1  WAT   524       4.707   9.315   9.768  1.00  0.00           H  
ATOM   1691  H2  WAT   524       3.262   8.843   9.211  1.00  0.00           H  
ATOM   1692  O   WAT   525      -9.465   8.991   8.665  1.00  0.00           O  
ATOM   1693  H1  WAT   525      -9.266   8.718   9.644  1.00  0.00           H  
ATOM   1694  H2  WAT   525      -8.528   8.992   8.225  1.00  0.00           H  
ATOM   1695  O   WAT   526      -4.465  12.764  16.780  1.00  0.00           O  
ATOM   1696  H1  WAT   526      -5.420  12.398  16.720  1.00  0.00           H  
ATOM   1697  H2  WAT   526      -4.384  13.344  15.911  1.00  0.00           H  
ATOM   1698  O   WAT   527       0.590  17.568  -0.660  1.00  0.00           O  
ATOM   1699  H1  WAT   527       0.427  16.969   0.166  1.00  0.00           H  
ATOM   1700  H2  WAT   527       0.414  16.948  -1.457  1.00  0.00           H  
ATOM   1701  O   WAT   528      -0.428  19.906   0.226  1.00  0.00           O  
ATOM   1702  H1  WAT   528      -0.811  19.593   1.137  1.00  0.00           H  
ATOM   1703  H2  WAT   528      -0.091  19.023  -0.197  1.00  0.00           H  
ATOM   1704  O   WAT   529      -3.962  16.374  -1.423  1.00  0.00           O  
ATOM   1705  H1  WAT   529      -3.036  16.737  -1.710  1.00  0.00           H  
ATOM   1706  H2  WAT   529      -4.576  16.710  -2.194  1.00  0.00           H  
ATOM   1707  O   WAT   530       2.918  18.662  -1.586  1.00  0.00           O  
ATOM   1708  H1  WAT   530       3.215  19.326  -0.852  1.00  0.00           H  
ATOM   1709  H2  WAT   530       2.039  18.269  -1.211  1.00  0.00           H  
ATOM   1710  O   WAT   531      -3.196  13.612  -5.010  1.00  0.00           O  
ATOM   1711  H1  WAT   531      -3.288  13.734  -3.982  1.00  0.00           H  
ATOM   1712  H2  WAT   531      -2.615  12.749  -5.079  1.00  0.00           H  
ATOM   1713  O   WAT   532      -9.231  13.687   0.548  1.00  0.00           O  
ATOM   1714  H1  WAT   532      -9.565  13.099  -0.221  1.00  0.00           H  
ATOM   1715  H2  WAT   532      -8.743  14.466   0.105  1.00  0.00           H  
ATOM   1716  O   WAT   533       1.505  21.519  -0.724  1.00  0.00           O  
ATOM   1717  H1  WAT   533       0.729  20.947  -0.338  1.00  0.00           H  
ATOM   1718  H2  WAT   533       2.332  21.139  -0.234  1.00  0.00           H  
ATOM   1719  O   WAT   534      -7.895  12.800   2.707  1.00  0.00           O  
ATOM   1720  H1  WAT   534      -8.376  13.141   1.854  1.00  0.00           H  
ATOM   1721  H2  WAT   534      -8.210  11.816   2.770  1.00  0.00           H  
ATOM   1722  O   WAT   535       2.475  14.704  -1.416  1.00  0.00           O  
ATOM   1723  H1  WAT   535       3.355  14.659  -1.958  1.00  0.00           H  
ATOM   1724  H2  WAT   535       2.748  15.188  -0.546  1.00  0.00           H  
ATOM   1725  O   WAT   536      -4.310  11.596  -9.945  1.00  0.00           O  
ATOM   1726  H1  WAT   536      -4.621  11.050  -9.126  1.00  0.00           H  
ATOM   1727  H2  WAT   536      -3.829  10.902 -10.532  1.00  0.00           H  
ATOM   1728  O   WAT   537       6.151  10.927  -0.965  1.00  0.00           O  
ATOM   1729  H1  WAT   537       7.059  10.668  -0.544  1.00  0.00           H  
ATOM   1730  H2  WAT   537       6.359  11.816  -1.447  1.00  0.00           H  
ATOM   1731  O   WAT   538      -3.432  10.791   2.638  1.00  0.00           O  
ATOM   1732  H1  WAT   538      -2.657  11.017   3.294  1.00  0.00           H  
ATOM   1733  H2  WAT   538      -4.131  11.525   2.851  1.00  0.00           H  
ATOM   1734  O   WAT   539      -1.604  13.986   1.456  1.00  0.00           O  
ATOM   1735  H1  WAT   539      -1.162  13.211   0.938  1.00  0.00           H  
ATOM   1736  H2  WAT   539      -2.608  13.883   1.234  1.00  0.00           H  
ATOM   1737  O   WAT   540       9.518  14.660   1.324  1.00  0.00           O  
ATOM   1738  H1  WAT   540       9.719  15.482   1.916  1.00  0.00           H  
ATOM   1739  H2  WAT   540       9.255  15.076   0.413  1.00  0.00           H  
ATOM   1740  O   WAT   541       1.465   8.807  -1.265  1.00  0.00           O  
ATOM   1741  H1  WAT   541       0.631   8.921  -1.862  1.00  0.00           H  
ATOM   1742  H2  WAT   541       2.184   9.379  -1.727  1.00  0.00           H  
ATOM   1743  O   WAT   542       1.080  13.339  -6.072  1.00  0.00           O  
ATOM   1744  H1  WAT   542       1.254  12.840  -6.951  1.00  0.00           H  
ATOM   1745  H2  WAT   542       0.249  13.910  -6.251  1.00  0.00           H  
ATOM   1746  O   WAT   543      -3.922  22.124   3.100  1.00  0.00           O  
ATOM   1747  H1  WAT   543      -4.936  22.241   3.290  1.00  0.00           H  
ATOM   1748  H2  WAT   543      -3.724  22.892   2.431  1.00  0.00           H  
ATOM   1749  O   WAT   544       5.180  14.617   1.488  1.00  0.00           O  
ATOM   1750  H1  WAT   544       4.861  13.822   2.072  1.00  0.00           H  
ATOM   1751  H2  WAT   544       4.289  15.101   1.264  1.00  0.00           H  
ATOM   1752  O   WAT   545      -7.382  11.576   5.722  1.00  0.00           O  
ATOM   1753  H1  WAT   545      -7.398  10.666   5.265  1.00  0.00           H  
ATOM   1754  H2  WAT   545      -8.358  11.904   5.694  1.00  0.00           H  
ATOM   1755  O   WAT   546      -6.580  22.117   3.338  1.00  0.00           O  
ATOM   1756  H1  WAT   546      -7.394  22.626   3.028  1.00  0.00           H  
ATOM   1757  H2  WAT   546      -6.856  21.123   3.328  1.00  0.00           H  
ATOM   1758  O   WAT   547      10.311  12.145   1.379  1.00  0.00           O  
ATOM   1759  H1  WAT   547      10.002  13.145   1.321  1.00  0.00           H  
ATOM   1760  H2  WAT   547      10.249  11.984   2.415  1.00  0.00           H  
ATOM   1761  O   WAT   548       2.135  12.022  -0.969  1.00  0.00           O  
ATOM   1762  H1  WAT   548       2.660  11.525  -1.693  1.00  0.00           H  
ATOM   1763  H2  WAT   548       2.226  13.017  -1.221  1.00  0.00           H  
ATOM   1764  O   WAT   549       4.658  17.248  -8.507  1.00  0.00           O  
ATOM   1765  H1  WAT   549       4.308  17.950  -7.833  1.00  0.00           H  
ATOM   1766  H2  WAT   549       5.313  16.682  -7.940  1.00  0.00           H  
ATOM   1767  O   WAT   550       4.396  22.524   6.357  1.00  0.00           O  
ATOM   1768  H1  WAT   550       4.771  23.292   6.896  1.00  0.00           H  
ATOM   1769  H2  WAT   550       5.221  21.953   6.098  1.00  0.00           H  
ATOM   1770  O   WAT   551       1.826  21.399  -4.976  1.00  0.00           O  
ATOM   1771  H1  WAT   551       2.194  21.976  -4.190  1.00  0.00           H  
ATOM   1772  H2  WAT   551       2.067  20.436  -4.670  1.00  0.00           H  
ATOM   1773  O   WAT   552       2.784   9.496  -8.352  1.00  0.00           O  
ATOM   1774  H1  WAT   552       3.803   9.365  -8.497  1.00  0.00           H  
ATOM   1775  H2  WAT   552       2.646   9.150  -7.385  1.00  0.00           H  
ATOM   1776  O   WAT   553       8.128  19.675   4.203  1.00  0.00           O  
ATOM   1777  H1  WAT   553       8.108  18.723   4.596  1.00  0.00           H  
ATOM   1778  H2  WAT   553       8.680  19.577   3.341  1.00  0.00           H  
ATOM   1779  O   WAT   554       2.670  18.952  -4.270  1.00  0.00           O  
ATOM   1780  H1  WAT   554       2.395  17.970  -4.464  1.00  0.00           H  
ATOM   1781  H2  WAT   554       2.822  18.944  -3.244  1.00  0.00           H  
ATOM   1782  O   WAT   555       3.476  18.192   2.290  1.00  0.00           O  
ATOM   1783  H1  WAT   555       2.721  18.600   2.875  1.00  0.00           H  
ATOM   1784  H2  WAT   555       4.127  17.818   3.011  1.00  0.00           H  
ATOM   1785  O   WAT   556      -4.137  19.931  -5.132  1.00  0.00           O  
ATOM   1786  H1  WAT   556      -3.719  20.820  -5.460  1.00  0.00           H  
ATOM   1787  H2  WAT   556      -5.127  20.015  -5.411  1.00  0.00           H  
ATOM   1788  O   WAT   557      -3.169  23.886   1.247  1.00  0.00           O  
ATOM   1789  H1  WAT   557      -2.789  23.135   0.649  1.00  0.00           H  
ATOM   1790  H2  WAT   557      -2.823  24.746   0.853  1.00  0.00           H  
ATOM   1791  O   WAT   558      -1.528  11.363   4.380  1.00  0.00           O  
ATOM   1792  H1  WAT   558      -1.135  10.833   5.182  1.00  0.00           H  
ATOM   1793  H2  WAT   558      -0.672  11.678   3.882  1.00  0.00           H  
ATOM   1794  O   WAT   559      -1.609  19.217   2.522  1.00  0.00           O  
ATOM   1795  H1  WAT   559      -1.623  18.817   3.475  1.00  0.00           H  
ATOM   1796  H2  WAT   559      -2.616  19.265   2.277  1.00  0.00           H  
ATOM   1797  O   WAT   560       6.615  16.036  -7.075  1.00  0.00           O  
ATOM   1798  H1  WAT   560       7.286  15.261  -7.203  1.00  0.00           H  
ATOM   1799  H2  WAT   560       7.198  16.880  -7.199  1.00  0.00           H  
ATOM   1800  O   WAT   561      -3.496  16.494   4.820  1.00  0.00           O  
ATOM   1801  H1  WAT   561      -2.878  17.317   4.932  1.00  0.00           H  
ATOM   1802  H2  WAT   561      -4.217  16.822   4.162  1.00  0.00           H  
ATOM   1803  O   WAT   562       8.966   7.737  -6.320  1.00  0.00           O  
ATOM   1804  H1  WAT   562       8.087   8.041  -5.873  1.00  0.00           H  
ATOM   1805  H2  WAT   562       8.882   6.702  -6.305  1.00  0.00           H  
ATOM   1806  O   WAT   563      -5.285  17.044  -3.626  1.00  0.00           O  
ATOM   1807  H1  WAT   563      -4.586  17.209  -4.355  1.00  0.00           H  
ATOM   1808  H2  WAT   563      -5.826  16.229  -3.973  1.00  0.00           H  
ATOM   1809  O   WAT   564      -8.431  18.708   5.438  1.00  0.00           O  
ATOM   1810  H1  WAT   564      -8.062  17.745   5.306  1.00  0.00           H  
ATOM   1811  H2  WAT   564      -8.111  19.179   4.566  1.00  0.00           H  
ATOM   1812  O   WAT   565      -4.566  20.382  -0.411  1.00  0.00           O  
ATOM   1813  H1  WAT   565      -5.545  20.520  -0.721  1.00  0.00           H  
ATOM   1814  H2  WAT   565      -4.122  19.964  -1.259  1.00  0.00           H  
ATOM   1815  O   WAT   566       7.671  12.220   6.333  1.00  0.00           O  
ATOM   1816  H1  WAT   566       6.747  12.645   6.563  1.00  0.00           H  
ATOM   1817  H2  WAT   566       7.506  11.888   5.359  1.00  0.00           H  
ATOM   1818  O   WAT   567     -10.676  18.952   6.839  1.00  0.00           O  
ATOM   1819  H1  WAT   567      -9.814  18.950   6.263  1.00  0.00           H  
ATOM   1820  H2  WAT   567     -11.426  19.128   6.181  1.00  0.00           H  
ATOM   1821  O   WAT   568      -2.083   9.915   0.519  1.00  0.00           O  
ATOM   1822  H1  WAT   568      -2.621  10.290   1.323  1.00  0.00           H  
ATOM   1823  H2  WAT   568      -1.523  10.734   0.216  1.00  0.00           H  
ATOM   1824  O   WAT   569       2.389  13.585   4.672  1.00  0.00           O  
ATOM   1825  H1  WAT   569       2.414  14.504   5.137  1.00  0.00           H  
ATOM   1826  H2  WAT   569       2.112  12.935   5.427  1.00  0.00           H  
ATOM   1827  O   WAT   570       6.279  15.224   5.029  1.00  0.00           O  
ATOM   1828  H1  WAT   570       6.712  14.686   4.262  1.00  0.00           H  
ATOM   1829  H2  WAT   570       5.892  14.501   5.653  1.00  0.00           H  
ATOM   1830  O   WAT   571       2.486  16.122   5.661  1.00  0.00           O  
ATOM   1831  H1  WAT   571       2.382  16.797   6.426  1.00  0.00           H  
ATOM   1832  H2  WAT   571       3.320  16.469   5.149  1.00  0.00           H  
ATOM   1833  O   WAT   572      -1.107  11.339  -7.906  1.00  0.00           O  
ATOM   1834  H1  WAT   572      -0.091  11.475  -8.077  1.00  0.00           H  
ATOM   1835  H2  WAT   572      -1.539  12.132  -8.384  1.00  0.00           H  
ATOM   1836  O   WAT   573      -0.537  12.036  -0.183  1.00  0.00           O  
ATOM   1837  H1  WAT   573       0.476  11.842  -0.273  1.00  0.00           H  
ATOM   1838  H2  WAT   573      -0.737  12.556  -1.062  1.00  0.00           H  
ATOM   1839  O   WAT   574      -1.696  11.460  -5.251  1.00  0.00           O  
ATOM   1840  H1  WAT   574      -1.428  11.322  -6.239  1.00  0.00           H  
ATOM   1841  H2  WAT   574      -0.796  11.351  -4.744  1.00  0.00           H  
ATOM   1842  O   WAT   575       2.085  16.434  -4.941  1.00  0.00           O  
ATOM   1843  H1  WAT   575       1.756  16.641  -5.905  1.00  0.00           H  
ATOM   1844  H2  WAT   575       2.997  15.968  -5.116  1.00  0.00           H  
ATOM   1845  O   WAT   576      -3.490  15.845   7.457  1.00  0.00           O  
ATOM   1846  H1  WAT   576      -3.381  16.035   6.451  1.00  0.00           H  
ATOM   1847  H2  WAT   576      -2.525  15.762   7.806  1.00  0.00           H  
ATOM   1848  O   WAT   577       3.960  11.137  -6.022  1.00  0.00           O  
ATOM   1849  H1  WAT   577       3.428  10.261  -5.881  1.00  0.00           H  
ATOM   1850  H2  WAT   577       4.923  10.794  -6.208  1.00  0.00           H  
ATOM   1851  O   WAT   578     -10.557  16.427   7.846  1.00  0.00           O  
ATOM   1852  H1  WAT   578     -11.225  16.598   8.610  1.00  0.00           H  
ATOM   1853  H2  WAT   578     -10.444  17.356   7.412  1.00  0.00           H  
ATOM   1854  O   WAT   579      -3.721   8.671   8.658  1.00  0.00           O  
ATOM   1855  H1  WAT   579      -3.215   7.845   8.288  1.00  0.00           H  
ATOM   1856  H2  WAT   579      -4.144   9.076   7.799  1.00  0.00           H  
ATOM   1857  O   WAT   580      -8.854  10.288   2.793  1.00  0.00           O  
ATOM   1858  H1  WAT   580      -9.794  10.465   3.195  1.00  0.00           H  
ATOM   1859  H2  WAT   580      -9.079   9.955   1.832  1.00  0.00           H  
ATOM   1860  O   WAT   581      -5.733  19.965  -8.446  1.00  0.00           O  
ATOM   1861  H1  WAT   581      -6.065  20.104  -7.477  1.00  0.00           H  
ATOM   1862  H2  WAT   581      -6.577  19.655  -8.947  1.00  0.00           H  
ATOM   1863  O   WAT   582       0.259  16.000   1.528  1.00  0.00           O  
ATOM   1864  H1  WAT   582      -0.456  15.253   1.482  1.00  0.00           H  
ATOM   1865  H2  WAT   582       0.200  16.331   2.500  1.00  0.00           H  
ATOM   1866  O   WAT   583       0.531  15.791  -2.857  1.00  0.00           O  
ATOM   1867  H1  WAT   583       1.067  16.034  -3.721  1.00  0.00           H  
ATOM   1868  H2  WAT   583       1.273  15.325  -2.285  1.00  0.00           H  
ATOM   1869  O   WAT   584      -4.267  13.583   1.027  1.00  0.00           O  
ATOM   1870  H1  WAT   584      -4.681  13.201   1.895  1.00  0.00           H  
ATOM   1871  H2  WAT   584      -4.552  12.907   0.302  1.00  0.00           H  
ATOM   1872  O   WAT   585      -1.210  14.751  -6.603  1.00  0.00           O  
ATOM   1873  H1  WAT   585      -1.977  14.460  -5.992  1.00  0.00           H  
ATOM   1874  H2  WAT   585      -1.348  15.759  -6.744  1.00  0.00           H  
ATOM   1875  O   WAT   586       2.788  11.231   1.470  1.00  0.00           O  
ATOM   1876  H1  WAT   586       2.534  11.536   0.509  1.00  0.00           H  
ATOM   1877  H2  WAT   586       3.446  10.451   1.293  1.00  0.00           H  
ATOM   1878  O   WAT   587      -1.219  17.444  -7.169  1.00  0.00           O  
ATOM   1879  H1  WAT   587      -1.317  18.149  -7.929  1.00  0.00           H  
ATOM   1880  H2  WAT   587      -0.187  17.287  -7.165  1.00  0.00           H  
ATOM   1881  O   WAT   588       4.095  11.020   6.859  1.00  0.00           O  
ATOM   1882  H1  WAT   588       4.027  10.473   7.736  1.00  0.00           H  
ATOM   1883  H2  WAT   588       3.106  11.263   6.662  1.00  0.00           H  
ATOM   1884  O   WAT   589      -7.524  19.183   7.920  1.00  0.00           O  
ATOM   1885  H1  WAT   589      -7.560  20.173   8.116  1.00  0.00           H  
ATOM   1886  H2  WAT   589      -7.840  19.082   6.944  1.00  0.00           H  
ATOM   1887  O   WAT   590      -4.198  19.625   2.102  1.00  0.00           O  
ATOM   1888  H1  WAT   590      -4.398  19.875   1.109  1.00  0.00           H  
ATOM   1889  H2  WAT   590      -4.161  20.560   2.555  1.00  0.00           H  
ATOM   1890  O   WAT   591      -4.876  11.967  -1.065  1.00  0.00           O  
ATOM   1891  H1  WAT   591      -4.625  10.981  -0.988  1.00  0.00           H  
ATOM   1892  H2  WAT   591      -5.731  11.959  -1.653  1.00  0.00           H  
ATOM   1893  O   WAT   592      -5.456  15.973   0.766  1.00  0.00           O  
ATOM   1894  H1  WAT   592      -4.885  16.289  -0.047  1.00  0.00           H  
ATOM   1895  H2  WAT   592      -5.042  15.038   0.960  1.00  0.00           H  
ATOM   1896  O   WAT   593      -3.035  22.218  -6.037  1.00  0.00           O  
ATOM   1897  H1  WAT   593      -3.315  23.190  -5.957  1.00  0.00           H  
ATOM   1898  H2  WAT   593      -2.101  22.194  -5.561  1.00  0.00           H  
ATOM   1899  O   WAT   594       6.373  16.547  -0.020  1.00  0.00           O  
ATOM   1900  H1  WAT   594       7.266  16.163  -0.373  1.00  0.00           H  
ATOM   1901  H2  WAT   594       5.974  15.776   0.533  1.00  0.00           H  
ATOM   1902  O   WAT   595       2.733   9.144 -10.947  1.00  0.00           O  
ATOM   1903  H1  WAT   595       1.820   9.401 -11.355  1.00  0.00           H  
ATOM   1904  H2  WAT   595       2.597   9.313  -9.933  1.00  0.00           H  
ATOM   1905  O   WAT   596      -3.795  12.117   5.697  1.00  0.00           O  
ATOM   1906  H1  WAT   596      -2.936  11.961   5.141  1.00  0.00           H  
ATOM   1907  H2  WAT   596      -3.425  12.480   6.592  1.00  0.00           H  
ATOM   1908  O   WAT   597       4.076  13.452  -7.527  1.00  0.00           O  
ATOM   1909  H1  WAT   597       4.816  13.250  -8.221  1.00  0.00           H  
ATOM   1910  H2  WAT   597       3.980  12.564  -7.011  1.00  0.00           H  
ATOM   1911  O   WAT   598      -7.086  20.468  -1.401  1.00  0.00           O  
ATOM   1912  H1  WAT   598      -7.154  19.479  -1.705  1.00  0.00           H  
ATOM   1913  H2  WAT   598      -7.278  20.995  -2.267  1.00  0.00           H  
ATOM   1914  O   WAT   599      -0.564  22.734  -2.128  1.00  0.00           O  
ATOM   1915  H1  WAT   599      -1.338  22.507  -1.487  1.00  0.00           H  
ATOM   1916  H2  WAT   599       0.272  22.394  -1.639  1.00  0.00           H  
ATOM   1917  O   WAT   600      -7.142  16.396   4.955  1.00  0.00           O  
ATOM   1918  H1  WAT   600      -6.684  15.924   5.747  1.00  0.00           H  
ATOM   1919  H2  WAT   600      -6.377  16.669   4.332  1.00  0.00           H  
ATOM   1920  O   WAT   601      -6.108  15.201   7.173  1.00  0.00           O  
ATOM   1921  H1  WAT   601      -5.087  15.318   7.269  1.00  0.00           H  
ATOM   1922  H2  WAT   601      -6.263  14.205   7.389  1.00  0.00           H  
ATOM   1923  O   WAT   602      -1.318  21.620   3.720  1.00  0.00           O  
ATOM   1924  H1  WAT   602      -1.362  20.750   3.162  1.00  0.00           H  
ATOM   1925  H2  WAT   602      -2.274  22.007   3.610  1.00  0.00           H  
ATOM   1926  O   WAT   603       8.258  16.128 -10.686  1.00  0.00           O  
ATOM   1927  H1  WAT   603       9.242  16.392 -10.490  1.00  0.00           H  
ATOM   1928  H2  WAT   603       7.730  16.963 -10.373  1.00  0.00           H  
ATOM   1929  O   WAT   604       6.540  21.026   5.855  1.00  0.00           O  
ATOM   1930  H1  WAT   604       7.175  21.013   6.680  1.00  0.00           H  
ATOM   1931  H2  WAT   604       7.147  20.620   5.110  1.00  0.00           H  
ATOM   1932  O   WAT   605       3.565  20.222   0.533  1.00  0.00           O  
ATOM   1933  H1  WAT   605       3.761  21.002   1.198  1.00  0.00           H  
ATOM   1934  H2  WAT   605       3.604  19.394   1.160  1.00  0.00           H  
ATOM   1935  O   WAT   606       2.696  22.700  -2.832  1.00  0.00           O  
ATOM   1936  H1  WAT   606       2.852  23.645  -2.512  1.00  0.00           H  
ATOM   1937  H2  WAT   606       2.281  22.205  -2.028  1.00  0.00           H  
ATOM   1938  O   WAT   607      -6.750  20.191  -5.919  1.00  0.00           O  
ATOM   1939  H1  WAT   607      -7.009  20.799  -5.125  1.00  0.00           H  
ATOM   1940  H2  WAT   607      -7.626  19.712  -6.156  1.00  0.00           H  
ATOM   1941  O   WAT   608      -1.851  17.161  -2.980  1.00  0.00           O  
ATOM   1942  H1  WAT   608      -2.203  17.166  -3.942  1.00  0.00           H  
ATOM   1943  H2  WAT   608      -0.946  16.682  -3.030  1.00  0.00           H  
ATOM   1944  O   WAT   609      -3.123   9.779  -3.745  1.00  0.00           O  
ATOM   1945  H1  WAT   609      -2.559  10.534  -4.188  1.00  0.00           H  
ATOM   1946  H2  WAT   609      -3.571   9.342  -4.580  1.00  0.00           H  
ATOM   1947  O   WAT   610       3.802  22.030   2.466  1.00  0.00           O  
ATOM   1948  H1  WAT   610       4.394  22.393   3.200  1.00  0.00           H  
ATOM   1949  H2  WAT   610       2.854  21.993   2.873  1.00  0.00           H  
ATOM   1950  O   WAT   611     -11.605  14.442   6.462  1.00  0.00           O  
ATOM   1951  H1  WAT   611     -11.075  15.198   6.947  1.00  0.00           H  
ATOM   1952  H2  WAT   611     -11.681  14.812   5.493  1.00  0.00           H  
ATOM   1953  O   WAT   612       3.620  16.066 -10.663  1.00  0.00           O  
ATOM   1954  H1  WAT   612       4.016  16.522  -9.814  1.00  0.00           H  
ATOM   1955  H2  WAT   612       4.446  15.592 -11.069  1.00  0.00           H  
ATOM   1956  O   WAT   613      -7.742  21.660  -3.778  1.00  0.00           O  
ATOM   1957  H1  WAT   613      -8.575  21.119  -4.097  1.00  0.00           H  
ATOM   1958  H2  WAT   613      -8.069  22.617  -3.729  1.00  0.00           H  
ATOM   1959  O   WAT   614       0.860  11.852   3.217  1.00  0.00           O  
ATOM   1960  H1  WAT   614       1.518  11.615   2.451  1.00  0.00           H  
ATOM   1961  H2  WAT   614       1.324  12.647   3.684  1.00  0.00           H  
ATOM   1962  O   WAT   615       4.456  15.308  -5.607  1.00  0.00           O  
ATOM   1963  H1  WAT   615       4.222  14.577  -6.309  1.00  0.00           H  
ATOM   1964  H2  WAT   615       5.341  15.696  -5.982  1.00  0.00           H  
ATOM   1965  O   WAT   616      -0.815  13.416  -2.451  1.00  0.00           O  
ATOM   1966  H1  WAT   616      -1.825  13.637  -2.440  1.00  0.00           H  
ATOM   1967  H2  WAT   616      -0.367  14.313  -2.678  1.00  0.00           H  
ATOM   1968  O   WAT   617      -5.365  17.428   3.040  1.00  0.00           O  
ATOM   1969  H1  WAT   617      -4.871  18.276   2.691  1.00  0.00           H  
ATOM   1970  H2  WAT   617      -5.453  16.855   2.177  1.00  0.00           H  
ATOM   1971  O   WAT   618       2.672   8.745  -5.801  1.00  0.00           O  
ATOM   1972  H1  WAT   618       1.709   8.614  -5.429  1.00  0.00           H  
ATOM   1973  H2  WAT   618       3.145   7.879  -5.510  1.00  0.00           H  
ATOM   1974  O   WAT   619      -0.484  13.993  -9.024  1.00  0.00           O  
ATOM   1975  H1  WAT   619       0.524  14.247  -8.968  1.00  0.00           H  
ATOM   1976  H2  WAT   619      -0.830  14.267  -8.083  1.00  0.00           H  
ATOM   1977  O   WAT   620       4.334  12.642   3.118  1.00  0.00           O  
ATOM   1978  H1  WAT   620       3.635  13.040   3.775  1.00  0.00           H  
ATOM   1979  H2  WAT   620       3.749  12.055   2.493  1.00  0.00           H  
ATOM   1980  O   WAT   621       7.303  19.040   0.493  1.00  0.00           O  
ATOM   1981  H1  WAT   621       6.529  19.677   0.361  1.00  0.00           H  
ATOM   1982  H2  WAT   621       6.917  18.101   0.315  1.00  0.00           H  
ATOM   1983  O   WAT   622       3.987  19.167  -6.645  1.00  0.00           O  
ATOM   1984  H1  WAT   622       3.461  19.926  -7.107  1.00  0.00           H  
ATOM   1985  H2  WAT   622       3.480  19.037  -5.751  1.00  0.00           H  
ATOM   1986  O   WAT   623       2.407  21.212  -7.556  1.00  0.00           O  
ATOM   1987  H1  WAT   623       2.433  22.149  -7.940  1.00  0.00           H  
ATOM   1988  H2  WAT   623       2.102  21.345  -6.570  1.00  0.00           H  
ATOM   1989  O   WAT   624      -0.670  20.721   6.210  1.00  0.00           O  
ATOM   1990  H1  WAT   624      -0.983  21.222   5.365  1.00  0.00           H  
ATOM   1991  H2  WAT   624       0.295  21.051   6.349  1.00  0.00           H  
ATOM   1992  O   WAT   625      -7.346  19.535   3.154  1.00  0.00           O  
ATOM   1993  H1  WAT   625      -6.684  18.762   3.048  1.00  0.00           H  
ATOM   1994  H2  WAT   625      -7.839  19.560   2.235  1.00  0.00           H  
ATOM   1995  O   WAT   626      -0.746  22.287  -4.761  1.00  0.00           O  
ATOM   1996  H1  WAT   626      -0.727  22.518  -3.748  1.00  0.00           H  
ATOM   1997  H2  WAT   626       0.207  21.932  -4.934  1.00  0.00           H  
ATOM   1998  O   WAT   627      -4.385  17.343   9.507  1.00  0.00           O  
ATOM   1999  H1  WAT   627      -5.404  17.355   9.390  1.00  0.00           H  
ATOM   2000  H2  WAT   627      -4.037  16.906   8.639  1.00  0.00           H  
ATOM   2001  O   WAT   628       1.386  17.038  -7.444  1.00  0.00           O  
ATOM   2002  H1  WAT   628       1.590  17.806  -8.107  1.00  0.00           H  
ATOM   2003  H2  WAT   628       1.662  16.191  -7.974  1.00  0.00           H  
ATOM   2004  O   WAT   629       2.476  18.791   6.769  1.00  0.00           O  
ATOM   2005  H1  WAT   629       3.515  18.802   6.814  1.00  0.00           H  
ATOM   2006  H2  WAT   629       2.247  19.805   6.727  1.00  0.00           H  
ATOM   2007  O   WAT   630      -7.076  16.884   9.066  1.00  0.00           O  
ATOM   2008  H1  WAT   630      -6.910  16.275   8.243  1.00  0.00           H  
ATOM   2009  H2  WAT   630      -7.272  17.809   8.615  1.00  0.00           H  
ATOM   2010  O   WAT   631      -3.173  17.491  -5.404  1.00  0.00           O  
ATOM   2011  H1  WAT   631      -3.506  18.479  -5.363  1.00  0.00           H  
ATOM   2012  H2  WAT   631      -2.406  17.553  -6.109  1.00  0.00           H  
ATOM   2013  O   WAT   632      -6.407  12.586   7.973  1.00  0.00           O  
ATOM   2014  H1  WAT   632      -6.771  11.882   8.647  1.00  0.00           H  
ATOM   2015  H2  WAT   632      -6.718  12.193   7.059  1.00  0.00           H  
ATOM   2016  O   WAT   633       2.073  14.828  -8.752  1.00  0.00           O  
ATOM   2017  H1  WAT   633       2.568  15.129  -9.604  1.00  0.00           H  
ATOM   2018  H2  WAT   633       2.789  14.278  -8.243  1.00  0.00           H  
ATOM   2019  O   WAT   634       0.114  13.519   7.831  1.00  0.00           O  
ATOM   2020  H1  WAT   634       0.479  13.139   8.720  1.00  0.00           H  
ATOM   2021  H2  WAT   634      -0.212  14.465   8.086  1.00  0.00           H  
ATOM   2022  O   WAT   635       4.643  17.244   4.531  1.00  0.00           O  
ATOM   2023  H1  WAT   635       4.927  17.903   5.276  1.00  0.00           H  
ATOM   2024  H2  WAT   635       5.313  16.460   4.645  1.00  0.00           H  
ATOM   2025  O   WAT   636      -5.262  12.614   3.318  1.00  0.00           O  
ATOM   2026  H1  WAT   636      -5.091  12.589   4.329  1.00  0.00           H  
ATOM   2027  H2  WAT   636      -6.288  12.711   3.236  1.00  0.00           H  
ATOM   2028  O   WAT   637      -0.129   8.103   0.797  1.00  0.00           O  
ATOM   2029  H1  WAT   637      -0.884   8.804   0.676  1.00  0.00           H  
ATOM   2030  H2  WAT   637       0.554   8.378   0.071  1.00  0.00           H  
ATOM   2031  O   WAT   638       1.402  21.601   3.613  1.00  0.00           O  
ATOM   2032  H1  WAT   638       1.429  20.568   3.653  1.00  0.00           H  
ATOM   2033  H2  WAT   638       0.395  21.812   3.529  1.00  0.00           H  
ATOM   2034  O   WAT   639      -1.487  14.751   4.082  1.00  0.00           O  
ATOM   2035  H1  WAT   639      -1.613  14.310   3.164  1.00  0.00           H  
ATOM   2036  H2  WAT   639      -2.395  15.166   4.306  1.00  0.00           H  
ATOM   2037  O   WAT   640       1.638  18.963   4.099  1.00  0.00           O  
ATOM   2038  H1  WAT   640       1.033  18.129   4.015  1.00  0.00           H  
ATOM   2039  H2  WAT   640       1.998  18.901   5.062  1.00  0.00           H  
ATOM   2040  O   WAT   641      -4.531  15.404  -6.480  1.00  0.00           O  
ATOM   2041  H1  WAT   641      -4.080  16.279  -6.182  1.00  0.00           H  
ATOM   2042  H2  WAT   641      -4.065  14.682  -5.908  1.00  0.00           H  
ATOM   2043  O   WAT   642      -0.479  10.032   6.459  1.00  0.00           O  
ATOM   2044  H1  WAT   642      -0.387   9.015   6.322  1.00  0.00           H  
ATOM   2045  H2  WAT   642      -0.886  10.116   7.407  1.00  0.00           H  
ATOM   2046  O   WAT   643       0.957  12.428  10.139  1.00  0.00           O  
ATOM   2047  H1  WAT   643       0.455  11.654  10.601  1.00  0.00           H  
ATOM   2048  H2  WAT   643       0.584  13.273  10.606  1.00  0.00           H  
ATOM   2049  O   WAT   644       4.790   6.344  -8.253  1.00  0.00           O  
ATOM   2050  H1  WAT   644       5.340   5.479  -8.160  1.00  0.00           H  
ATOM   2051  H2  WAT   644       3.860   6.066  -7.884  1.00  0.00           H  
ATOM   2052  O   WAT   645      -6.314  17.290 -14.523  1.00  0.00           O  
ATOM   2053  H1  WAT   645      -6.332  17.593 -13.546  1.00  0.00           H  
ATOM   2054  H2  WAT   645      -5.331  17.098 -14.730  1.00  0.00           H  
ATOM   2055  O   WAT   646      -0.180  12.143 -10.994  1.00  0.00           O  
ATOM   2056  H1  WAT   646      -0.490  12.797 -10.253  1.00  0.00           H  
ATOM   2057  H2  WAT   646       0.844  12.337 -11.036  1.00  0.00           H  
ATOM   2058  O   WAT   647      -3.368  19.443  -2.543  1.00  0.00           O  
ATOM   2059  H1  WAT   647      -2.662  18.710  -2.651  1.00  0.00           H  
ATOM   2060  H2  WAT   647      -3.648  19.682  -3.501  1.00  0.00           H  
ATOM   2061  O   WAT   648      -2.285  21.837  -0.233  1.00  0.00           O  
ATOM   2062  H1  WAT   648      -3.181  21.331  -0.334  1.00  0.00           H  
ATOM   2063  H2  WAT   648      -1.600  21.080  -0.075  1.00  0.00           H  
ATOM   2064  O   WAT   649       7.228  17.459  -3.959  1.00  0.00           O  
ATOM   2065  H1  WAT   649       6.924  18.186  -4.629  1.00  0.00           H  
ATOM   2066  H2  WAT   649       6.414  17.411  -3.303  1.00  0.00           H  
ATOM   2067  O   WAT   650      -7.319  17.951  -2.183  1.00  0.00           O  
ATOM   2068  H1  WAT   650      -8.100  17.879  -2.866  1.00  0.00           H  
ATOM   2069  H2  WAT   650      -6.493  17.695  -2.758  1.00  0.00           H  
ATOM   2070  O   WAT   651      10.324  14.971  -5.690  1.00  0.00           O  
ATOM   2071  H1  WAT   651      10.948  14.150  -5.573  1.00  0.00           H  
ATOM   2072  H2  WAT   651       9.664  14.658  -6.424  1.00  0.00           H  
ATOM   2073  O   WAT   652       1.999  21.384   6.216  1.00  0.00           O  
ATOM   2074  H1  WAT   652       2.899  21.877   6.397  1.00  0.00           H  
ATOM   2075  H2  WAT   652       1.821  21.615   5.221  1.00  0.00           H  
ATOM   2076  O   WAT   653       7.368  17.119 -14.488  1.00  0.00           O  
ATOM   2077  H1  WAT   653       6.369  17.182 -14.690  1.00  0.00           H  
ATOM   2078  H2  WAT   653       7.515  17.854 -13.771  1.00  0.00           H  
ATOM   2079  O   WAT   654       6.331  10.106  -6.540  1.00  0.00           O  
ATOM   2080  H1  WAT   654       7.174  10.701  -6.602  1.00  0.00           H  
ATOM   2081  H2  WAT   654       6.545   9.469  -5.752  1.00  0.00           H  
ATOM   2082  O   WAT   655       5.202  17.401  -2.285  1.00  0.00           O  
ATOM   2083  H1  WAT   655       4.310  17.850  -2.037  1.00  0.00           H  
ATOM   2084  H2  WAT   655       5.571  17.060  -1.385  1.00  0.00           H  
ATOM   2085  O   WAT   656      -7.940  16.070  -0.404  1.00  0.00           O  
ATOM   2086  H1  WAT   656      -7.668  16.864  -1.027  1.00  0.00           H  
ATOM   2087  H2  WAT   656      -7.095  15.974   0.194  1.00  0.00           H  
ATOM   2088  O   WAT   657       5.165  18.841   6.646  1.00  0.00           O  
ATOM   2089  H1  WAT   657       5.804  18.546   7.408  1.00  0.00           H  
ATOM   2090  H2  WAT   657       5.613  19.709   6.300  1.00  0.00           H  
ATOM   2091  O   WAT   658     -10.836  18.975   9.592  1.00  0.00           O  
ATOM   2092  H1  WAT   658     -11.708  18.429   9.667  1.00  0.00           H  
ATOM   2093  H2  WAT   658     -10.745  19.153   8.583  1.00  0.00           H  
ATOM   2094  O   WAT   659       5.348  13.383   6.821  1.00  0.00           O  
ATOM   2095  H1  WAT   659       5.177  13.726   7.773  1.00  0.00           H  
ATOM   2096  H2  WAT   659       4.801  12.502   6.776  1.00  0.00           H  
ATOM   2097  O   WAT   660      -8.695  15.899  -5.896  1.00  0.00           O  
ATOM   2098  H1  WAT   660      -9.706  15.668  -5.947  1.00  0.00           H  
ATOM   2099  H2  WAT   660      -8.470  16.168  -6.870  1.00  0.00           H  
ATOM   2100  O   WAT   661       2.904  15.915   0.962  1.00  0.00           O  
ATOM   2101  H1  WAT   661       3.172  16.833   1.365  1.00  0.00           H  
ATOM   2102  H2  WAT   661       1.899  15.846   1.203  1.00  0.00           H  
ATOM   2103  O   WAT   662       9.553  18.979   1.925  1.00  0.00           O  
ATOM   2104  H1  WAT   662       8.729  19.059   1.299  1.00  0.00           H  
ATOM   2105  H2  WAT   662      10.355  19.055   1.287  1.00  0.00           H  
ATOM   2106  O   WAT   663      -5.746  14.751  -8.704  1.00  0.00           O  
ATOM   2107  H1  WAT   663      -5.329  15.009  -7.774  1.00  0.00           H  
ATOM   2108  H2  WAT   663      -4.932  14.948  -9.336  1.00  0.00           H  
ATOM   2109  O   WAT   664      -6.802  15.012 -11.169  1.00  0.00           O  
ATOM   2110  H1  WAT   664      -7.828  15.102 -11.051  1.00  0.00           H  
ATOM   2111  H2  WAT   664      -6.451  14.932 -10.207  1.00  0.00           H  
ATOM   2112  O   WAT   665       4.479  14.184  -3.123  1.00  0.00           O  
ATOM   2113  H1  WAT   665       3.788  13.488  -3.479  1.00  0.00           H  
ATOM   2114  H2  WAT   665       4.613  14.797  -3.947  1.00  0.00           H  
ATOM   2115  O   WAT   666      -5.057   5.509   0.097  1.00  0.00           O  
ATOM   2116  H1  WAT   666      -4.544   6.399   0.071  1.00  0.00           H  
ATOM   2117  H2  WAT   666      -5.374   5.423   1.073  1.00  0.00           H  
ATOM   2118  O   WAT   667       6.854  13.229  -2.386  1.00  0.00           O  
ATOM   2119  H1  WAT   667       5.889  13.570  -2.582  1.00  0.00           H  
ATOM   2120  H2  WAT   667       7.434  13.934  -2.883  1.00  0.00           H  
ATOM   2121  O   WAT   668       7.414  14.099   2.870  1.00  0.00           O  
ATOM   2122  H1  WAT   668       8.256  14.284   2.301  1.00  0.00           H  
ATOM   2123  H2  WAT   668       6.637  14.363   2.239  1.00  0.00           H  
ATOM   2124  O   WAT   669      11.135  13.498 -10.031  1.00  0.00           O  
ATOM   2125  H1  WAT   669      11.660  14.243 -10.524  1.00  0.00           H  
ATOM   2126  H2  WAT   669      11.746  13.283  -9.220  1.00  0.00           H  
ATOM   2127  O   WAT   670       8.602  11.492  -6.833  1.00  0.00           O  
ATOM   2128  H1  WAT   670       9.298  11.292  -6.098  1.00  0.00           H  
ATOM   2129  H2  WAT   670       8.926  10.947  -7.644  1.00  0.00           H  
ATOM   2130  O   WAT   671      -7.387   8.935   4.530  1.00  0.00           O  
ATOM   2131  H1  WAT   671      -6.426   8.923   4.142  1.00  0.00           H  
ATOM   2132  H2  WAT   671      -7.935   9.402   3.781  1.00  0.00           H  
ATOM   2133  O   WAT   672       1.567  11.792   6.475  1.00  0.00           O  
ATOM   2134  H1  WAT   672       1.003  12.504   6.988  1.00  0.00           H  
ATOM   2135  H2  WAT   672       0.883  11.019   6.362  1.00  0.00           H  
ATOM   2136  O   WAT   673      -1.600  10.312   8.870  1.00  0.00           O  
ATOM   2137  H1  WAT   673      -2.373   9.633   8.966  1.00  0.00           H  
ATOM   2138  H2  WAT   673      -1.132  10.289   9.783  1.00  0.00           H  
ATOM   2139  O   WAT   674      -7.196   8.620   7.192  1.00  0.00           O  
ATOM   2140  H1  WAT   674      -7.435   8.700   6.183  1.00  0.00           H  
ATOM   2141  H2  WAT   674      -6.270   9.081   7.231  1.00  0.00           H  
ATOM   2142  O   WAT   675       6.627   7.665   4.275  1.00  0.00           O  
ATOM   2143  H1  WAT   675       6.731   8.305   3.459  1.00  0.00           H  
ATOM   2144  H2  WAT   675       7.468   7.884   4.836  1.00  0.00           H  
ATOM   2145  O   WAT   676       1.286   9.196   3.886  1.00  0.00           O  
ATOM   2146  H1  WAT   676       1.149  10.188   3.668  1.00  0.00           H  
ATOM   2147  H2  WAT   676       0.427   8.735   3.575  1.00  0.00           H  
ATOM   2148  O   WAT   677       3.834   9.945  -2.199  1.00  0.00           O  
ATOM   2149  H1  WAT   677       4.157   9.057  -2.612  1.00  0.00           H  
ATOM   2150  H2  WAT   677       4.698  10.367  -1.829  1.00  0.00           H  
ATOM   2151  O   WAT   678       6.952   9.498   2.397  1.00  0.00           O  
ATOM   2152  H1  WAT   678       7.606   9.741   1.632  1.00  0.00           H  
ATOM   2153  H2  WAT   678       6.956  10.354   2.985  1.00  0.00           H  
ATOM   2154  O   WAT   679       8.549  10.310   0.380  1.00  0.00           O  
ATOM   2155  H1  WAT   679       9.162   9.529   0.087  1.00  0.00           H  
ATOM   2156  H2  WAT   679       9.218  11.026   0.704  1.00  0.00           H  
ATOM   2157  O   WAT   680      -6.944  11.769  -2.790  1.00  0.00           O  
ATOM   2158  H1  WAT   680      -6.438  12.030  -3.660  1.00  0.00           H  
ATOM   2159  H2  WAT   680      -7.935  11.918  -3.055  1.00  0.00           H  
ATOM   2160  O   WAT   681       2.704  12.550  -4.175  1.00  0.00           O  
ATOM   2161  H1  WAT   681       3.290  11.962  -4.804  1.00  0.00           H  
ATOM   2162  H2  WAT   681       2.042  12.986  -4.861  1.00  0.00           H  
ATOM   2163  O   WAT   682       4.748   9.481   0.870  1.00  0.00           O  
ATOM   2164  H1  WAT   682       5.527   9.353   1.544  1.00  0.00           H  
ATOM   2165  H2  WAT   682       5.204  10.012   0.104  1.00  0.00           H  
ATOM   2166  O   WAT   683       6.817   8.366  -4.619  1.00  0.00           O  
ATOM   2167  H1  WAT   683       7.412   8.681  -3.822  1.00  0.00           H  
ATOM   2168  H2  WAT   683       5.999   7.962  -4.125  1.00  0.00           H  
ATOM   2169  O   WAT   684      -5.790  12.633  -5.036  1.00  0.00           O  
ATOM   2170  H1  WAT   684      -6.133  12.473  -5.996  1.00  0.00           H  
ATOM   2171  H2  WAT   684      -4.790  12.819  -5.150  1.00  0.00           H  
ATOM   2172  O   WAT   685       0.389  11.294  -3.621  1.00  0.00           O  
ATOM   2173  H1  WAT   685       1.349  11.634  -3.776  1.00  0.00           H  
ATOM   2174  H2  WAT   685      -0.053  12.057  -3.085  1.00  0.00           H  
ATOM   2175  O   WAT   686      -4.748   9.673   6.418  1.00  0.00           O  
ATOM   2176  H1  WAT   686      -4.717   9.231   5.484  1.00  0.00           H  
ATOM   2177  H2  WAT   686      -4.502  10.659   6.213  1.00  0.00           H  
ATOM   2178  O   WAT   687       1.506   9.119  12.775  1.00  0.00           O  
ATOM   2179  H1  WAT   687       1.355   8.187  12.345  1.00  0.00           H  
ATOM   2180  H2  WAT   687       0.874   9.728  12.231  1.00  0.00           H  
ATOM   2181  O   WAT   688      -4.674  11.442 -15.860  1.00  0.00           O  
ATOM   2182  H1  WAT   688      -4.962  12.180 -15.187  1.00  0.00           H  
ATOM   2183  H2  WAT   688      -3.757  11.781 -16.196  1.00  0.00           H  
ATOM   2184  O   WAT   689       5.485  11.217 -18.216  1.00  0.00           O  
ATOM   2185  H1  WAT   689       6.299  11.574 -17.686  1.00  0.00           H  
ATOM   2186  H2  WAT   689       4.775  11.944 -18.097  1.00  0.00           H  
ATOM   2187  O   WAT   690      -2.251  12.198 -16.893  1.00  0.00           O  
ATOM   2188  H1  WAT   690      -1.959  11.211 -16.891  1.00  0.00           H  
ATOM   2189  H2  WAT   690      -1.382  12.706 -17.132  1.00  0.00           H  
ATOM   2190  O   WAT   691       0.190  13.296 -17.405  1.00  0.00           O  
ATOM   2191  H1  WAT   691       0.763  12.530 -17.788  1.00  0.00           H  
ATOM   2192  H2  WAT   691       0.844  14.091 -17.352  1.00  0.00           H  
ATOM   2193  O   WAT   692      12.143  11.400 -11.404  1.00  0.00           O  
ATOM   2194  H1  WAT   692      13.141  11.659 -11.516  1.00  0.00           H  
ATOM   2195  H2  WAT   692      11.743  12.211 -10.907  1.00  0.00           H  
ATOM   2196  O   WAT   693      -1.819   9.044 -13.318  1.00  0.00           O  
ATOM   2197  H1  WAT   693      -2.346   8.609 -14.087  1.00  0.00           H  
ATOM   2198  H2  WAT   693      -2.517   9.151 -12.565  1.00  0.00           H  
ATOM   2199  O   WAT   694      -3.709  14.783 -12.929  1.00  0.00           O  
ATOM   2200  H1  WAT   694      -3.827  15.018 -11.933  1.00  0.00           H  
ATOM   2201  H2  WAT   694      -2.838  14.209 -12.932  1.00  0.00           H  
ATOM   2202  O   WAT   695      10.163   7.471 -16.065  1.00  0.00           O  
ATOM   2203  H1  WAT   695       9.468   6.995 -15.449  1.00  0.00           H  
ATOM   2204  H2  WAT   695       9.877   7.115 -17.006  1.00  0.00           H  
ATOM   2205  O   WAT   696       1.746  11.033 -17.772  1.00  0.00           O  
ATOM   2206  H1  WAT   696       1.783  10.164 -18.331  1.00  0.00           H  
ATOM   2207  H2  WAT   696       1.322  10.712 -16.879  1.00  0.00           H  
ATOM   2208  O   WAT   697       5.229  11.952 -14.912  1.00  0.00           O  
ATOM   2209  H1  WAT   697       6.030  11.922 -15.569  1.00  0.00           H  
ATOM   2210  H2  WAT   697       5.571  11.402 -14.105  1.00  0.00           H  
ATOM   2211  O   WAT   698      -6.558  17.648 -11.786  1.00  0.00           O  
ATOM   2212  H1  WAT   698      -6.611  16.621 -11.707  1.00  0.00           H  
ATOM   2213  H2  WAT   698      -5.698  17.890 -11.267  1.00  0.00           H  
ATOM   2214  O   WAT   699      -1.126  19.326  -9.131  1.00  0.00           O  
ATOM   2215  H1  WAT   699      -1.864  20.001  -8.840  1.00  0.00           H  
ATOM   2216  H2  WAT   699      -1.418  19.072 -10.090  1.00  0.00           H  
ATOM   2217  O   WAT   700       8.579  12.885 -10.186  1.00  0.00           O  
ATOM   2218  H1  WAT   700       8.506  12.770 -11.219  1.00  0.00           H  
ATOM   2219  H2  WAT   700       9.569  13.216 -10.089  1.00  0.00           H  
ATOM   2220  O   WAT   701      -1.598   9.473 -17.020  1.00  0.00           O  
ATOM   2221  H1  WAT   701      -2.289   9.045 -16.366  1.00  0.00           H  
ATOM   2222  H2  WAT   701      -1.181   8.619 -17.459  1.00  0.00           H  
ATOM   2223  O   WAT   702       0.336   9.682 -12.016  1.00  0.00           O  
ATOM   2224  H1  WAT   702      -0.497   9.477 -12.625  1.00  0.00           H  
ATOM   2225  H2  WAT   702       0.079  10.615 -11.633  1.00  0.00           H  
ATOM   2226  O   WAT   703       5.581  14.511 -14.100  1.00  0.00           O  
ATOM   2227  H1  WAT   703       5.732  14.555 -13.081  1.00  0.00           H  
ATOM   2228  H2  WAT   703       5.316  13.529 -14.270  1.00  0.00           H  
ATOM   2229  O   WAT   704       5.933  14.816 -11.373  1.00  0.00           O  
ATOM   2230  H1  WAT   704       6.820  15.295 -11.147  1.00  0.00           H  
ATOM   2231  H2  WAT   704       5.854  14.101 -10.632  1.00  0.00           H  
ATOM   2232  O   WAT   705      -1.754  10.284 -19.684  1.00  0.00           O  
ATOM   2233  H1  WAT   705      -2.325  11.118 -19.722  1.00  0.00           H  
ATOM   2234  H2  WAT   705      -1.734  10.004 -18.698  1.00  0.00           H  
ATOM   2235  O   WAT   706       3.164  18.685 -11.308  1.00  0.00           O  
ATOM   2236  H1  WAT   706       2.531  19.006 -10.560  1.00  0.00           H  
ATOM   2237  H2  WAT   706       3.275  17.682 -11.118  1.00  0.00           H  
ATOM   2238  O   WAT   707      -1.245  16.001 -10.568  1.00  0.00           O  
ATOM   2239  H1  WAT   707      -0.339  16.126 -11.087  1.00  0.00           H  
ATOM   2240  H2  WAT   707      -1.012  15.192  -9.957  1.00  0.00           H  
ATOM   2241  O   WAT   708       1.494  11.827  -8.354  1.00  0.00           O  
ATOM   2242  H1  WAT   708       2.026  10.940  -8.303  1.00  0.00           H  
ATOM   2243  H2  WAT   708       1.861  12.276  -9.206  1.00  0.00           H  
ATOM   2244  O   WAT   709      -5.545  13.206 -14.082  1.00  0.00           O  
ATOM   2245  H1  WAT   709      -4.845  13.915 -13.781  1.00  0.00           H  
ATOM   2246  H2  WAT   709      -5.825  12.786 -13.173  1.00  0.00           H  
ATOM   2247  O   WAT   710      -1.378  18.012 -14.134  1.00  0.00           O  
ATOM   2248  H1  WAT   710      -1.165  18.862 -14.644  1.00  0.00           H  
ATOM   2249  H2  WAT   710      -0.523  17.435 -14.215  1.00  0.00           H  
ATOM   2250  O   WAT   711       2.173  15.026 -16.617  1.00  0.00           O  
ATOM   2251  H1  WAT   711       2.772  14.195 -16.800  1.00  0.00           H  
ATOM   2252  H2  WAT   711       2.790  15.639 -16.071  1.00  0.00           H  
ATOM   2253  O   WAT   712       3.566  12.790 -16.908  1.00  0.00           O  
ATOM   2254  H1  WAT   712       4.053  12.394 -16.092  1.00  0.00           H  
ATOM   2255  H2  WAT   712       2.924  12.041 -17.210  1.00  0.00           H  
ATOM   2256  O   WAT   713       8.721  12.515 -12.851  1.00  0.00           O  
ATOM   2257  H1  WAT   713       9.550  12.081 -13.279  1.00  0.00           H  
ATOM   2258  H2  WAT   713       8.797  13.512 -13.107  1.00  0.00           H  
ATOM   2259  O   WAT   714      -2.042  18.377 -11.484  1.00  0.00           O  
ATOM   2260  H1  WAT   714      -1.721  17.449 -11.147  1.00  0.00           H  
ATOM   2261  H2  WAT   714      -1.842  18.334 -12.497  1.00  0.00           H  
ATOM   2262  O   WAT   715       4.798  18.332 -13.414  1.00  0.00           O  
ATOM   2263  H1  WAT   715       4.143  18.629 -12.665  1.00  0.00           H  
ATOM   2264  H2  WAT   715       5.707  18.691 -13.081  1.00  0.00           H  
ATOM   2265  O   WAT   716      -3.851  15.644 -10.323  1.00  0.00           O  
ATOM   2266  H1  WAT   716      -4.140  16.639 -10.261  1.00  0.00           H  
ATOM   2267  H2  WAT   716      -2.815  15.718 -10.378  1.00  0.00           H  
ATOM   2268  O   WAT   717       1.567  19.173  -9.107  1.00  0.00           O  
ATOM   2269  H1  WAT   717       0.539  19.280  -9.168  1.00  0.00           H  
ATOM   2270  H2  WAT   717       1.861  19.999  -8.562  1.00  0.00           H  
ATOM   2271  O   WAT   718      -6.189  12.465 -11.623  1.00  0.00           O  
ATOM   2272  H1  WAT   718      -5.436  12.214 -10.957  1.00  0.00           H  
ATOM   2273  H2  WAT   718      -6.340  13.472 -11.448  1.00  0.00           H  
ATOM   2274  O   WAT   719       4.465   8.605 -14.808  1.00  0.00           O  
ATOM   2275  H1  WAT   719       4.785   7.903 -14.110  1.00  0.00           H  
ATOM   2276  H2  WAT   719       3.452   8.670 -14.609  1.00  0.00           H  
ATOM   2277  O   WAT   720      -3.624  16.550 -14.886  1.00  0.00           O  
ATOM   2278  H1  WAT   720      -2.814  17.141 -14.653  1.00  0.00           H  
ATOM   2279  H2  WAT   720      -3.658  15.873 -14.098  1.00  0.00           H  
ATOM   2280  O   WAT   721       7.284   8.547 -14.691  1.00  0.00           O  
ATOM   2281  H1  WAT   721       7.818   9.348 -15.033  1.00  0.00           H  
ATOM   2282  H2  WAT   721       6.307   8.841 -14.703  1.00  0.00           H  
ATOM   2283  O   WAT   722      -4.467  18.241 -10.259  1.00  0.00           O  
ATOM   2284  H1  WAT   722      -4.696  18.957  -9.563  1.00  0.00           H  
ATOM   2285  H2  WAT   722      -3.586  18.559 -10.686  1.00  0.00           H  
ATOM   2286  O   WAT   723       0.912  16.595 -14.529  1.00  0.00           O  
ATOM   2287  H1  WAT   723       1.936  16.732 -14.499  1.00  0.00           H  
ATOM   2288  H2  WAT   723       0.782  15.944 -15.311  1.00  0.00           H  
ATOM   2289  O   WAT   724      -3.160  20.830  -8.369  1.00  0.00           O  
ATOM   2290  H1  WAT   724      -4.166  20.623  -8.423  1.00  0.00           H  
ATOM   2291  H2  WAT   724      -3.069  21.413  -7.525  1.00  0.00           H  
ATOM   2292  O   WAT   725       1.028  16.246 -11.781  1.00  0.00           O  
ATOM   2293  H1  WAT   725       2.004  16.073 -11.544  1.00  0.00           H  
ATOM   2294  H2  WAT   725       0.998  16.311 -12.801  1.00  0.00           H  
ATOM   2295  O   WAT   726       7.650  14.681 -15.920  1.00  0.00           O  
ATOM   2296  H1  WAT   726       6.859  14.541 -15.264  1.00  0.00           H  
ATOM   2297  H2  WAT   726       7.822  15.692 -15.860  1.00  0.00           H  
ATOM   2298  O   WAT   727       8.795  15.227 -13.144  1.00  0.00           O  
ATOM   2299  H1  WAT   727       8.666  15.556 -12.170  1.00  0.00           H  
ATOM   2300  H2  WAT   727       8.243  15.913 -13.690  1.00  0.00           H  
ATOM   2301  O   WAT   728      -1.517  13.333 -13.004  1.00  0.00           O  
ATOM   2302  H1  WAT   728      -0.803  13.216 -13.742  1.00  0.00           H  
ATOM   2303  H2  WAT   728      -1.111  12.823 -12.203  1.00  0.00           H  
ATOM   2304  O   WAT   729       0.491  12.838 -14.749  1.00  0.00           O  
ATOM   2305  H1  WAT   729       0.323  13.166 -15.715  1.00  0.00           H  
ATOM   2306  H2  WAT   729       0.560  11.808 -14.871  1.00  0.00           H  
ATOM   2307  O   WAT   730       3.620  16.251 -14.565  1.00  0.00           O  
ATOM   2308  H1  WAT   730       4.021  17.128 -14.163  1.00  0.00           H  
ATOM   2309  H2  WAT   730       4.416  15.588 -14.455  1.00  0.00           H  
ATOM   2310  O   WAT   731      10.413  14.484 -15.126  1.00  0.00           O  
ATOM   2311  H1  WAT   731       9.687  14.403 -15.840  1.00  0.00           H  
ATOM   2312  H2  WAT   731       9.905  14.847 -14.299  1.00  0.00           H  
ATOM   2313  O   WAT   732       2.456  13.922 -13.234  1.00  0.00           O  
ATOM   2314  H1  WAT   732       2.805  14.714 -13.767  1.00  0.00           H  
ATOM   2315  H2  WAT   732       1.711  13.514 -13.820  1.00  0.00           H  
ATOM   2316  O   WAT   733       5.887  12.874  -9.472  1.00  0.00           O  
ATOM   2317  H1  WAT   733       5.424  12.125 -10.012  1.00  0.00           H  
ATOM   2318  H2  WAT   733       6.887  12.728  -9.641  1.00  0.00           H  
ATOM   2319  O   WAT   734      12.720  14.168 -13.831  1.00  0.00           O  
ATOM   2320  H1  WAT   734      13.216  13.403 -14.269  1.00  0.00           H  
ATOM   2321  H2  WAT   734      11.871  14.302 -14.409  1.00  0.00           H  
ATOM   2322  O   WAT   735      -8.730  16.136 -14.375  1.00  0.00           O  
ATOM   2323  H1  WAT   735      -8.509  15.201 -14.749  1.00  0.00           H  
ATOM   2324  H2  WAT   735      -7.843  16.656 -14.507  1.00  0.00           H  
ATOM   2325  O   WAT   736       6.828  18.245  -9.867  1.00  0.00           O  
ATOM   2326  H1  WAT   736       7.350  18.437  -8.988  1.00  0.00           H  
ATOM   2327  H2  WAT   736       5.881  18.018  -9.524  1.00  0.00           H  
ATOM   2328  O   WAT   737      -3.865   5.816 -16.857  1.00  0.00           O  
ATOM   2329  H1  WAT   737      -4.308   4.988 -17.330  1.00  0.00           H  
ATOM   2330  H2  WAT   737      -2.881   5.481 -16.758  1.00  0.00           H  
ATOM   2331  O   WAT   738       8.325   6.152 -14.637  1.00  0.00           O  
ATOM   2332  H1  WAT   738       7.571   5.485 -14.887  1.00  0.00           H  
ATOM   2333  H2  WAT   738       7.812   7.062 -14.607  1.00  0.00           H  
ATOM   2334  O   WAT   739      -5.674   9.057 -15.200  1.00  0.00           O  
ATOM   2335  H1  WAT   739      -6.194   9.140 -14.314  1.00  0.00           H  
ATOM   2336  H2  WAT   739      -5.320  10.021 -15.363  1.00  0.00           H  
ATOM   2337  O   WAT   740       2.399  12.683 -10.885  1.00  0.00           O  
ATOM   2338  H1  WAT   740       2.441  13.251 -11.761  1.00  0.00           H  
ATOM   2339  H2  WAT   740       3.285  12.144 -10.939  1.00  0.00           H  
ATOM   2340  O   WAT   741       4.554  11.162 -11.063  1.00  0.00           O  
ATOM   2341  H1  WAT   741       5.245  11.056 -11.824  1.00  0.00           H  
ATOM   2342  H2  WAT   741       3.994  10.297 -11.122  1.00  0.00           H  
ATOM   2343  O   WAT   742      -5.827   8.233 -10.828  1.00  0.00           O  
ATOM   2344  H1  WAT   742      -6.497   8.615 -11.499  1.00  0.00           H  
ATOM   2345  H2  WAT   742      -6.319   8.248  -9.925  1.00  0.00           H  
ATOM   2346  O   WAT   743       0.978   5.909 -13.547  1.00  0.00           O  
ATOM   2347  H1  WAT   743       1.022   5.366 -14.431  1.00  0.00           H  
ATOM   2348  H2  WAT   743       0.048   5.673 -13.168  1.00  0.00           H  
ATOM   2349  O   WAT   744       5.246   6.912 -12.892  1.00  0.00           O  
ATOM   2350  H1  WAT   744       4.641   6.879 -12.050  1.00  0.00           H  
ATOM   2351  H2  WAT   744       6.199   6.942 -12.488  1.00  0.00           H  
ATOM   2352  O   WAT   745       0.588  10.272 -15.524  1.00  0.00           O  
ATOM   2353  H1  WAT   745      -0.278   9.850 -15.874  1.00  0.00           H  
ATOM   2354  H2  WAT   745       1.052   9.509 -15.004  1.00  0.00           H  
ATOM   2355  O   WAT   746       7.361  12.042 -16.530  1.00  0.00           O  
ATOM   2356  H1  WAT   746       8.174  11.465 -16.272  1.00  0.00           H  
ATOM   2357  H2  WAT   746       7.676  13.011 -16.400  1.00  0.00           H  
ATOM   2358  O   WAT   747       9.211  10.257 -15.706  1.00  0.00           O  
ATOM   2359  H1  WAT   747       9.848  10.620 -14.979  1.00  0.00           H  
ATOM   2360  H2  WAT   747       9.641   9.378 -16.004  1.00  0.00           H  
ATOM   2361  O   WAT   748       7.322   7.924 -19.024  1.00  0.00           O  
ATOM   2362  H1  WAT   748       7.467   8.786 -19.543  1.00  0.00           H  
ATOM   2363  H2  WAT   748       6.652   8.193 -18.275  1.00  0.00           H  
ATOM   2364  O   WAT   749      -1.904   8.961  -8.878  1.00  0.00           O  
ATOM   2365  H1  WAT   749      -1.630   9.913  -8.563  1.00  0.00           H  
ATOM   2366  H2  WAT   749      -1.858   8.417  -7.994  1.00  0.00           H  
ATOM   2367  O   WAT   750       6.564  10.930 -12.799  1.00  0.00           O  
ATOM   2368  H1  WAT   750       7.406  11.530 -12.878  1.00  0.00           H  
ATOM   2369  H2  WAT   750       6.864  10.199 -12.129  1.00  0.00           H  
ATOM   2370  O   WAT   751       6.928  -5.081  14.051  1.00  0.00           O  
ATOM   2371  H1  WAT   751       7.942  -5.021  14.255  1.00  0.00           H  
ATOM   2372  H2  WAT   751       6.696  -4.123  13.739  1.00  0.00           H  
ATOM   2373  O   WAT   752       3.520   0.242  16.416  1.00  0.00           O  
ATOM   2374  H1  WAT   752       2.834  -0.427  16.018  1.00  0.00           H  
ATOM   2375  H2  WAT   752       3.014   1.143  16.387  1.00  0.00           H  
ATOM   2376  O   WAT   753      -1.865  -0.236  19.431  1.00  0.00           O  
ATOM   2377  H1  WAT   753      -2.890  -0.332  19.541  1.00  0.00           H  
ATOM   2378  H2  WAT   753      -1.667   0.705  19.801  1.00  0.00           H  
ATOM   2379  O   WAT   754       4.467   5.819  12.987  1.00  0.00           O  
ATOM   2380  H1  WAT   754       3.974   4.972  13.280  1.00  0.00           H  
ATOM   2381  H2  WAT   754       4.777   5.617  12.022  1.00  0.00           H  
ATOM   2382  O   WAT   755      -2.758   7.182  13.510  1.00  0.00           O  
ATOM   2383  H1  WAT   755      -3.757   6.964  13.657  1.00  0.00           H  
ATOM   2384  H2  WAT   755      -2.500   7.690  14.383  1.00  0.00           H  
ATOM   2385  O   WAT   756      -6.556   1.076  11.149  1.00  0.00           O  
ATOM   2386  H1  WAT   756      -6.197   1.450  10.279  1.00  0.00           H  
ATOM   2387  H2  WAT   756      -7.433   0.597  10.899  1.00  0.00           H  
ATOM   2388  O   WAT   757      -8.321  -0.095  15.269  1.00  0.00           O  
ATOM   2389  H1  WAT   757      -8.635  -0.516  14.369  1.00  0.00           H  
ATOM   2390  H2  WAT   757      -7.402  -0.567  15.412  1.00  0.00           H  
ATOM   2391  O   WAT   758       1.324   5.819  14.166  1.00  0.00           O  
ATOM   2392  H1  WAT   758       1.425   6.249  13.231  1.00  0.00           H  
ATOM   2393  H2  WAT   758       0.338   5.505  14.173  1.00  0.00           H  
ATOM   2394  O   WAT   759       2.925   3.715  14.161  1.00  0.00           O  
ATOM   2395  H1  WAT   759       2.670   3.199  15.032  1.00  0.00           H  
ATOM   2396  H2  WAT   759       2.304   4.552  14.232  1.00  0.00           H  
ATOM   2397  O   WAT   760      -5.634  -5.718  20.691  1.00  0.00           O  
ATOM   2398  H1  WAT   760      -6.173  -5.447  21.536  1.00  0.00           H  
ATOM   2399  H2  WAT   760      -5.676  -4.837  20.127  1.00  0.00           H  
ATOM   2400  O   WAT   761       7.750  -6.459  19.841  1.00  0.00           O  
ATOM   2401  H1  WAT   761       7.176  -6.381  20.707  1.00  0.00           H  
ATOM   2402  H2  WAT   761       7.249  -7.195  19.309  1.00  0.00           H  
ATOM   2403  O   WAT   762      -4.455  -2.559  11.606  1.00  0.00           O  
ATOM   2404  H1  WAT   762      -3.866  -1.815  12.027  1.00  0.00           H  
ATOM   2405  H2  WAT   762      -5.272  -2.588  12.246  1.00  0.00           H  
ATOM   2406  O   WAT   763       9.576  -4.861  14.487  1.00  0.00           O  
ATOM   2407  H1  WAT   763      10.250  -4.770  13.714  1.00  0.00           H  
ATOM   2408  H2  WAT   763      10.021  -5.552  15.117  1.00  0.00           H  
ATOM   2409  O   WAT   764      -4.037  -2.009  17.234  1.00  0.00           O  
ATOM   2410  H1  WAT   764      -3.752  -2.973  17.492  1.00  0.00           H  
ATOM   2411  H2  WAT   764      -4.210  -1.561  18.146  1.00  0.00           H  
ATOM   2412  O   WAT   765       0.430  -3.438  12.625  1.00  0.00           O  
ATOM   2413  H1  WAT   765       1.277  -3.422  13.220  1.00  0.00           H  
ATOM   2414  H2  WAT   765       0.376  -4.431  12.328  1.00  0.00           H  
ATOM   2415  O   WAT   766       5.403   2.432  14.076  1.00  0.00           O  
ATOM   2416  H1  WAT   766       5.614   2.070  15.005  1.00  0.00           H  
ATOM   2417  H2  WAT   766       4.495   2.894  14.158  1.00  0.00           H  
ATOM   2418  O   WAT   767      -1.231   2.375  20.016  1.00  0.00           O  
ATOM   2419  H1  WAT   767      -2.214   2.718  20.036  1.00  0.00           H  
ATOM   2420  H2  WAT   767      -0.702   3.253  20.218  1.00  0.00           H  
ATOM   2421  O   WAT   768      10.132  -5.851  18.757  1.00  0.00           O  
ATOM   2422  H1  WAT   768      10.680  -5.387  19.469  1.00  0.00           H  
ATOM   2423  H2  WAT   768       9.271  -6.163  19.239  1.00  0.00           H  
ATOM   2424  O   WAT   769      -4.497  -9.641  19.230  1.00  0.00           O  
ATOM   2425  H1  WAT   769      -4.044  -9.386  18.334  1.00  0.00           H  
ATOM   2426  H2  WAT   769      -4.771 -10.625  19.083  1.00  0.00           H  
ATOM   2427  O   WAT   770      -1.161   6.683  21.820  1.00  0.00           O  
ATOM   2428  H1  WAT   770      -2.106   6.244  21.790  1.00  0.00           H  
ATOM   2429  H2  WAT   770      -0.955   6.765  22.807  1.00  0.00           H  
ATOM   2430  O   WAT   771      -9.047   8.483  11.291  1.00  0.00           O  
ATOM   2431  H1  WAT   771      -8.175   8.307  11.833  1.00  0.00           H  
ATOM   2432  H2  WAT   771      -9.242   9.479  11.520  1.00  0.00           H  
ATOM   2433  O   WAT   772       6.881   4.179  20.092  1.00  0.00           O  
ATOM   2434  H1  WAT   772       7.072   3.704  19.198  1.00  0.00           H  
ATOM   2435  H2  WAT   772       7.745   4.628  20.354  1.00  0.00           H  
ATOM   2436  O   WAT   773       6.107  -6.285  21.942  1.00  0.00           O  
ATOM   2437  H1  WAT   773       6.166  -5.979  22.903  1.00  0.00           H  
ATOM   2438  H2  WAT   773       5.094  -6.325  21.733  1.00  0.00           H  
ATOM   2439  O   WAT   774       0.159  -6.545  14.526  1.00  0.00           O  
ATOM   2440  H1  WAT   774      -0.246  -7.502  14.441  1.00  0.00           H  
ATOM   2441  H2  WAT   774       0.116  -6.205  13.547  1.00  0.00           H  
ATOM   2442  O   WAT   775       5.622   5.132  17.047  1.00  0.00           O  
ATOM   2443  H1  WAT   775       6.007   5.356  16.108  1.00  0.00           H  
ATOM   2444  H2  WAT   775       6.267   4.388  17.377  1.00  0.00           H  
ATOM   2445  O   WAT   776      12.941   5.700  14.629  1.00  0.00           O  
ATOM   2446  H1  WAT   776      13.736   5.830  15.276  1.00  0.00           H  
ATOM   2447  H2  WAT   776      13.319   5.029  13.933  1.00  0.00           H  
ATOM   2448  O   WAT   777       4.058  -1.197  18.596  1.00  0.00           O  
ATOM   2449  H1  WAT   777       3.767  -0.649  17.765  1.00  0.00           H  
ATOM   2450  H2  WAT   777       4.653  -1.937  18.184  1.00  0.00           H  
ATOM   2451  O   WAT   778      -0.229  -1.869  10.593  1.00  0.00           O  
ATOM   2452  H1  WAT   778       0.032  -0.911  10.855  1.00  0.00           H  
ATOM   2453  H2  WAT   778      -0.066  -2.409  11.466  1.00  0.00           H  
ATOM   2454  O   WAT   779       1.371  -3.705   9.233  1.00  0.00           O  
ATOM   2455  H1  WAT   779       1.661  -3.003   8.527  1.00  0.00           H  
ATOM   2456  H2  WAT   779       0.724  -3.168   9.832  1.00  0.00           H  
ATOM   2457  O   WAT   780       2.344  -3.897  20.699  1.00  0.00           O  
ATOM   2458  H1  WAT   780       2.303  -2.877  20.828  1.00  0.00           H  
ATOM   2459  H2  WAT   780       1.364  -4.200  20.777  1.00  0.00           H  
ATOM   2460  O   WAT   781       6.986   1.316  12.292  1.00  0.00           O  
ATOM   2461  H1  WAT   781       6.348   1.779  12.976  1.00  0.00           H  
ATOM   2462  H2  WAT   781       6.325   0.823  11.668  1.00  0.00           H  
ATOM   2463  O   WAT   782       0.946  -7.033  21.447  1.00  0.00           O  
ATOM   2464  H1  WAT   782       0.343  -7.859  21.423  1.00  0.00           H  
ATOM   2465  H2  WAT   782       0.352  -6.255  21.145  1.00  0.00           H  
ATOM   2466  O   WAT   783      -5.124   3.991  15.854  1.00  0.00           O  
ATOM   2467  H1  WAT   783      -5.228   2.962  15.853  1.00  0.00           H  
ATOM   2468  H2  WAT   783      -5.999   4.320  15.416  1.00  0.00           H  
ATOM   2469  O   WAT   784      -0.958   2.044  14.892  1.00  0.00           O  
ATOM   2470  H1  WAT   784      -1.170   1.376  15.656  1.00  0.00           H  
ATOM   2471  H2  WAT   784      -0.860   2.943  15.412  1.00  0.00           H  
ATOM   2472  O   WAT   785      -3.188  -4.509  17.679  1.00  0.00           O  
ATOM   2473  H1  WAT   785      -3.128  -4.831  18.659  1.00  0.00           H  
ATOM   2474  H2  WAT   785      -2.266  -4.769  17.287  1.00  0.00           H  
ATOM   2475  O   WAT   786       2.240  10.178  20.239  1.00  0.00           O  
ATOM   2476  H1  WAT   786       2.789  10.168  21.085  1.00  0.00           H  
ATOM   2477  H2  WAT   786       2.925  10.014  19.476  1.00  0.00           H  
ATOM   2478  O   WAT   787       2.829  -0.827  10.253  1.00  0.00           O  
ATOM   2479  H1  WAT   787       2.011  -0.321  10.627  1.00  0.00           H  
ATOM   2480  H2  WAT   787       2.540  -1.079   9.294  1.00  0.00           H  
ATOM   2481  O   WAT   788       2.143   2.907  11.669  1.00  0.00           O  
ATOM   2482  H1  WAT   788       1.371   3.566  11.496  1.00  0.00           H  
ATOM   2483  H2  WAT   788       2.414   3.092  12.647  1.00  0.00           H  
ATOM   2484  O   WAT   789      10.145  -9.230   7.532  1.00  0.00           O  
ATOM   2485  H1  WAT   789       9.829  -9.099   6.557  1.00  0.00           H  
ATOM   2486  H2  WAT   789       9.376  -9.770   7.959  1.00  0.00           H  
ATOM   2487  O   WAT   790      -4.890   1.433  13.141  1.00  0.00           O  
ATOM   2488  H1  WAT   790      -5.619   1.321  12.400  1.00  0.00           H  
ATOM   2489  H2  WAT   790      -4.286   0.606  12.976  1.00  0.00           H  
ATOM   2490  O   WAT   791      -6.014   1.451  18.316  1.00  0.00           O  
ATOM   2491  H1  WAT   791      -5.664   1.563  17.354  1.00  0.00           H  
ATOM   2492  H2  WAT   791      -5.970   2.378  18.732  1.00  0.00           H  
ATOM   2493  O   WAT   792      -9.283   6.217  15.619  1.00  0.00           O  
ATOM   2494  H1  WAT   792      -8.673   6.662  16.333  1.00  0.00           H  
ATOM   2495  H2  WAT   792      -9.509   5.304  16.054  1.00  0.00           H  
ATOM   2496  O   WAT   793       8.925  10.863  11.418  1.00  0.00           O  
ATOM   2497  H1  WAT   793       8.245  11.632  11.531  1.00  0.00           H  
ATOM   2498  H2  WAT   793       8.804  10.290  12.257  1.00  0.00           H  
ATOM   2499  O   WAT   794      -6.978   4.927  10.116  1.00  0.00           O  
ATOM   2500  H1  WAT   794      -6.813   5.658  10.800  1.00  0.00           H  
ATOM   2501  H2  WAT   794      -7.361   5.423   9.289  1.00  0.00           H  
ATOM   2502  O   WAT   795       4.425   2.789  10.256  1.00  0.00           O  
ATOM   2503  H1  WAT   795       3.499   2.831  10.724  1.00  0.00           H  
ATOM   2504  H2  WAT   795       4.683   1.788  10.360  1.00  0.00           H  
ATOM   2505  O   WAT   796       8.536   5.135  13.204  1.00  0.00           O  
ATOM   2506  H1  WAT   796       7.769   5.321  13.878  1.00  0.00           H  
ATOM   2507  H2  WAT   796       9.331   4.892  13.826  1.00  0.00           H  
ATOM   2508  O   WAT   797      -5.071  -4.969  15.807  1.00  0.00           O  
ATOM   2509  H1  WAT   797      -4.425  -5.199  15.026  1.00  0.00           H  
ATOM   2510  H2  WAT   797      -4.417  -4.810  16.597  1.00  0.00           H  
ATOM   2511  O   WAT   798      -2.953  -5.503  20.203  1.00  0.00           O  
ATOM   2512  H1  WAT   798      -3.945  -5.489  20.500  1.00  0.00           H  
ATOM   2513  H2  WAT   798      -2.737  -6.523  20.215  1.00  0.00           H  
ATOM   2514  O   WAT   799       0.120  -5.984  11.891  1.00  0.00           O  
ATOM   2515  H1  WAT   799       0.635  -6.778  11.473  1.00  0.00           H  
ATOM   2516  H2  WAT   799      -0.657  -5.832  11.226  1.00  0.00           H  
ATOM   2517  O   WAT   800      -0.781  -5.256  16.752  1.00  0.00           O  
ATOM   2518  H1  WAT   800      -0.089  -4.507  16.933  1.00  0.00           H  
ATOM   2519  H2  WAT   800      -0.484  -5.631  15.834  1.00  0.00           H  
ATOM   2520  O   WAT   801      -5.383   1.336  15.717  1.00  0.00           O  
ATOM   2521  H1  WAT   801      -5.558   0.310  15.777  1.00  0.00           H  
ATOM   2522  H2  WAT   801      -5.197   1.446  14.693  1.00  0.00           H  
ATOM   2523  O   WAT   802       4.047  -2.624  11.852  1.00  0.00           O  
ATOM   2524  H1  WAT   802       4.028  -3.442  11.213  1.00  0.00           H  
ATOM   2525  H2  WAT   802       3.570  -1.892  11.295  1.00  0.00           H  
ATOM   2526  O   WAT   803       2.730  -3.452  14.000  1.00  0.00           O  
ATOM   2527  H1  WAT   803       3.235  -4.317  14.262  1.00  0.00           H  
ATOM   2528  H2  WAT   803       3.290  -3.089  13.207  1.00  0.00           H  
ATOM   2529  O   WAT   804      -6.583  -7.921  19.421  1.00  0.00           O  
ATOM   2530  H1  WAT   804      -5.796  -8.588  19.479  1.00  0.00           H  
ATOM   2531  H2  WAT   804      -6.230  -7.092  19.931  1.00  0.00           H  
ATOM   2532  O   WAT   805      -7.928  -2.594   9.645  1.00  0.00           O  
ATOM   2533  H1  WAT   805      -6.923  -2.498   9.427  1.00  0.00           H  
ATOM   2534  H2  WAT   805      -8.023  -3.553   9.990  1.00  0.00           H  
ATOM   2535  O   WAT   806       5.570  -2.991  17.272  1.00  0.00           O  
ATOM   2536  H1  WAT   806       4.771  -3.619  17.469  1.00  0.00           H  
ATOM   2537  H2  WAT   806       6.386  -3.556  17.592  1.00  0.00           H  
ATOM   2538  O   WAT   807       1.020  -3.368  17.414  1.00  0.00           O  
ATOM   2539  H1  WAT   807       0.619  -2.965  18.273  1.00  0.00           H  
ATOM   2540  H2  WAT   807       1.932  -3.741  17.706  1.00  0.00           H  
ATOM   2541  O   WAT   808      -5.961  -1.276  15.521  1.00  0.00           O  
ATOM   2542  H1  WAT   808      -5.270  -1.708  16.157  1.00  0.00           H  
ATOM   2543  H2  WAT   808      -6.007  -1.929  14.726  1.00  0.00           H  
ATOM   2544  O   WAT   809      -2.346  -1.325  15.257  1.00  0.00           O  
ATOM   2545  H1  WAT   809      -3.046  -1.611  15.972  1.00  0.00           H  
ATOM   2546  H2  WAT   809      -1.686  -0.751  15.816  1.00  0.00           H  
ATOM   2547  O   WAT   810      -0.898  -7.658  17.908  1.00  0.00           O  
ATOM   2548  H1  WAT   810      -0.927  -6.685  17.568  1.00  0.00           H  
ATOM   2549  H2  WAT   810      -1.415  -7.637  18.795  1.00  0.00           H  
ATOM   2550  O   WAT   811       1.750  -1.567  15.583  1.00  0.00           O  
ATOM   2551  H1  WAT   811       2.169  -2.280  14.946  1.00  0.00           H  
ATOM   2552  H2  WAT   811       1.326  -2.170  16.319  1.00  0.00           H  
ATOM   2553  O   WAT   812      -8.124  -4.911  13.186  1.00  0.00           O  
ATOM   2554  H1  WAT   812      -7.625  -5.664  13.701  1.00  0.00           H  
ATOM   2555  H2  WAT   812      -8.879  -4.651  13.843  1.00  0.00           H  
ATOM   2556  O   WAT   813      -0.963   0.246  16.928  1.00  0.00           O  
ATOM   2557  H1  WAT   813      -1.471  -0.070  17.778  1.00  0.00           H  
ATOM   2558  H2  WAT   813      -0.126   0.704  17.342  1.00  0.00           H  
ATOM   2559  O   WAT   814      -3.197   3.395  10.874  1.00  0.00           O  
ATOM   2560  H1  WAT   814      -2.561   2.628  11.174  1.00  0.00           H  
ATOM   2561  H2  WAT   814      -3.503   3.779  11.793  1.00  0.00           H  
ATOM   2562  O   WAT   815       4.467   3.029  20.267  1.00  0.00           O  
ATOM   2563  H1  WAT   815       4.906   2.129  19.951  1.00  0.00           H  
ATOM   2564  H2  WAT   815       5.314   3.618  20.415  1.00  0.00           H  
ATOM   2565  O   WAT   816       5.865  -7.375   6.609  1.00  0.00           O  
ATOM   2566  H1  WAT   816       4.897  -7.088   6.429  1.00  0.00           H  
ATOM   2567  H2  WAT   816       6.004  -8.222   6.058  1.00  0.00           H  
ATOM   2568  O   WAT   817       5.221   0.261  10.499  1.00  0.00           O  
ATOM   2569  H1  WAT   817       5.758  -0.397   9.905  1.00  0.00           H  
ATOM   2570  H2  WAT   817       4.265  -0.153  10.472  1.00  0.00           H  
ATOM   2571  O   WAT   818      -6.764   8.389  12.641  1.00  0.00           O  
ATOM   2572  H1  WAT   818      -6.191   7.700  13.168  1.00  0.00           H  
ATOM   2573  H2  WAT   818      -6.072   8.788  11.976  1.00  0.00           H  
ATOM   2574  O   WAT   819       3.786  -4.580  10.065  1.00  0.00           O  
ATOM   2575  H1  WAT   819       4.240  -4.042   9.300  1.00  0.00           H  
ATOM   2576  H2  WAT   819       2.779  -4.454   9.848  1.00  0.00           H  
ATOM   2577  O   WAT   820       8.438   3.323  11.271  1.00  0.00           O  
ATOM   2578  H1  WAT   820       8.003   2.513  11.754  1.00  0.00           H  
ATOM   2579  H2  WAT   820       8.474   4.037  12.030  1.00  0.00           H  
ATOM   2580  O   WAT   821       6.316  -2.555  13.255  1.00  0.00           O  
ATOM   2581  H1  WAT   821       5.396  -2.533  12.772  1.00  0.00           H  
ATOM   2582  H2  WAT   821       6.971  -2.303  12.485  1.00  0.00           H  
ATOM   2583  O   WAT   822       0.835   0.577  11.356  1.00  0.00           O  
ATOM   2584  H1  WAT   822       1.367   1.469  11.282  1.00  0.00           H  
ATOM   2585  H2  WAT   822       0.931   0.377  12.388  1.00  0.00           H  
ATOM   2586  O   WAT   823      -8.807  -0.262  10.431  1.00  0.00           O  
ATOM   2587  H1  WAT   823      -9.548  -0.055   9.741  1.00  0.00           H  
ATOM   2588  H2  WAT   823      -8.457  -1.192  10.101  1.00  0.00           H  
ATOM   2589  O   WAT   824       0.925   0.353  13.919  1.00  0.00           O  
ATOM   2590  H1  WAT   824       1.158  -0.382  14.604  1.00  0.00           H  
ATOM   2591  H2  WAT   824       0.300   0.988  14.428  1.00  0.00           H  
ATOM   2592  O   WAT   825       2.345   2.648  16.537  1.00  0.00           O  
ATOM   2593  H1  WAT   825       1.593   2.272  17.152  1.00  0.00           H  
ATOM   2594  H2  WAT   825       2.768   3.379  17.147  1.00  0.00           H  
ATOM   2595  O   WAT   826      -6.608  -8.443  12.603  1.00  0.00           O  
ATOM   2596  H1  WAT   826      -6.663  -7.772  13.398  1.00  0.00           H  
ATOM   2597  H2  WAT   826      -6.420  -7.823  11.798  1.00  0.00           H  
ATOM   2598  O   WAT   827       2.236   1.607  20.755  1.00  0.00           O  
ATOM   2599  H1  WAT   827       3.110   2.155  20.639  1.00  0.00           H  
ATOM   2600  H2  WAT   827       1.661   2.179  21.367  1.00  0.00           H  
ATOM   2601  O   WAT   828       4.676   0.648   5.639  1.00  0.00           O  
ATOM   2602  H1  WAT   828       4.853   1.625   5.382  1.00  0.00           H  
ATOM   2603  H2  WAT   828       5.591   0.190   5.584  1.00  0.00           H  
ATOM   2604  O   WAT   829      -6.073  11.777  13.464  1.00  0.00           O  
ATOM   2605  H1  WAT   829      -6.907  11.250  13.760  1.00  0.00           H  
ATOM   2606  H2  WAT   829      -6.355  12.760  13.519  1.00  0.00           H  
ATOM   2607  O   WAT   830       8.170   0.674   8.752  1.00  0.00           O  
ATOM   2608  H1  WAT   830       7.654   1.550   8.926  1.00  0.00           H  
ATOM   2609  H2  WAT   830       8.700   0.515   9.619  1.00  0.00           H  
ATOM   2610  O   WAT   831      -0.023   4.467  11.154  1.00  0.00           O  
ATOM   2611  H1  WAT   831      -0.738   4.986  10.589  1.00  0.00           H  
ATOM   2612  H2  WAT   831      -0.450   4.535  12.110  1.00  0.00           H  
ATOM   2613  O   WAT   832      -3.651   3.758  13.528  1.00  0.00           O  
ATOM   2614  H1  WAT   832      -4.097   2.832  13.379  1.00  0.00           H  
ATOM   2615  H2  WAT   832      -4.092   4.092  14.396  1.00  0.00           H  
ATOM   2616  O   WAT   833      -0.372  -4.712  20.592  1.00  0.00           O  
ATOM   2617  H1  WAT   833      -1.369  -4.985  20.529  1.00  0.00           H  
ATOM   2618  H2  WAT   833      -0.377  -3.748  20.207  1.00  0.00           H  
ATOM   2619  O   WAT   834       8.339  -6.949  10.207  1.00  0.00           O  
ATOM   2620  H1  WAT   834       9.245  -6.902   9.697  1.00  0.00           H  
ATOM   2621  H2  WAT   834       8.326  -6.055  10.723  1.00  0.00           H  
ATOM   2622  O   WAT   835       5.239   5.327  10.443  1.00  0.00           O  
ATOM   2623  H1  WAT   835       4.853   4.376  10.323  1.00  0.00           H  
ATOM   2624  H2  WAT   835       4.960   5.818   9.582  1.00  0.00           H  
ATOM   2625  O   WAT   836      -1.868  -3.672  14.013  1.00  0.00           O  
ATOM   2626  H1  WAT   836      -2.024  -2.790  14.521  1.00  0.00           H  
ATOM   2627  H2  WAT   836      -0.985  -3.517  13.509  1.00  0.00           H  
ATOM   2628  O   WAT   837      -0.073  -2.231  19.611  1.00  0.00           O  
ATOM   2629  H1  WAT   837      -0.814  -1.508  19.554  1.00  0.00           H  
ATOM   2630  H2  WAT   837       0.731  -1.708  20.002  1.00  0.00           H  
ATOM   2631  O   WAT   838       3.981  -8.702  10.271  1.00  0.00           O  
ATOM   2632  H1  WAT   838       4.883  -8.589   9.767  1.00  0.00           H  
ATOM   2633  H2  WAT   838       3.967  -9.720  10.478  1.00  0.00           H  
ATOM   2634  O   WAT   839      -2.424  11.176  15.850  1.00  0.00           O  
ATOM   2635  H1  WAT   839      -1.523  11.345  16.340  1.00  0.00           H  
ATOM   2636  H2  WAT   839      -3.073  11.824  16.323  1.00  0.00           H  
ATOM   2637  O   WAT   840      -5.389  -2.052   9.156  1.00  0.00           O  
ATOM   2638  H1  WAT   840      -4.560  -2.028   8.532  1.00  0.00           H  
ATOM   2639  H2  WAT   840      -4.972  -2.223  10.089  1.00  0.00           H  
ATOM   2640  O   WAT   841       6.066   0.967  16.432  1.00  0.00           O  
ATOM   2641  H1  WAT   841       5.063   0.683  16.435  1.00  0.00           H  
ATOM   2642  H2  WAT   841       6.540   0.104  16.117  1.00  0.00           H  
ATOM   2643  O   WAT   842      -5.050   2.486   6.488  1.00  0.00           O  
ATOM   2644  H1  WAT   842      -4.952   2.617   7.504  1.00  0.00           H  
ATOM   2645  H2  WAT   842      -4.754   1.507   6.338  1.00  0.00           H  
ATOM   2646  O   WAT   843      -6.257   5.000   6.084  1.00  0.00           O  
ATOM   2647  H1  WAT   843      -6.851   5.278   6.878  1.00  0.00           H  
ATOM   2648  H2  WAT   843      -5.901   4.074   6.339  1.00  0.00           H  
ATOM   2649  O   WAT   844       7.255   3.084  17.634  1.00  0.00           O  
ATOM   2650  H1  WAT   844       6.815   2.286  17.141  1.00  0.00           H  
ATOM   2651  H2  WAT   844       8.253   3.003  17.333  1.00  0.00           H  
ATOM   2652  O   WAT   845      -3.680   7.241  18.361  1.00  0.00           O  
ATOM   2653  H1  WAT   845      -2.672   7.473  18.370  1.00  0.00           H  
ATOM   2654  H2  WAT   845      -4.053   7.739  19.182  1.00  0.00           H  
ATOM   2655  O   WAT   846     -12.487   6.671  19.306  1.00  0.00           O  
ATOM   2656  H1  WAT   846     -12.545   5.649  19.378  1.00  0.00           H  
ATOM   2657  H2  WAT   846     -11.673   6.926  19.873  1.00  0.00           H  
ATOM   2658  O   WAT   847      -2.331   6.683   7.498  1.00  0.00           O  
ATOM   2659  H1  WAT   847      -1.459   6.941   6.989  1.00  0.00           H  
ATOM   2660  H2  WAT   847      -2.935   6.347   6.712  1.00  0.00           H  
ATOM   2661  O   WAT   848       5.844   8.737  10.780  1.00  0.00           O  
ATOM   2662  H1  WAT   848       6.695   8.283  11.144  1.00  0.00           H  
ATOM   2663  H2  WAT   848       5.186   8.674  11.579  1.00  0.00           H  
ATOM   2664  O   WAT   849      -3.123  -0.554  12.801  1.00  0.00           O  
ATOM   2665  H1  WAT   849      -2.785  -0.857  13.732  1.00  0.00           H  
ATOM   2666  H2  WAT   849      -2.464   0.187  12.528  1.00  0.00           H  
ATOM   2667  O   WAT   850      -2.428  -8.068  20.134  1.00  0.00           O  
ATOM   2668  H1  WAT   850      -3.220  -8.708  19.976  1.00  0.00           H  
ATOM   2669  H2  WAT   850      -1.787  -8.610  20.735  1.00  0.00           H  
ATOM   2670  O   WAT   851       0.804   1.593  18.442  1.00  0.00           O  
ATOM   2671  H1  WAT   851       1.468   1.481  19.231  1.00  0.00           H  
ATOM   2672  H2  WAT   851      -0.051   1.935  18.925  1.00  0.00           H  
ATOM   2673  O   WAT   852       2.201  -1.130  20.500  1.00  0.00           O  
ATOM   2674  H1  WAT   852       2.960  -1.186  19.790  1.00  0.00           H  
ATOM   2675  H2  WAT   852       2.210  -0.130  20.760  1.00  0.00           H  
ATOM   2676  O   WAT   853       1.001 -11.498   7.781  1.00  0.00           O  
ATOM   2677  H1  WAT   853       0.980 -10.595   7.268  1.00  0.00           H  
ATOM   2678  H2  WAT   853       0.053 -11.514   8.215  1.00  0.00           H  
ATOM   2679  O   WAT   854      -3.520  -4.243   6.078  1.00  0.00           O  
ATOM   2680  H1  WAT   854      -3.541  -3.446   6.723  1.00  0.00           H  
ATOM   2681  H2  WAT   854      -4.292  -4.045   5.419  1.00  0.00           H  
ATOM   2682  O   WAT   855       0.618  -5.706   6.000  1.00  0.00           O  
ATOM   2683  H1  WAT   855       0.311  -4.715   6.026  1.00  0.00           H  
ATOM   2684  H2  WAT   855      -0.264  -6.203   5.786  1.00  0.00           H  
ATOM   2685  O   WAT   856       4.129   8.490  12.831  1.00  0.00           O  
ATOM   2686  H1  WAT   856       3.125   8.727  12.825  1.00  0.00           H  
ATOM   2687  H2  WAT   856       4.139   7.464  12.949  1.00  0.00           H  
ATOM   2688  O   WAT   857      -5.305   3.015   9.204  1.00  0.00           O  
ATOM   2689  H1  WAT   857      -5.888   3.784   9.596  1.00  0.00           H  
ATOM   2690  H2  WAT   857      -4.453   3.066   9.798  1.00  0.00           H  
ATOM   2691  O   WAT   858      -6.310   3.630  20.122  1.00  0.00           O  
ATOM   2692  H1  WAT   858      -7.076   4.007  19.514  1.00  0.00           H  
ATOM   2693  H2  WAT   858      -6.233   4.391  20.833  1.00  0.00           H  
ATOM   2694  O   WAT   859      -5.368   6.584  13.985  1.00  0.00           O  
ATOM   2695  H1  WAT   859      -6.044   5.804  14.056  1.00  0.00           H  
ATOM   2696  H2  WAT   859      -5.366   6.973  14.950  1.00  0.00           H  
ATOM   2697  O   WAT   860      -3.630   3.498  19.930  1.00  0.00           O  
ATOM   2698  H1  WAT   860      -4.656   3.455  19.989  1.00  0.00           H  
ATOM   2699  H2  WAT   860      -3.457   3.940  19.008  1.00  0.00           H  
ATOM   2700  O   WAT   861       8.014   7.312  11.734  1.00  0.00           O  
ATOM   2701  H1  WAT   861       8.231   6.494  12.341  1.00  0.00           H  
ATOM   2702  H2  WAT   861       8.040   6.888  10.787  1.00  0.00           H  
ATOM   2703  O   WAT   862       8.750   0.070  13.936  1.00  0.00           O  
ATOM   2704  H1  WAT   862       8.098  -0.430  14.550  1.00  0.00           H  
ATOM   2705  H2  WAT   862       8.135   0.554  13.260  1.00  0.00           H  
ATOM   2706  O   WAT   863      -9.656   3.826  16.696  1.00  0.00           O  
ATOM   2707  H1  WAT   863      -9.334   3.211  15.928  1.00  0.00           H  
ATOM   2708  H2  WAT   863     -10.682   3.699  16.692  1.00  0.00           H  
ATOM   2709  O   WAT   864      11.029   0.889  15.184  1.00  0.00           O  
ATOM   2710  H1  WAT   864      10.138   0.529  14.798  1.00  0.00           H  
ATOM   2711  H2  WAT   864      11.384   1.486  14.412  1.00  0.00           H  
ATOM   2712  O   WAT   865       1.031   5.821  18.037  1.00  0.00           O  
ATOM   2713  H1  WAT   865       1.376   6.541  17.368  1.00  0.00           H  
ATOM   2714  H2  WAT   865       1.897   5.266  18.211  1.00  0.00           H  
ATOM   2715  O   WAT   866       7.973  -2.048  11.260  1.00  0.00           O  
ATOM   2716  H1  WAT   866       8.434  -2.973  11.224  1.00  0.00           H  
ATOM   2717  H2  WAT   866       8.751  -1.376  11.205  1.00  0.00           H  
ATOM   2718  O   WAT   867       4.440  -6.559  11.765  1.00  0.00           O  
ATOM   2719  H1  WAT   867       4.174  -7.403  11.222  1.00  0.00           H  
ATOM   2720  H2  WAT   867       4.257  -5.792  11.089  1.00  0.00           H  
ATOM   2721  O   WAT   868       7.012  -1.467  15.565  1.00  0.00           O  
ATOM   2722  H1  WAT   868       6.459  -2.016  16.259  1.00  0.00           H  
ATOM   2723  H2  WAT   868       6.682  -1.883  14.664  1.00  0.00           H  
ATOM   2724  O   WAT   869      -5.748  -3.338  19.604  1.00  0.00           O  
ATOM   2725  H1  WAT   869      -5.792  -2.656  20.374  1.00  0.00           H  
ATOM   2726  H2  WAT   869      -6.427  -2.964  18.919  1.00  0.00           H  
ATOM   2727  O   WAT   870      -8.911  -1.203  12.942  1.00  0.00           O  
ATOM   2728  H1  WAT   870      -9.876  -1.575  12.980  1.00  0.00           H  
ATOM   2729  H2  WAT   870      -8.872  -0.755  12.007  1.00  0.00           H  
ATOM   2730  O   WAT   871       9.651  -2.479  15.720  1.00  0.00           O  
ATOM   2731  H1  WAT   871       9.508  -3.413  15.303  1.00  0.00           H  
ATOM   2732  H2  WAT   871       8.703  -2.108  15.837  1.00  0.00           H  
ATOM   2733  O   WAT   872       3.473  -6.236  21.397  1.00  0.00           O  
ATOM   2734  H1  WAT   872       2.549  -6.705  21.536  1.00  0.00           H  
ATOM   2735  H2  WAT   872       3.181  -5.250  21.244  1.00  0.00           H  
ATOM   2736  O   WAT   873      -7.620   1.919   8.346  1.00  0.00           O  
ATOM   2737  H1  WAT   873      -6.719   2.371   8.563  1.00  0.00           H  
ATOM   2738  H2  WAT   873      -7.332   0.980   8.004  1.00  0.00           H  
ATOM   2739  O   WAT   874      -1.670  -5.486   9.904  1.00  0.00           O  
ATOM   2740  H1  WAT   874      -1.099  -6.118   9.330  1.00  0.00           H  
ATOM   2741  H2  WAT   874      -1.653  -4.597   9.368  1.00  0.00           H  
ATOM   2742  O   WAT   875      11.334  -4.136  12.463  1.00  0.00           O  
ATOM   2743  H1  WAT   875      12.343  -4.259  12.309  1.00  0.00           H  
ATOM   2744  H2  WAT   875      11.248  -3.153  12.768  1.00  0.00           H  
ATOM   2745  O   WAT   876      -4.966 -12.236  18.369  1.00  0.00           O  
ATOM   2746  H1  WAT   876      -5.868 -12.241  17.858  1.00  0.00           H  
ATOM   2747  H2  WAT   876      -4.753 -13.238  18.484  1.00  0.00           H  
ATOM   2748  O   WAT   877       7.661  -4.395  18.060  1.00  0.00           O  
ATOM   2749  H1  WAT   877       7.543  -5.118  18.786  1.00  0.00           H  
ATOM   2750  H2  WAT   877       8.652  -4.430  17.827  1.00  0.00           H  
ATOM   2751  O   WAT   878       9.405  -8.710   4.980  1.00  0.00           O  
ATOM   2752  H1  WAT   878      10.371  -8.329   4.881  1.00  0.00           H  
ATOM   2753  H2  WAT   878       8.850  -7.995   4.451  1.00  0.00           H  
ATOM   2754  O   WAT   879      13.413  -1.344   9.797  1.00  0.00           O  
ATOM   2755  H1  WAT   879      13.317  -1.287  10.832  1.00  0.00           H  
ATOM   2756  H2  WAT   879      13.969  -2.214   9.676  1.00  0.00           H  
ATOM   2757  O   WAT   880       3.336   4.441  18.252  1.00  0.00           O  
ATOM   2758  H1  WAT   880       4.214   4.784  17.815  1.00  0.00           H  
ATOM   2759  H2  WAT   880       3.684   3.954  19.100  1.00  0.00           H  
ATOM   2760  O   WAT   881      -3.510   5.502  21.756  1.00  0.00           O  
ATOM   2761  H1  WAT   881      -4.509   5.735  21.772  1.00  0.00           H  
ATOM   2762  H2  WAT   881      -3.451   4.689  21.126  1.00  0.00           H  
ATOM   2763  O   WAT   882       1.451 -10.687  17.544  1.00  0.00           O  
ATOM   2764  H1  WAT   882       1.576  -9.713  17.884  1.00  0.00           H  
ATOM   2765  H2  WAT   882       2.141 -10.739  16.773  1.00  0.00           H  
ATOM   2766  O   WAT   883       1.758  -8.058  17.901  1.00  0.00           O  
ATOM   2767  H1  WAT   883       2.019  -7.801  16.933  1.00  0.00           H  
ATOM   2768  H2  WAT   883       0.740  -7.876  17.931  1.00  0.00           H  
ATOM   2769  O   WAT   884       9.999  11.527  14.316  1.00  0.00           O  
ATOM   2770  H1  WAT   884       9.628  10.579  14.386  1.00  0.00           H  
ATOM   2771  H2  WAT   884      10.786  11.447  13.656  1.00  0.00           H  
ATOM   2772  O   WAT   885      -1.223   5.008  13.442  1.00  0.00           O  
ATOM   2773  H1  WAT   885      -1.735   5.918  13.471  1.00  0.00           H  
ATOM   2774  H2  WAT   885      -1.993   4.333  13.618  1.00  0.00           H  
ATOM   2775  O   WAT   886      -0.784   4.136  16.588  1.00  0.00           O  
ATOM   2776  H1  WAT   886      -0.132   4.734  17.098  1.00  0.00           H  
ATOM   2777  H2  WAT   886      -1.707   4.353  16.994  1.00  0.00           H  
ATOM   2778  O   WAT   887       0.003   4.703  20.337  1.00  0.00           O  
ATOM   2779  H1  WAT   887      -0.373   5.484  20.895  1.00  0.00           H  
ATOM   2780  H2  WAT   887       0.398   5.158  19.505  1.00  0.00           H  
ATOM   2781  O   WAT   888      -0.534  -9.390  21.481  1.00  0.00           O  
ATOM   2782  H1  WAT   888      -0.319  -9.924  22.313  1.00  0.00           H  
ATOM   2783  H2  WAT   888      -0.425 -10.077  20.702  1.00  0.00           H  
ATOM   2784  O   WAT   889      -0.391 -11.107  19.492  1.00  0.00           O  
ATOM   2785  H1  WAT   889       0.396 -11.090  18.825  1.00  0.00           H  
ATOM   2786  H2  WAT   889      -1.193 -11.399  18.924  1.00  0.00           H  
ATOM   2787  O   WAT   890       4.227  -5.688  14.280  1.00  0.00           O  
ATOM   2788  H1  WAT   890       5.222  -5.471  14.444  1.00  0.00           H  
ATOM   2789  H2  WAT   890       4.229  -6.051  13.305  1.00  0.00           H  
ATOM   2790  O   WAT   891      -5.389   7.729  16.366  1.00  0.00           O  
ATOM   2791  H1  WAT   891      -5.132   8.638  15.934  1.00  0.00           H  
ATOM   2792  H2  WAT   891      -4.670   7.610  17.102  1.00  0.00           H  
ATOM   2793  O   WAT   892      -6.104  -6.715  10.588  1.00  0.00           O  
ATOM   2794  H1  WAT   892      -5.317  -6.071  10.819  1.00  0.00           H  
ATOM   2795  H2  WAT   892      -6.917  -6.079  10.558  1.00  0.00           H  
ATOM   2796  O   WAT   893       2.527  -7.489  15.393  1.00  0.00           O  
ATOM   2797  H1  WAT   893       1.639  -7.093  15.031  1.00  0.00           H  
ATOM   2798  H2  WAT   893       3.233  -6.810  15.056  1.00  0.00           H  
ATOM   2799  O   WAT   894       3.438  -4.398  18.264  1.00  0.00           O  
ATOM   2800  H1  WAT   894       3.121  -4.185  19.225  1.00  0.00           H  
ATOM   2801  H2  WAT   894       3.699  -5.396  18.317  1.00  0.00           H  
ATOM   2802  O   WAT   895       6.521  -7.592  13.184  1.00  0.00           O  
ATOM   2803  H1  WAT   895       5.740  -7.362  12.541  1.00  0.00           H  
ATOM   2804  H2  WAT   895       6.834  -6.647  13.488  1.00  0.00           H  
ATOM   2805  O   WAT   896      -7.670   7.062  17.529  1.00  0.00           O  
ATOM   2806  H1  WAT   896      -7.924   7.974  17.957  1.00  0.00           H  
ATOM   2807  H2  WAT   896      -6.751   7.277  17.086  1.00  0.00           H  
ATOM   2808  O   WAT   897      -4.031  -5.194  11.194  1.00  0.00           O  
ATOM   2809  H1  WAT   897      -4.095  -4.166  11.288  1.00  0.00           H  
ATOM   2810  H2  WAT   897      -3.142  -5.336  10.685  1.00  0.00           H  
ATOM   2811  O   WAT   898      -3.482  -5.723  13.789  1.00  0.00           O  
ATOM   2812  H1  WAT   898      -3.744  -5.617  12.793  1.00  0.00           H  
ATOM   2813  H2  WAT   898      -2.783  -4.954  13.913  1.00  0.00           H  
ATOM   2814  O   WAT   899       6.513   5.962  14.695  1.00  0.00           O  
ATOM   2815  H1  WAT   899       5.718   5.951  14.034  1.00  0.00           H  
ATOM   2816  H2  WAT   899       6.689   6.972  14.840  1.00  0.00           H  
ATOM   2817  O   WAT   900      -1.963   5.732   9.940  1.00  0.00           O  
ATOM   2818  H1  WAT   900      -2.148   6.044   8.972  1.00  0.00           H  
ATOM   2819  H2  WAT   900      -2.631   4.973  10.099  1.00  0.00           H  
ATOM   2820  O   WAT   901      -1.565   1.605  12.206  1.00  0.00           O  
ATOM   2821  H1  WAT   901      -1.362   1.871  13.183  1.00  0.00           H  
ATOM   2822  H2  WAT   901      -0.668   1.256  11.850  1.00  0.00           H  
ATOM   2823  O   WAT   902      -5.264  -3.690  -5.764  1.00  0.00           O  
ATOM   2824  H1  WAT   902      -5.477  -2.773  -6.201  1.00  0.00           H  
ATOM   2825  H2  WAT   902      -4.242  -3.790  -5.934  1.00  0.00           H  
ATOM   2826  O   WAT   903      -5.550  -3.606   4.418  1.00  0.00           O  
ATOM   2827  H1  WAT   903      -5.819  -2.995   3.641  1.00  0.00           H  
ATOM   2828  H2  WAT   903      -6.325  -3.503   5.102  1.00  0.00           H  
ATOM   2829  O   WAT   904       3.162   7.421   0.253  1.00  0.00           O  
ATOM   2830  H1  WAT   904       3.794   8.188   0.563  1.00  0.00           H  
ATOM   2831  H2  WAT   904       2.485   7.929  -0.350  1.00  0.00           H  
ATOM   2832  O   WAT   905     -10.936  -5.231   1.997  1.00  0.00           O  
ATOM   2833  H1  WAT   905     -11.412  -4.319   1.988  1.00  0.00           H  
ATOM   2834  H2  WAT   905      -9.941  -4.989   2.140  1.00  0.00           H  
ATOM   2835  O   WAT   906       7.711  -1.322  -0.646  1.00  0.00           O  
ATOM   2836  H1  WAT   906       7.120  -2.094  -0.951  1.00  0.00           H  
ATOM   2837  H2  WAT   906       7.063  -0.662  -0.186  1.00  0.00           H  
ATOM   2838  O   WAT   907      -2.024  -6.357   5.530  1.00  0.00           O  
ATOM   2839  H1  WAT   907      -2.602  -7.140   5.903  1.00  0.00           H  
ATOM   2840  H2  WAT   907      -2.585  -5.525   5.831  1.00  0.00           H  
ATOM   2841  O   WAT   908       2.513  -3.183   0.817  1.00  0.00           O  
ATOM   2842  H1  WAT   908       2.314  -2.184   0.676  1.00  0.00           H  
ATOM   2843  H2  WAT   908       1.743  -3.527   1.394  1.00  0.00           H  
ATOM   2844  O   WAT   909      -7.661   5.509  -6.409  1.00  0.00           O  
ATOM   2845  H1  WAT   909      -7.701   4.608  -6.913  1.00  0.00           H  
ATOM   2846  H2  WAT   909      -8.547   5.512  -5.874  1.00  0.00           H  
ATOM   2847  O   WAT   910       5.931   2.796   1.551  1.00  0.00           O  
ATOM   2848  H1  WAT   910       6.109   3.667   1.031  1.00  0.00           H  
ATOM   2849  H2  WAT   910       4.892   2.765   1.603  1.00  0.00           H  
ATOM   2850  O   WAT   911       6.041   0.250   0.789  1.00  0.00           O  
ATOM   2851  H1  WAT   911       6.116   1.249   1.046  1.00  0.00           H  
ATOM   2852  H2  WAT   911       5.938  -0.223   1.704  1.00  0.00           H  
ATOM   2853  O   WAT   912      -3.897  -7.473  -0.201  1.00  0.00           O  
ATOM   2854  H1  WAT   912      -4.850  -7.668  -0.562  1.00  0.00           H  
ATOM   2855  H2  WAT   912      -3.690  -6.540  -0.603  1.00  0.00           H  
ATOM   2856  O   WAT   913       6.235   4.449   6.992  1.00  0.00           O  
ATOM   2857  H1  WAT   913       6.427   3.762   7.735  1.00  0.00           H  
ATOM   2858  H2  WAT   913       5.696   3.916   6.290  1.00  0.00           H  
ATOM   2859  O   WAT   914       2.355  -0.584   5.193  1.00  0.00           O  
ATOM   2860  H1  WAT   914       2.054  -0.013   4.374  1.00  0.00           H  
ATOM   2861  H2  WAT   914       3.274  -0.139   5.423  1.00  0.00           H  
ATOM   2862  O   WAT   915       4.757   8.389   6.092  1.00  0.00           O  
ATOM   2863  H1  WAT   915       5.448   8.200   5.351  1.00  0.00           H  
ATOM   2864  H2  WAT   915       4.696   9.411   6.136  1.00  0.00           H  
ATOM   2865  O   WAT   916       6.205  -6.106  -6.955  1.00  0.00           O  
ATOM   2866  H1  WAT   916       7.093  -6.275  -6.462  1.00  0.00           H  
ATOM   2867  H2  WAT   916       5.544  -6.758  -6.507  1.00  0.00           H  
ATOM   2868  O   WAT   917      -7.716   2.881  -7.266  1.00  0.00           O  
ATOM   2869  H1  WAT   917      -7.203   2.724  -6.379  1.00  0.00           H  
ATOM   2870  H2  WAT   917      -8.561   2.304  -7.162  1.00  0.00           H  
ATOM   2871  O   WAT   918      10.432   3.272   6.852  1.00  0.00           O  
ATOM   2872  H1  WAT   918      10.314   3.538   7.846  1.00  0.00           H  
ATOM   2873  H2  WAT   918       9.669   3.795   6.379  1.00  0.00           H  
ATOM   2874  O   WAT   919      -9.527  -0.755   1.498  1.00  0.00           O  
ATOM   2875  H1  WAT   919      -8.865  -1.249   0.866  1.00  0.00           H  
ATOM   2876  H2  WAT   919      -9.098   0.190   1.567  1.00  0.00           H  
ATOM   2877  O   WAT   920      -6.553   2.584  -2.324  1.00  0.00           O  
ATOM   2878  H1  WAT   920      -6.895   3.496  -1.991  1.00  0.00           H  
ATOM   2879  H2  WAT   920      -7.196   1.899  -1.910  1.00  0.00           H  
ATOM   2880  O   WAT   921       5.445   5.401   3.154  1.00  0.00           O  
ATOM   2881  H1  WAT   921       5.837   6.225   3.636  1.00  0.00           H  
ATOM   2882  H2  WAT   921       5.907   5.406   2.238  1.00  0.00           H  
ATOM   2883  O   WAT   922       4.716   7.456  -3.123  1.00  0.00           O  
ATOM   2884  H1  WAT   922       4.769   6.774  -2.348  1.00  0.00           H  
ATOM   2885  H2  WAT   922       4.137   6.965  -3.826  1.00  0.00           H  
ATOM   2886  O   WAT   923      -0.937   8.608  -2.568  1.00  0.00           O  
ATOM   2887  H1  WAT   923      -1.345   7.706  -2.268  1.00  0.00           H  
ATOM   2888  H2  WAT   923      -1.750   9.144  -2.902  1.00  0.00           H  
ATOM   2889  O   WAT   924       3.316   6.145  -4.995  1.00  0.00           O  
ATOM   2890  H1  WAT   924       2.524   5.832  -4.392  1.00  0.00           H  
ATOM   2891  H2  WAT   924       2.973   5.872  -5.943  1.00  0.00           H  
ATOM   2892  O   WAT   925       4.499   5.584  -1.097  1.00  0.00           O  
ATOM   2893  H1  WAT   925       5.338   5.406  -0.528  1.00  0.00           H  
ATOM   2894  H2  WAT   925       3.981   6.297  -0.552  1.00  0.00           H  
ATOM   2895  O   WAT   926      10.656  -7.046   8.976  1.00  0.00           O  
ATOM   2896  H1  WAT   926      10.481  -7.892   8.407  1.00  0.00           H  
ATOM   2897  H2  WAT   926      11.055  -6.376   8.302  1.00  0.00           H  
ATOM   2898  O   WAT   927      -4.153   3.014   1.073  1.00  0.00           O  
ATOM   2899  H1  WAT   927      -3.618   3.388   1.866  1.00  0.00           H  
ATOM   2900  H2  WAT   927      -4.336   3.825   0.478  1.00  0.00           H  
ATOM   2901  O   WAT   928      -3.041  -5.201  -1.325  1.00  0.00           O  
ATOM   2902  H1  WAT   928      -3.364  -4.209  -1.240  1.00  0.00           H  
ATOM   2903  H2  WAT   928      -2.097  -5.160  -0.899  1.00  0.00           H  
ATOM   2904  O   WAT   929       8.309  -2.988   6.460  1.00  0.00           O  
ATOM   2905  H1  WAT   929       8.676  -3.307   7.375  1.00  0.00           H  
ATOM   2906  H2  WAT   929       7.937  -3.872   6.054  1.00  0.00           H  
ATOM   2907  O   WAT   930       4.995  -4.121   5.913  1.00  0.00           O  
ATOM   2908  H1  WAT   930       5.916  -4.524   5.684  1.00  0.00           H  
ATOM   2909  H2  WAT   930       4.699  -3.672   5.028  1.00  0.00           H  
ATOM   2910  O   WAT   931      -1.844  -6.226  -5.297  1.00  0.00           O  
ATOM   2911  H1  WAT   931      -2.553  -6.393  -4.564  1.00  0.00           H  
ATOM   2912  H2  WAT   931      -2.109  -5.304  -5.682  1.00  0.00           H  
ATOM   2913  O   WAT   932      -0.618  -5.316  -0.182  1.00  0.00           O  
ATOM   2914  H1  WAT   932       0.229  -5.068  -0.751  1.00  0.00           H  
ATOM   2915  H2  WAT   932      -0.335  -5.012   0.762  1.00  0.00           H  
ATOM   2916  O   WAT   933      -5.945  -1.978   2.171  1.00  0.00           O  
ATOM   2917  H1  WAT   933      -6.085  -1.145   2.770  1.00  0.00           H  
ATOM   2918  H2  WAT   933      -5.034  -1.807   1.725  1.00  0.00           H  
ATOM   2919  O   WAT   934       0.723  -6.247   8.643  1.00  0.00           O  
ATOM   2920  H1  WAT   934       0.977  -5.278   8.908  1.00  0.00           H  
ATOM   2921  H2  WAT   934       0.745  -6.223   7.613  1.00  0.00           H  
ATOM   2922  O   WAT   935     -12.005  -3.342  -0.817  1.00  0.00           O  
ATOM   2923  H1  WAT   935     -12.052  -3.343   0.209  1.00  0.00           H  
ATOM   2924  H2  WAT   935     -11.319  -4.084  -1.038  1.00  0.00           H  
ATOM   2925  O   WAT   936      -6.443  -5.360  -7.449  1.00  0.00           O  
ATOM   2926  H1  WAT   936      -6.020  -4.739  -6.728  1.00  0.00           H  
ATOM   2927  H2  WAT   936      -6.099  -4.930  -8.332  1.00  0.00           H  
ATOM   2928  O   WAT   937       1.382  -2.909   4.263  1.00  0.00           O  
ATOM   2929  H1  WAT   937       0.651  -3.063   4.984  1.00  0.00           H  
ATOM   2930  H2  WAT   937       1.781  -1.991   4.551  1.00  0.00           H  
ATOM   2931  O   WAT   938       6.394  -7.248   1.607  1.00  0.00           O  
ATOM   2932  H1  WAT   938       5.770  -8.079   1.554  1.00  0.00           H  
ATOM   2933  H2  WAT   938       6.739  -7.157   0.637  1.00  0.00           H  
ATOM   2934  O   WAT   939      -7.087   5.140  -1.573  1.00  0.00           O  
ATOM   2935  H1  WAT   939      -6.255   5.270  -0.965  1.00  0.00           H  
ATOM   2936  H2  WAT   939      -6.958   5.863  -2.301  1.00  0.00           H  
ATOM   2937  O   WAT   940      -5.990  -0.640  -2.996  1.00  0.00           O  
ATOM   2938  H1  WAT   940      -6.843  -0.166  -2.645  1.00  0.00           H  
ATOM   2939  H2  WAT   940      -5.354  -0.572  -2.171  1.00  0.00           H  
ATOM   2940  O   WAT   941      -3.276   2.005  -6.661  1.00  0.00           O  
ATOM   2941  H1  WAT   941      -3.827   1.307  -6.130  1.00  0.00           H  
ATOM   2942  H2  WAT   941      -2.472   1.448  -7.008  1.00  0.00           H  
ATOM   2943  O   WAT   942       9.206   0.804   6.353  1.00  0.00           O  
ATOM   2944  H1  WAT   942       9.708   1.701   6.418  1.00  0.00           H  
ATOM   2945  H2  WAT   942       8.770   0.719   7.298  1.00  0.00           H  
ATOM   2946  O   WAT   943       8.076   1.664  -2.856  1.00  0.00           O  
ATOM   2947  H1  WAT   943       7.613   2.586  -2.895  1.00  0.00           H  
ATOM   2948  H2  WAT   943       7.290   0.997  -2.827  1.00  0.00           H  
ATOM   2949  O   WAT   944      -0.085   3.929  -1.777  1.00  0.00           O  
ATOM   2950  H1  WAT   944      -0.241   3.321  -0.950  1.00  0.00           H  
ATOM   2951  H2  WAT   944      -0.970   3.857  -2.294  1.00  0.00           H  
ATOM   2952  O   WAT   945      -5.933  -1.403  -6.924  1.00  0.00           O  
ATOM   2953  H1  WAT   945      -5.358  -1.476  -7.778  1.00  0.00           H  
ATOM   2954  H2  WAT   945      -6.878  -1.186  -7.273  1.00  0.00           H  
ATOM   2955  O   WAT   946      -4.200 -10.927  -1.290  1.00  0.00           O  
ATOM   2956  H1  WAT   946      -3.860 -10.139  -1.847  1.00  0.00           H  
ATOM   2957  H2  WAT   946      -3.377 -11.226  -0.749  1.00  0.00           H  
ATOM   2958  O   WAT   947       5.913   2.178  -9.602  1.00  0.00           O  
ATOM   2959  H1  WAT   947       5.252   1.757 -10.279  1.00  0.00           H  
ATOM   2960  H2  WAT   947       6.615   1.433  -9.466  1.00  0.00           H  
ATOM   2961  O   WAT   948      -7.066   8.198  -8.336  1.00  0.00           O  
ATOM   2962  H1  WAT   948      -7.749   8.650  -7.694  1.00  0.00           H  
ATOM   2963  H2  WAT   948      -7.058   7.224  -8.026  1.00  0.00           H  
ATOM   2964  O   WAT   949      -9.677  -6.177   5.595  1.00  0.00           O  
ATOM   2965  H1  WAT   949      -9.117  -5.938   6.436  1.00  0.00           H  
ATOM   2966  H2  WAT   949      -9.998  -5.252   5.263  1.00  0.00           H  
ATOM   2967  O   WAT   950      -5.656   5.133   2.704  1.00  0.00           O  
ATOM   2968  H1  WAT   950      -6.488   5.556   3.149  1.00  0.00           H  
ATOM   2969  H2  WAT   950      -5.693   4.149   3.022  1.00  0.00           H  
ATOM   2970  O   WAT   951       2.445   5.405  -7.380  1.00  0.00           O  
ATOM   2971  H1  WAT   951       1.719   5.567  -8.108  1.00  0.00           H  
ATOM   2972  H2  WAT   951       2.518   4.363  -7.389  1.00  0.00           H  
ATOM   2973  O   WAT   952      -5.076   5.851  -8.522  1.00  0.00           O  
ATOM   2974  H1  WAT   952      -4.966   6.149  -7.555  1.00  0.00           H  
ATOM   2975  H2  WAT   952      -4.374   5.103  -8.647  1.00  0.00           H  
ATOM   2976  O   WAT   953       2.249  -1.636   7.718  1.00  0.00           O  
ATOM   2977  H1  WAT   953       3.194  -2.062   7.772  1.00  0.00           H  
ATOM   2978  H2  WAT   953       2.227  -1.232   6.768  1.00  0.00           H  
ATOM   2979  O   WAT   954       3.115  -6.100  -4.137  1.00  0.00           O  
ATOM   2980  H1  WAT   954       2.146  -6.440  -4.222  1.00  0.00           H  
ATOM   2981  H2  WAT   954       3.021  -5.081  -4.064  1.00  0.00           H  
ATOM   2982  O   WAT   955       1.066   5.440  -3.735  1.00  0.00           O  
ATOM   2983  H1  WAT   955       0.791   5.042  -2.815  1.00  0.00           H  
ATOM   2984  H2  WAT   955       0.501   4.856  -4.390  1.00  0.00           H  
ATOM   2985  O   WAT   956      -2.020   6.304  -1.792  1.00  0.00           O  
ATOM   2986  H1  WAT   956      -2.292   5.481  -2.351  1.00  0.00           H  
ATOM   2987  H2  WAT   956      -1.711   5.890  -0.895  1.00  0.00           H  
ATOM   2988  O   WAT   957       5.720  -1.158   3.025  1.00  0.00           O  
ATOM   2989  H1  WAT   957       5.019  -1.834   3.387  1.00  0.00           H  
ATOM   2990  H2  WAT   957       6.290  -0.949   3.861  1.00  0.00           H  
ATOM   2991  O   WAT   958      -1.202   0.632  -7.595  1.00  0.00           O  
ATOM   2992  H1  WAT   958      -1.435  -0.377  -7.571  1.00  0.00           H  
ATOM   2993  H2  WAT   958      -0.760   0.766  -8.512  1.00  0.00           H  
ATOM   2994  O   WAT   959      -4.111  -1.779  -8.836  1.00  0.00           O  
ATOM   2995  H1  WAT   959      -3.203  -1.834  -8.346  1.00  0.00           H  
ATOM   2996  H2  WAT   959      -3.989  -0.937  -9.443  1.00  0.00           H  
ATOM   2997  O   WAT   960       7.611   7.403  -0.591  1.00  0.00           O  
ATOM   2998  H1  WAT   960       8.561   7.600  -0.222  1.00  0.00           H  
ATOM   2999  H2  WAT   960       7.566   8.021  -1.420  1.00  0.00           H  
ATOM   3000  O   WAT   961      -3.552   7.779  -0.173  1.00  0.00           O  
ATOM   3001  H1  WAT   961      -2.900   7.234  -0.762  1.00  0.00           H  
ATOM   3002  H2  WAT   961      -2.976   8.578   0.144  1.00  0.00           H  
ATOM   3003  O   WAT   962      -9.913   5.326  -4.836  1.00  0.00           O  
ATOM   3004  H1  WAT   962     -10.930   5.459  -4.961  1.00  0.00           H  
ATOM   3005  H2  WAT   962      -9.862   4.395  -4.377  1.00  0.00           H  
ATOM   3006  O   WAT   963      -7.658   6.223   4.128  1.00  0.00           O  
ATOM   3007  H1  WAT   963      -7.190   5.809   4.949  1.00  0.00           H  
ATOM   3008  H2  WAT   963      -7.676   7.231   4.330  1.00  0.00           H  
ATOM   3009  O   WAT   964      -4.000   8.691  -6.010  1.00  0.00           O  
ATOM   3010  H1  WAT   964      -3.065   8.312  -6.255  1.00  0.00           H  
ATOM   3011  H2  WAT   964      -4.571   7.830  -5.907  1.00  0.00           H  
ATOM   3012  O   WAT   965       2.414   7.309   5.345  1.00  0.00           O  
ATOM   3013  H1  WAT   965       3.305   7.718   5.678  1.00  0.00           H  
ATOM   3014  H2  WAT   965       2.057   8.051   4.703  1.00  0.00           H  
ATOM   3015  O   WAT   966       5.837   4.963  -5.235  1.00  0.00           O  
ATOM   3016  H1  WAT   966       4.955   5.480  -5.110  1.00  0.00           H  
ATOM   3017  H2  WAT   966       5.660   4.403  -6.094  1.00  0.00           H  
ATOM   3018  O   WAT   967      -6.650  -0.378   7.465  1.00  0.00           O  
ATOM   3019  H1  WAT   967      -5.836  -0.304   6.821  1.00  0.00           H  
ATOM   3020  H2  WAT   967      -6.301  -1.050   8.178  1.00  0.00           H  
ATOM   3021  O   WAT   968       2.679   2.778  -7.441  1.00  0.00           O  
ATOM   3022  H1  WAT   968       1.870   2.461  -6.856  1.00  0.00           H  
ATOM   3023  H2  WAT   968       2.833   1.932  -8.036  1.00  0.00           H  
ATOM   3024  O   WAT   969       1.729   5.165   7.905  1.00  0.00           O  
ATOM   3025  H1  WAT   969       2.202   4.955   7.017  1.00  0.00           H  
ATOM   3026  H2  WAT   969       1.393   4.256   8.241  1.00  0.00           H  
ATOM   3027  O   WAT   970       2.712   4.671   5.417  1.00  0.00           O  
ATOM   3028  H1  WAT   970       2.646   5.706   5.316  1.00  0.00           H  
ATOM   3029  H2  WAT   970       2.154   4.334   4.609  1.00  0.00           H  
ATOM   3030  O   WAT   971       4.560  -2.866   8.160  1.00  0.00           O  
ATOM   3031  H1  WAT   971       5.421  -2.346   8.410  1.00  0.00           H  
ATOM   3032  H2  WAT   971       4.821  -3.346   7.278  1.00  0.00           H  
ATOM   3033  O   WAT   972      -1.520  -3.147   8.628  1.00  0.00           O  
ATOM   3034  H1  WAT   972      -2.317  -2.586   8.273  1.00  0.00           H  
ATOM   3035  H2  WAT   972      -1.140  -2.562   9.392  1.00  0.00           H  
ATOM   3036  O   WAT   973      -1.763  -5.575   3.007  1.00  0.00           O  
ATOM   3037  H1  WAT   973      -2.613  -6.046   2.642  1.00  0.00           H  
ATOM   3038  H2  WAT   973      -1.831  -5.759   4.026  1.00  0.00           H  
ATOM   3039  O   WAT   974      -4.794   8.798   3.790  1.00  0.00           O  
ATOM   3040  H1  WAT   974      -4.325   7.966   3.390  1.00  0.00           H  
ATOM   3041  H2  WAT   974      -4.317   9.580   3.298  1.00  0.00           H  
ATOM   3042  O   WAT   975       4.053  -3.126   3.670  1.00  0.00           O  
ATOM   3043  H1  WAT   975       3.029  -3.133   3.766  1.00  0.00           H  
ATOM   3044  H2  WAT   975       4.251  -4.003   3.143  1.00  0.00           H  
ATOM   3045  O   WAT   976      -3.155  -7.981  -6.913  1.00  0.00           O  
ATOM   3046  H1  WAT   976      -2.980  -8.753  -6.233  1.00  0.00           H  
ATOM   3047  H2  WAT   976      -2.572  -7.217  -6.530  1.00  0.00           H  
ATOM   3048  O   WAT   977      -0.911   7.595   3.310  1.00  0.00           O  
ATOM   3049  H1  WAT   977      -0.568   7.700   2.336  1.00  0.00           H  
ATOM   3050  H2  WAT   977      -1.898   7.339   3.192  1.00  0.00           H  
ATOM   3051  O   WAT   978      -0.743  -4.852 -10.178  1.00  0.00           O  
ATOM   3052  H1  WAT   978      -0.662  -3.823 -10.139  1.00  0.00           H  
ATOM   3053  H2  WAT   978      -1.577  -5.038  -9.589  1.00  0.00           H  
ATOM   3054  O   WAT   979       0.360   7.844  -4.760  1.00  0.00           O  
ATOM   3055  H1  WAT   979       0.646   6.937  -4.349  1.00  0.00           H  
ATOM   3056  H2  WAT   979      -0.085   8.326  -3.954  1.00  0.00           H  
ATOM   3057  O   WAT   980       0.627   1.857  -6.084  1.00  0.00           O  
ATOM   3058  H1  WAT   980       0.115   2.645  -5.652  1.00  0.00           H  
ATOM   3059  H2  WAT   980      -0.110   1.346  -6.597  1.00  0.00           H  
ATOM   3060  O   WAT   981      -6.544   7.098  -3.365  1.00  0.00           O  
ATOM   3061  H1  WAT   981      -5.968   7.818  -2.900  1.00  0.00           H  
ATOM   3062  H2  WAT   981      -6.035   6.896  -4.234  1.00  0.00           H  
ATOM   3063  O   WAT   982      -2.554   3.961  -3.136  1.00  0.00           O  
ATOM   3064  H1  WAT   982      -3.252   4.109  -3.897  1.00  0.00           H  
ATOM   3065  H2  WAT   982      -3.000   3.166  -2.613  1.00  0.00           H  
ATOM   3066  O   WAT   983      -9.471   9.449   0.362  1.00  0.00           O  
ATOM   3067  H1  WAT   983     -10.235   9.546  -0.321  1.00  0.00           H  
ATOM   3068  H2  WAT   983      -8.616   9.521  -0.235  1.00  0.00           H  
ATOM   3069  O   WAT   984       7.544   8.353   8.249  1.00  0.00           O  
ATOM   3070  H1  WAT   984       6.631   8.649   8.604  1.00  0.00           H  
ATOM   3071  H2  WAT   984       7.650   7.393   8.633  1.00  0.00           H  
ATOM   3072  O   WAT   985       8.876   4.208  -8.247  1.00  0.00           O  
ATOM   3073  H1  WAT   985       8.650   4.619  -7.318  1.00  0.00           H  
ATOM   3074  H2  WAT   985       9.372   3.335  -7.982  1.00  0.00           H  
ATOM   3075  O   WAT   986      -3.927   1.992  -2.031  1.00  0.00           O  
ATOM   3076  H1  WAT   986      -4.920   2.266  -2.134  1.00  0.00           H  
ATOM   3077  H2  WAT   986      -3.984   1.101  -1.514  1.00  0.00           H  
ATOM   3078  O   WAT   987       8.906   3.841   0.683  1.00  0.00           O  
ATOM   3079  H1  WAT   987       9.889   4.153   0.614  1.00  0.00           H  
ATOM   3080  H2  WAT   987       8.775   3.638   1.680  1.00  0.00           H  
ATOM   3081  O   WAT   988       4.953   3.324   4.945  1.00  0.00           O  
ATOM   3082  H1  WAT   988       4.032   3.747   5.185  1.00  0.00           H  
ATOM   3083  H2  WAT   988       5.267   3.922   4.159  1.00  0.00           H  
ATOM   3084  O   WAT   989      10.221   2.177  -7.118  1.00  0.00           O  
ATOM   3085  H1  WAT   989       9.634   1.334  -7.005  1.00  0.00           H  
ATOM   3086  H2  WAT   989      10.514   2.397  -6.152  1.00  0.00           H  
ATOM   3087  O   WAT   990      -5.780   0.945   1.092  1.00  0.00           O  
ATOM   3088  H1  WAT   990      -5.365   0.396   0.316  1.00  0.00           H  
ATOM   3089  H2  WAT   990      -5.149   1.775   1.134  1.00  0.00           H  
ATOM   3090  O   WAT   991       6.646  -1.500   9.023  1.00  0.00           O  
ATOM   3091  H1  WAT   991       7.129  -1.846   9.873  1.00  0.00           H  
ATOM   3092  H2  WAT   991       7.261  -0.736   8.699  1.00  0.00           H  
ATOM   3093  O   WAT   992      -6.325  -0.134   4.037  1.00  0.00           O  
ATOM   3094  H1  WAT   992      -6.196   0.824   3.682  1.00  0.00           H  
ATOM   3095  H2  WAT   992      -5.630  -0.196   4.806  1.00  0.00           H  
ATOM   3096  O   WAT   993       7.349  -5.353   5.627  1.00  0.00           O  
ATOM   3097  H1  WAT   993       6.876  -6.095   6.180  1.00  0.00           H  
ATOM   3098  H2  WAT   993       7.684  -5.881   4.797  1.00  0.00           H  
ATOM   3099  O   WAT   994      -6.825  -3.106  -3.696  1.00  0.00           O  
ATOM   3100  H1  WAT   994      -6.500  -2.133  -3.553  1.00  0.00           H  
ATOM   3101  H2  WAT   994      -6.236  -3.434  -4.485  1.00  0.00           H  
ATOM   3102  O   WAT   995       7.091  -0.687   5.355  1.00  0.00           O  
ATOM   3103  H1  WAT   995       7.391  -1.568   5.794  1.00  0.00           H  
ATOM   3104  H2  WAT   995       7.859  -0.034   5.560  1.00  0.00           H  
ATOM   3105  O   WAT   996      -3.003  -5.194  -8.747  1.00  0.00           O  
ATOM   3106  H1  WAT   996      -3.882  -4.756  -9.076  1.00  0.00           H  
ATOM   3107  H2  WAT   996      -2.884  -4.797  -7.801  1.00  0.00           H  
ATOM   3108  O   WAT   997      -6.192  -7.102 -10.711  1.00  0.00           O  
ATOM   3109  H1  WAT   997      -6.372  -8.113 -10.550  1.00  0.00           H  
ATOM   3110  H2  WAT   997      -7.139  -6.691 -10.571  1.00  0.00           H  
ATOM   3111  O   WAT   998      -6.396  -7.517  -1.253  1.00  0.00           O  
ATOM   3112  H1  WAT   998      -6.973  -6.758  -0.848  1.00  0.00           H  
ATOM   3113  H2  WAT   998      -6.437  -7.337  -2.267  1.00  0.00           H  
ATOM   3114  O   WAT   999       5.199  -2.838   0.859  1.00  0.00           O  
ATOM   3115  H1  WAT   999       4.188  -3.067   0.902  1.00  0.00           H  
ATOM   3116  H2  WAT   999       5.310  -2.118   1.585  1.00  0.00           H  
ATOM   3117  O   WAT  1000       4.600  -5.412   2.487  1.00  0.00           O  
ATOM   3118  H1  WAT  1000       3.792  -5.792   1.969  1.00  0.00           H  
ATOM   3119  H2  WAT  1000       5.373  -6.041   2.218  1.00  0.00           H  
ATOM   3120  O   WAT  1001       9.474  -5.130  -7.969  1.00  0.00           O  
ATOM   3121  H1  WAT  1001       9.097  -5.587  -7.124  1.00  0.00           H  
ATOM   3122  H2  WAT  1001       8.672  -5.105  -8.616  1.00  0.00           H  
ATOM   3123  O   WAT  1002       4.998  -5.880  -2.124  1.00  0.00           O  
ATOM   3124  H1  WAT  1002       4.451  -5.802  -3.001  1.00  0.00           H  
ATOM   3125  H2  WAT  1002       4.397  -6.526  -1.562  1.00  0.00           H  
ATOM   3126  O   WAT  1003       6.639   5.252   0.553  1.00  0.00           O  
ATOM   3127  H1  WAT  1003       6.948   6.167   0.137  1.00  0.00           H  
ATOM   3128  H2  WAT  1003       7.527   4.706   0.505  1.00  0.00           H  
ATOM   3129  O   WAT  1004      -3.962  -7.043   2.433  1.00  0.00           O  
ATOM   3130  H1  WAT  1004      -4.096  -7.934   2.940  1.00  0.00           H  
ATOM   3131  H2  WAT  1004      -3.972  -7.324   1.439  1.00  0.00           H  
ATOM   3132  O   WAT  1005      -3.761   5.903   5.460  1.00  0.00           O  
ATOM   3133  H1  WAT  1005      -3.640   6.069   4.464  1.00  0.00           H  
ATOM   3134  H2  WAT  1005      -4.737   5.612   5.576  1.00  0.00           H  
ATOM   3135  O   WAT  1006      -0.550  -3.283   6.091  1.00  0.00           O  
ATOM   3136  H1  WAT  1006      -1.375  -2.817   5.685  1.00  0.00           H  
ATOM   3137  H2  WAT  1006      -0.786  -3.323   7.102  1.00  0.00           H  
ATOM   3138  O   WAT  1007       7.765  -3.682   1.314  1.00  0.00           O  
ATOM   3139  H1  WAT  1007       8.145  -2.775   1.635  1.00  0.00           H  
ATOM   3140  H2  WAT  1007       6.751  -3.506   1.246  1.00  0.00           H  
ATOM   3141  O   WAT  1008      10.299  12.072   3.998  1.00  0.00           O  
ATOM   3142  H1  WAT  1008      10.565  13.041   4.230  1.00  0.00           H  
ATOM   3143  H2  WAT  1008      10.271  11.593   4.904  1.00  0.00           H  
ATOM   3144  O   WAT  1009      -3.353  -8.494   6.379  1.00  0.00           O  
ATOM   3145  H1  WAT  1009      -4.227  -8.895   6.777  1.00  0.00           H  
ATOM   3146  H2  WAT  1009      -2.675  -8.630   7.152  1.00  0.00           H  
ATOM   3147  O   WAT  1010      -9.114   5.279   0.174  1.00  0.00           O  
ATOM   3148  H1  WAT  1010      -8.344   5.366  -0.520  1.00  0.00           H  
ATOM   3149  H2  WAT  1010      -9.466   4.319  -0.015  1.00  0.00           H  
ATOM   3150  O   WAT  1011       2.419 -10.669  -2.371  1.00  0.00           O  
ATOM   3151  H1  WAT  1011       2.447 -10.801  -3.397  1.00  0.00           H  
ATOM   3152  H2  WAT  1011       1.878  -9.793  -2.263  1.00  0.00           H  
ATOM   3153  O   WAT  1012       3.331  -6.250   6.106  1.00  0.00           O  
ATOM   3154  H1  WAT  1012       3.866  -5.370   6.067  1.00  0.00           H  
ATOM   3155  H2  WAT  1012       2.348  -5.947   6.040  1.00  0.00           H  
ATOM   3156  O   WAT  1013       8.458   4.385   5.485  1.00  0.00           O  
ATOM   3157  H1  WAT  1013       8.199   3.892   4.609  1.00  0.00           H  
ATOM   3158  H2  WAT  1013       7.556   4.505   5.969  1.00  0.00           H  
ATOM   3159  O   WAT  1014      -8.296   1.563   1.607  1.00  0.00           O  
ATOM   3160  H1  WAT  1014      -7.292   1.366   1.414  1.00  0.00           H  
ATOM   3161  H2  WAT  1014      -8.291   1.939   2.561  1.00  0.00           H  
ATOM   3162  O   WAT  1015       0.569  -4.577   2.267  1.00  0.00           O  
ATOM   3163  H1  WAT  1015       0.857  -3.966   3.054  1.00  0.00           H  
ATOM   3164  H2  WAT  1015      -0.329  -4.978   2.614  1.00  0.00           H  
ATOM   3165  O   WAT  1016       2.440  -6.500   1.322  1.00  0.00           O  
ATOM   3166  H1  WAT  1016       1.701  -5.881   1.665  1.00  0.00           H  
ATOM   3167  H2  WAT  1016       2.392  -7.327   1.940  1.00  0.00           H  
ATOM   3168  O   WAT  1017       1.602  -4.564  -1.318  1.00  0.00           O  
ATOM   3169  H1  WAT  1017       2.181  -4.271  -2.116  1.00  0.00           H  
ATOM   3170  H2  WAT  1017       2.071  -4.122  -0.509  1.00  0.00           H  
ATOM   3171  O   WAT  1018      -4.998   8.881  -2.076  1.00  0.00           O  
ATOM   3172  H1  WAT  1018      -4.266   9.280  -2.691  1.00  0.00           H  
ATOM   3173  H2  WAT  1018      -4.454   8.435  -1.317  1.00  0.00           H  
ATOM   3174  O   WAT  1019      -6.414  -6.900  -3.932  1.00  0.00           O  
ATOM   3175  H1  WAT  1019      -6.141  -7.267  -4.859  1.00  0.00           H  
ATOM   3176  H2  WAT  1019      -7.405  -6.633  -4.077  1.00  0.00           H  
ATOM   3177  O   WAT  1020       2.248 -11.408  -4.966  1.00  0.00           O  
ATOM   3178  H1  WAT  1020       1.573 -12.181  -4.870  1.00  0.00           H  
ATOM   3179  H2  WAT  1020       3.072 -11.858  -5.393  1.00  0.00           H  
ATOM   3180  O   WAT  1021       4.532  -7.740  -5.707  1.00  0.00           O  
ATOM   3181  H1  WAT  1021       4.020  -7.168  -5.016  1.00  0.00           H  
ATOM   3182  H2  WAT  1021       5.167  -8.315  -5.134  1.00  0.00           H  
ATOM   3183  O   WAT  1022      -4.214   4.045  -5.232  1.00  0.00           O  
ATOM   3184  H1  WAT  1022      -3.732   3.358  -5.854  1.00  0.00           H  
ATOM   3185  H2  WAT  1022      -5.132   3.571  -5.082  1.00  0.00           H  
ATOM   3186  O   WAT  1023       0.607  -7.177  -4.529  1.00  0.00           O  
ATOM   3187  H1  WAT  1023       0.758  -7.947  -5.207  1.00  0.00           H  
ATOM   3188  H2  WAT  1023      -0.293  -6.769  -4.840  1.00  0.00           H  
ATOM   3189  O   WAT  1024      -3.692  -6.749  -3.401  1.00  0.00           O  
ATOM   3190  H1  WAT  1024      -3.510  -6.068  -2.643  1.00  0.00           H  
ATOM   3191  H2  WAT  1024      -4.710  -6.689  -3.544  1.00  0.00           H  
ATOM   3192  O   WAT  1025      -0.267   7.353   5.935  1.00  0.00           O  
ATOM   3193  H1  WAT  1025      -0.529   7.383   4.933  1.00  0.00           H  
ATOM   3194  H2  WAT  1025       0.756   7.213   5.904  1.00  0.00           H  
ATOM   3195  O   WAT  1026       6.935   4.095  -2.909  1.00  0.00           O  
ATOM   3196  H1  WAT  1026       6.155   3.724  -2.350  1.00  0.00           H  
ATOM   3197  H2  WAT  1026       6.474   4.488  -3.745  1.00  0.00           H  
ATOM   3198  O   WAT  1027       0.430  -9.091   6.672  1.00  0.00           O  
ATOM   3199  H1  WAT  1027      -0.095  -8.951   5.790  1.00  0.00           H  
ATOM   3200  H2  WAT  1027      -0.262  -8.835   7.399  1.00  0.00           H  
ATOM   3201  O   WAT  1028      -1.622   7.630  -6.576  1.00  0.00           O  
ATOM   3202  H1  WAT  1028      -1.473   6.653  -6.893  1.00  0.00           H  
ATOM   3203  H2  WAT  1028      -0.839   7.779  -5.914  1.00  0.00           H  
ATOM   3204  O   WAT  1029      -0.636   3.987  -5.145  1.00  0.00           O  
ATOM   3205  H1  WAT  1029      -1.451   3.968  -4.527  1.00  0.00           H  
ATOM   3206  H2  WAT  1029      -0.969   4.444  -6.008  1.00  0.00           H  
ATOM   3207  O   WAT  1030       2.776  -8.751   5.508  1.00  0.00           O  
ATOM   3208  H1  WAT  1030       3.006  -7.762   5.733  1.00  0.00           H  
ATOM   3209  H2  WAT  1030       1.883  -8.892   6.024  1.00  0.00           H  
ATOM   3210  O   WAT  1031       4.940   6.564   8.035  1.00  0.00           O  
ATOM   3211  H1  WAT  1031       4.887   7.287   7.291  1.00  0.00           H  
ATOM   3212  H2  WAT  1031       5.452   5.795   7.562  1.00  0.00           H  
ATOM   3213  O   WAT  1032      -0.553   3.735 -20.279  1.00  0.00           O  
ATOM   3214  H1  WAT  1032      -1.426   3.215 -20.527  1.00  0.00           H  
ATOM   3215  H2  WAT  1032      -0.881   4.720 -20.306  1.00  0.00           H  
ATOM   3216  O   WAT  1033      -1.394   2.168 -17.027  1.00  0.00           O  
ATOM   3217  H1  WAT  1033      -0.669   2.044 -17.751  1.00  0.00           H  
ATOM   3218  H2  WAT  1033      -1.688   1.193 -16.824  1.00  0.00           H  
ATOM   3219  O   WAT  1034      -4.029  -1.403 -17.900  1.00  0.00           O  
ATOM   3220  H1  WAT  1034      -4.707  -0.629 -17.921  1.00  0.00           H  
ATOM   3221  H2  WAT  1034      -4.636  -2.248 -17.863  1.00  0.00           H  
ATOM   3222  O   WAT  1035       7.907   3.704 -18.485  1.00  0.00           O  
ATOM   3223  H1  WAT  1035       8.092   2.833 -19.019  1.00  0.00           H  
ATOM   3224  H2  WAT  1035       8.273   3.454 -17.540  1.00  0.00           H  
ATOM   3225  O   WAT  1036      -4.797   7.462 -18.915  1.00  0.00           O  
ATOM   3226  H1  WAT  1036      -4.423   6.927 -18.128  1.00  0.00           H  
ATOM   3227  H2  WAT  1036      -5.531   8.056 -18.508  1.00  0.00           H  
ATOM   3228  O   WAT  1037      -7.132  -2.823 -20.590  1.00  0.00           O  
ATOM   3229  H1  WAT  1037      -7.570  -3.197 -19.723  1.00  0.00           H  
ATOM   3230  H2  WAT  1037      -6.287  -3.420 -20.680  1.00  0.00           H  
ATOM   3231  O   WAT  1038       1.638   8.498 -18.843  1.00  0.00           O  
ATOM   3232  H1  WAT  1038       0.964   7.864 -18.395  1.00  0.00           H  
ATOM   3233  H2  WAT  1038       2.511   7.951 -18.877  1.00  0.00           H  
ATOM   3234  O   WAT  1039       1.776   1.909 -16.222  1.00  0.00           O  
ATOM   3235  H1  WAT  1039       1.334   1.712 -17.124  1.00  0.00           H  
ATOM   3236  H2  WAT  1039       1.223   1.393 -15.530  1.00  0.00           H  
ATOM   3237  O   WAT  1040      -7.628  -0.523 -15.084  1.00  0.00           O  
ATOM   3238  H1  WAT  1040      -7.669  -0.665 -14.058  1.00  0.00           H  
ATOM   3239  H2  WAT  1040      -6.735  -0.015 -15.208  1.00  0.00           H  
ATOM   3240  O   WAT  1041       6.043  -5.579 -13.031  1.00  0.00           O  
ATOM   3241  H1  WAT  1041       6.270  -6.544 -12.746  1.00  0.00           H  
ATOM   3242  H2  WAT  1041       5.062  -5.643 -13.334  1.00  0.00           H  
ATOM   3243  O   WAT  1042      -0.582  -5.383 -20.656  1.00  0.00           O  
ATOM   3244  H1  WAT  1042      -1.341  -4.805 -21.073  1.00  0.00           H  
ATOM   3245  H2  WAT  1042      -0.987  -5.671 -19.749  1.00  0.00           H  
ATOM   3246  O   WAT  1043       5.629  -2.224 -21.468  1.00  0.00           O  
ATOM   3247  H1  WAT  1043       4.709  -1.748 -21.597  1.00  0.00           H  
ATOM   3248  H2  WAT  1043       5.350  -3.200 -21.286  1.00  0.00           H  
ATOM   3249  O   WAT  1044      -6.618  -1.353 -22.834  1.00  0.00           O  
ATOM   3250  H1  WAT  1044      -6.893  -1.924 -22.023  1.00  0.00           H  
ATOM   3251  H2  WAT  1044      -6.016  -1.942 -23.391  1.00  0.00           H  
ATOM   3252  O   WAT  1045      -2.059  -0.348 -16.371  1.00  0.00           O  
ATOM   3253  H1  WAT  1045      -2.766  -0.717 -17.027  1.00  0.00           H  
ATOM   3254  H2  WAT  1045      -2.490  -0.506 -15.445  1.00  0.00           H  
ATOM   3255  O   WAT  1046       8.801  -1.978 -10.503  1.00  0.00           O  
ATOM   3256  H1  WAT  1046       8.332  -1.168 -10.078  1.00  0.00           H  
ATOM   3257  H2  WAT  1046       8.065  -2.445 -11.047  1.00  0.00           H  
ATOM   3258  O   WAT  1047      -4.259  -7.946 -15.560  1.00  0.00           O  
ATOM   3259  H1  WAT  1047      -3.964  -8.098 -14.581  1.00  0.00           H  
ATOM   3260  H2  WAT  1047      -3.649  -8.589 -16.096  1.00  0.00           H  
ATOM   3261  O   WAT  1048       1.326   6.827 -22.428  1.00  0.00           O  
ATOM   3262  H1  WAT  1048       0.817   7.573 -21.933  1.00  0.00           H  
ATOM   3263  H2  WAT  1048       1.507   7.185 -23.352  1.00  0.00           H  
ATOM   3264  O   WAT  1049      -1.606   2.761 -14.414  1.00  0.00           O  
ATOM   3265  H1  WAT  1049      -1.564   2.630 -15.438  1.00  0.00           H  
ATOM   3266  H2  WAT  1049      -2.215   3.586 -14.299  1.00  0.00           H  
ATOM   3267  O   WAT  1050       4.879  -1.208 -15.735  1.00  0.00           O  
ATOM   3268  H1  WAT  1050       4.030  -1.731 -16.014  1.00  0.00           H  
ATOM   3269  H2  WAT  1050       4.569  -0.221 -15.749  1.00  0.00           H  
ATOM   3270  O   WAT  1051      -2.044  -3.372 -17.563  1.00  0.00           O  
ATOM   3271  H1  WAT  1051      -2.036  -3.614 -16.560  1.00  0.00           H  
ATOM   3272  H2  WAT  1051      -2.799  -2.689 -17.655  1.00  0.00           H  
ATOM   3273  O   WAT  1052      -3.302   4.731 -13.614  1.00  0.00           O  
ATOM   3274  H1  WAT  1052      -2.475   5.012 -13.048  1.00  0.00           H  
ATOM   3275  H2  WAT  1052      -4.025   5.408 -13.286  1.00  0.00           H  
ATOM   3276  O   WAT  1053      11.013   3.308 -14.732  1.00  0.00           O  
ATOM   3277  H1  WAT  1053      11.396   4.163 -15.172  1.00  0.00           H  
ATOM   3278  H2  WAT  1053      11.822   2.665 -14.722  1.00  0.00           H  
ATOM   3279  O   WAT  1054       8.041  -4.048 -15.403  1.00  0.00           O  
ATOM   3280  H1  WAT  1054       7.147  -4.527 -15.613  1.00  0.00           H  
ATOM   3281  H2  WAT  1054       7.720  -3.159 -14.970  1.00  0.00           H  
ATOM   3282  O   WAT  1055       0.154  -5.972 -16.063  1.00  0.00           O  
ATOM   3283  H1  WAT  1055       0.298  -6.832 -15.504  1.00  0.00           H  
ATOM   3284  H2  WAT  1055       1.084  -5.534 -16.069  1.00  0.00           H  
ATOM   3285  O   WAT  1056       4.617   4.364 -13.388  1.00  0.00           O  
ATOM   3286  H1  WAT  1056       4.833   5.364 -13.268  1.00  0.00           H  
ATOM   3287  H2  WAT  1056       3.792   4.201 -12.817  1.00  0.00           H  
ATOM   3288  O   WAT  1057       6.167   5.566 -19.661  1.00  0.00           O  
ATOM   3289  H1  WAT  1057       6.852   4.887 -19.306  1.00  0.00           H  
ATOM   3290  H2  WAT  1057       6.646   6.475 -19.561  1.00  0.00           H  
ATOM   3291  O   WAT  1058       5.368   3.238 -17.549  1.00  0.00           O  
ATOM   3292  H1  WAT  1058       4.744   3.424 -18.352  1.00  0.00           H  
ATOM   3293  H2  WAT  1058       6.310   3.345 -17.947  1.00  0.00           H  
ATOM   3294  O   WAT  1059       2.727  -2.854 -19.303  1.00  0.00           O  
ATOM   3295  H1  WAT  1059       1.690  -2.954 -19.343  1.00  0.00           H  
ATOM   3296  H2  WAT  1059       2.893  -2.719 -18.288  1.00  0.00           H  
ATOM   3297  O   WAT  1060       8.213   0.546 -14.742  1.00  0.00           O  
ATOM   3298  H1  WAT  1060       8.338   1.362 -15.365  1.00  0.00           H  
ATOM   3299  H2  WAT  1060       9.164   0.411 -14.347  1.00  0.00           H  
ATOM   3300  O   WAT  1061       1.868   4.783 -20.781  1.00  0.00           O  
ATOM   3301  H1  WAT  1061       1.707   5.546 -21.466  1.00  0.00           H  
ATOM   3302  H2  WAT  1061       0.960   4.290 -20.763  1.00  0.00           H  
ATOM   3303  O   WAT  1062       0.398  -1.727 -16.232  1.00  0.00           O  
ATOM   3304  H1  WAT  1062      -0.466  -1.228 -16.472  1.00  0.00           H  
ATOM   3305  H2  WAT  1062       0.407  -1.731 -15.200  1.00  0.00           H  
ATOM   3306  O   WAT  1063      -4.792   0.778 -20.455  1.00  0.00           O  
ATOM   3307  H1  WAT  1063      -5.137   0.833 -19.485  1.00  0.00           H  
ATOM   3308  H2  WAT  1063      -5.643   0.894 -21.025  1.00  0.00           H  
ATOM   3309  O   WAT  1064      -4.949   3.786 -18.118  1.00  0.00           O  
ATOM   3310  H1  WAT  1064      -4.949   3.988 -19.129  1.00  0.00           H  
ATOM   3311  H2  WAT  1064      -5.028   2.772 -18.055  1.00  0.00           H  
ATOM   3312  O   WAT  1065      -3.412  -0.795 -14.059  1.00  0.00           O  
ATOM   3313  H1  WAT  1065      -4.216  -1.474 -14.021  1.00  0.00           H  
ATOM   3314  H2  WAT  1065      -2.737  -1.266 -13.410  1.00  0.00           H  
ATOM   3315  O   WAT  1066       5.368   8.904  -8.696  1.00  0.00           O  
ATOM   3316  H1  WAT  1066       5.295   7.907  -8.431  1.00  0.00           H  
ATOM   3317  H2  WAT  1066       5.805   9.344  -7.867  1.00  0.00           H  
ATOM   3318  O   WAT  1067      -3.245   3.883  -8.646  1.00  0.00           O  
ATOM   3319  H1  WAT  1067      -3.389   3.069  -8.030  1.00  0.00           H  
ATOM   3320  H2  WAT  1067      -2.730   3.491  -9.452  1.00  0.00           H  
ATOM   3321  O   WAT  1068      -3.879   0.367 -10.308  1.00  0.00           O  
ATOM   3322  H1  WAT  1068      -3.211   0.680 -11.029  1.00  0.00           H  
ATOM   3323  H2  WAT  1068      -4.792   0.675 -10.690  1.00  0.00           H  
ATOM   3324  O   WAT  1069      -0.047   8.623 -20.951  1.00  0.00           O  
ATOM   3325  H1  WAT  1069       0.686   8.675 -20.219  1.00  0.00           H  
ATOM   3326  H2  WAT  1069      -0.733   9.334 -20.625  1.00  0.00           H  
ATOM   3327  O   WAT  1070      -1.219   5.160  -7.480  1.00  0.00           O  
ATOM   3328  H1  WAT  1070      -0.489   5.159  -8.212  1.00  0.00           H  
ATOM   3329  H2  WAT  1070      -2.026   4.712  -7.953  1.00  0.00           H  
ATOM   3330  O   WAT  1071      -7.137   1.057 -21.799  1.00  0.00           O  
ATOM   3331  H1  WAT  1071      -6.940   0.237 -22.415  1.00  0.00           H  
ATOM   3332  H2  WAT  1071      -7.700   0.603 -21.039  1.00  0.00           H  
ATOM   3333  O   WAT  1072       7.072   9.294 -10.722  1.00  0.00           O  
ATOM   3334  H1  WAT  1072       6.332   9.181 -10.004  1.00  0.00           H  
ATOM   3335  H2  WAT  1072       7.264   8.310 -11.004  1.00  0.00           H  
ATOM   3336  O   WAT  1073      -8.011   2.148 -17.776  1.00  0.00           O  
ATOM   3337  H1  WAT  1073      -8.283   2.669 -16.921  1.00  0.00           H  
ATOM   3338  H2  WAT  1073      -8.170   2.846 -18.525  1.00  0.00           H  
ATOM   3339  O   WAT  1074      -9.120  -0.279 -17.332  1.00  0.00           O  
ATOM   3340  H1  WAT  1074      -8.635  -0.435 -16.428  1.00  0.00           H  
ATOM   3341  H2  WAT  1074      -8.829   0.685 -17.579  1.00  0.00           H  
ATOM   3342  O   WAT  1075      10.177   3.201 -12.217  1.00  0.00           O  
ATOM   3343  H1  WAT  1075      10.510   3.152 -13.201  1.00  0.00           H  
ATOM   3344  H2  WAT  1075       9.136   3.153 -12.344  1.00  0.00           H  
ATOM   3345  O   WAT  1076       3.734   6.688 -10.734  1.00  0.00           O  
ATOM   3346  H1  WAT  1076       4.196   6.646  -9.816  1.00  0.00           H  
ATOM   3347  H2  WAT  1076       3.355   7.650 -10.779  1.00  0.00           H  
ATOM   3348  O   WAT  1077      -1.427   6.315 -20.488  1.00  0.00           O  
ATOM   3349  H1  WAT  1077      -2.382   6.427 -20.860  1.00  0.00           H  
ATOM   3350  H2  WAT  1077      -0.921   7.134 -20.857  1.00  0.00           H  
ATOM   3351  O   WAT  1078       3.956   7.000 -18.736  1.00  0.00           O  
ATOM   3352  H1  WAT  1078       4.494   7.675 -18.157  1.00  0.00           H  
ATOM   3353  H2  WAT  1078       4.691   6.428 -19.172  1.00  0.00           H  
ATOM   3354  O   WAT  1079       7.159  -2.105  -6.388  1.00  0.00           O  
ATOM   3355  H1  WAT  1079       6.687  -2.721  -7.063  1.00  0.00           H  
ATOM   3356  H2  WAT  1079       7.142  -2.613  -5.504  1.00  0.00           H  
ATOM   3357  O   WAT  1080      -5.262   0.829 -15.223  1.00  0.00           O  
ATOM   3358  H1  WAT  1080      -5.295   1.662 -14.604  1.00  0.00           H  
ATOM   3359  H2  WAT  1080      -4.530   0.245 -14.789  1.00  0.00           H  
ATOM   3360  O   WAT  1081      -1.479  -5.904 -18.194  1.00  0.00           O  
ATOM   3361  H1  WAT  1081      -1.844  -4.951 -18.008  1.00  0.00           H  
ATOM   3362  H2  WAT  1081      -0.801  -6.040 -17.421  1.00  0.00           H  
ATOM   3363  O   WAT  1082       2.832  -2.695 -16.619  1.00  0.00           O  
ATOM   3364  H1  WAT  1082       1.867  -2.323 -16.503  1.00  0.00           H  
ATOM   3365  H2  WAT  1082       2.752  -3.670 -16.300  1.00  0.00           H  
ATOM   3366  O   WAT  1083       6.087  -3.833  -8.194  1.00  0.00           O  
ATOM   3367  H1  WAT  1083       6.041  -4.728  -7.647  1.00  0.00           H  
ATOM   3368  H2  WAT  1083       6.661  -4.122  -9.006  1.00  0.00           H  
ATOM   3369  O   WAT  1084      -1.970  -4.630 -15.145  1.00  0.00           O  
ATOM   3370  H1  WAT  1084      -1.834  -4.836 -14.134  1.00  0.00           H  
ATOM   3371  H2  WAT  1084      -1.148  -5.114 -15.566  1.00  0.00           H  
ATOM   3372  O   WAT  1085      -5.000  -4.446 -20.418  1.00  0.00           O  
ATOM   3373  H1  WAT  1085      -5.001  -4.231 -19.407  1.00  0.00           H  
ATOM   3374  H2  WAT  1085      -4.965  -5.487 -20.431  1.00  0.00           H  
ATOM   3375  O   WAT  1086       3.273   1.254 -19.694  1.00  0.00           O  
ATOM   3376  H1  WAT  1086       2.337   1.398 -19.290  1.00  0.00           H  
ATOM   3377  H2  WAT  1086       3.617   2.221 -19.845  1.00  0.00           H  
ATOM   3378  O   WAT  1087      -0.735  -2.121  -9.937  1.00  0.00           O  
ATOM   3379  H1  WAT  1087       0.237  -1.790  -9.871  1.00  0.00           H  
ATOM   3380  H2  WAT  1087      -1.110  -1.999  -8.984  1.00  0.00           H  
ATOM   3381  O   WAT  1088       6.411  -4.048 -18.537  1.00  0.00           O  
ATOM   3382  H1  WAT  1088       7.307  -4.213 -19.022  1.00  0.00           H  
ATOM   3383  H2  WAT  1088       6.464  -3.042 -18.282  1.00  0.00           H  
ATOM   3384  O   WAT  1089      -8.465  -4.739 -12.895  1.00  0.00           O  
ATOM   3385  H1  WAT  1089      -8.745  -5.619 -13.377  1.00  0.00           H  
ATOM   3386  H2  WAT  1089      -9.175  -4.063 -13.223  1.00  0.00           H  
ATOM   3387  O   WAT  1090      -7.992  -7.054 -20.441  1.00  0.00           O  
ATOM   3388  H1  WAT  1090      -7.259  -6.598 -20.974  1.00  0.00           H  
ATOM   3389  H2  WAT  1090      -7.568  -7.936 -20.112  1.00  0.00           H  
ATOM   3390  O   WAT  1091      -0.383  -0.440 -19.748  1.00  0.00           O  
ATOM   3391  H1  WAT  1091      -1.326  -0.590 -20.141  1.00  0.00           H  
ATOM   3392  H2  WAT  1091      -0.042  -1.401 -19.585  1.00  0.00           H  
ATOM   3393  O   WAT  1092       0.092  -3.081 -19.288  1.00  0.00           O  
ATOM   3394  H1  WAT  1092      -0.105  -3.873 -19.913  1.00  0.00           H  
ATOM   3395  H2  WAT  1092      -0.644  -3.142 -18.568  1.00  0.00           H  
ATOM   3396  O   WAT  1093      -2.666  -8.058 -19.155  1.00  0.00           O  
ATOM   3397  H1  WAT  1093      -2.233  -7.205 -18.749  1.00  0.00           H  
ATOM   3398  H2  WAT  1093      -2.796  -8.666 -18.327  1.00  0.00           H  
ATOM   3399  O   WAT  1094       8.276  -2.046 -21.110  1.00  0.00           O  
ATOM   3400  H1  WAT  1094       8.536  -1.109 -21.385  1.00  0.00           H  
ATOM   3401  H2  WAT  1094       7.267  -2.121 -21.325  1.00  0.00           H  
ATOM   3402  O   WAT  1095       6.749  -8.571  -9.576  1.00  0.00           O  
ATOM   3403  H1  WAT  1095       6.794  -8.924  -8.602  1.00  0.00           H  
ATOM   3404  H2  WAT  1095       7.670  -8.115  -9.703  1.00  0.00           H  
ATOM   3405  O   WAT  1096      -6.080   1.259 -11.559  1.00  0.00           O  
ATOM   3406  H1  WAT  1096      -6.592   1.876 -10.902  1.00  0.00           H  
ATOM   3407  H2  WAT  1096      -5.764   1.910 -12.298  1.00  0.00           H  
ATOM   3408  O   WAT  1097       0.466  -1.555 -13.575  1.00  0.00           O  
ATOM   3409  H1  WAT  1097      -0.438  -1.737 -13.104  1.00  0.00           H  
ATOM   3410  H2  WAT  1097       0.473  -0.522 -13.675  1.00  0.00           H  
ATOM   3411  O   WAT  1098      -7.980  -3.761 -18.230  1.00  0.00           O  
ATOM   3412  H1  WAT  1098      -8.515  -4.643 -18.316  1.00  0.00           H  
ATOM   3413  H2  WAT  1098      -8.236  -3.428 -17.281  1.00  0.00           H  
ATOM   3414  O   WAT  1099      -5.447  -2.434 -13.779  1.00  0.00           O  
ATOM   3415  H1  WAT  1099      -5.527  -3.396 -13.446  1.00  0.00           H  
ATOM   3416  H2  WAT  1099      -6.183  -1.924 -13.262  1.00  0.00           H  
ATOM   3417  O   WAT  1100      -3.973   6.880 -21.320  1.00  0.00           O  
ATOM   3418  H1  WAT  1100      -4.300   7.154 -20.366  1.00  0.00           H  
ATOM   3419  H2  WAT  1100      -4.108   7.716 -21.876  1.00  0.00           H  
ATOM   3420  O   WAT  1101      12.005   5.442 -16.021  1.00  0.00           O  
ATOM   3421  H1  WAT  1101      12.154   5.057 -16.966  1.00  0.00           H  
ATOM   3422  H2  WAT  1101      11.354   6.221 -16.162  1.00  0.00           H  
ATOM   3423  O   WAT  1102       2.829   0.492  -8.710  1.00  0.00           O  
ATOM   3424  H1  WAT  1102       2.403  -0.303  -9.235  1.00  0.00           H  
ATOM   3425  H2  WAT  1102       3.819   0.164  -8.622  1.00  0.00           H  
ATOM   3426  O   WAT  1103      -8.247  -0.420 -19.928  1.00  0.00           O  
ATOM   3427  H1  WAT  1103      -8.645  -0.524 -18.990  1.00  0.00           H  
ATOM   3428  H2  WAT  1103      -7.884  -1.352 -20.164  1.00  0.00           H  
ATOM   3429  O   WAT  1104      -7.248  -0.979 -12.429  1.00  0.00           O  
ATOM   3430  H1  WAT  1104      -6.786  -0.122 -12.066  1.00  0.00           H  
ATOM   3431  H2  WAT  1104      -7.694  -1.374 -11.583  1.00  0.00           H  
ATOM   3432  O   WAT  1105      -1.585   2.996 -10.576  1.00  0.00           O  
ATOM   3433  H1  WAT  1105      -1.992   2.354 -11.280  1.00  0.00           H  
ATOM   3434  H2  WAT  1105      -0.821   2.433 -10.164  1.00  0.00           H  
ATOM   3435  O   WAT  1106       0.415   1.369  -9.719  1.00  0.00           O  
ATOM   3436  H1  WAT  1106       0.863   1.538 -10.644  1.00  0.00           H  
ATOM   3437  H2  WAT  1106       1.229   1.136  -9.125  1.00  0.00           H  
ATOM   3438  O   WAT  1107       4.419   0.997 -11.536  1.00  0.00           O  
ATOM   3439  H1  WAT  1107       4.583  -0.018 -11.420  1.00  0.00           H  
ATOM   3440  H2  WAT  1107       4.980   1.218 -12.386  1.00  0.00           H  
ATOM   3441  O   WAT  1108       0.653   1.769 -18.793  1.00  0.00           O  
ATOM   3442  H1  WAT  1108       0.279   2.504 -19.419  1.00  0.00           H  
ATOM   3443  H2  WAT  1108       0.265   0.895 -19.218  1.00  0.00           H  
ATOM   3444  O   WAT  1109      -2.914   2.684 -20.792  1.00  0.00           O  
ATOM   3445  H1  WAT  1109      -3.476   1.821 -20.713  1.00  0.00           H  
ATOM   3446  H2  WAT  1109      -3.633   3.426 -20.833  1.00  0.00           H  
ATOM   3447  O   WAT  1110      -2.928  -1.163 -20.386  1.00  0.00           O  
ATOM   3448  H1  WAT  1110      -3.586  -0.426 -20.696  1.00  0.00           H  
ATOM   3449  H2  WAT  1110      -3.250  -1.364 -19.425  1.00  0.00           H  
ATOM   3450  O   WAT  1111       1.107   4.502 -15.791  1.00  0.00           O  
ATOM   3451  H1  WAT  1111       1.445   3.523 -15.847  1.00  0.00           H  
ATOM   3452  H2  WAT  1111       1.490   4.909 -16.678  1.00  0.00           H  
ATOM   3453  O   WAT  1112      -2.805 -11.478 -21.231  1.00  0.00           O  
ATOM   3454  H1  WAT  1112      -2.242 -10.619 -21.329  1.00  0.00           H  
ATOM   3455  H2  WAT  1112      -2.208 -12.104 -20.687  1.00  0.00           H  
ATOM   3456  O   WAT  1113       6.450   4.347 -15.311  1.00  0.00           O  
ATOM   3457  H1  WAT  1113       5.905   4.037 -16.132  1.00  0.00           H  
ATOM   3458  H2  WAT  1113       5.759   4.267 -14.536  1.00  0.00           H  
ATOM   3459  O   WAT  1114       2.314   4.648 -11.627  1.00  0.00           O  
ATOM   3460  H1  WAT  1114       2.917   5.402 -11.237  1.00  0.00           H  
ATOM   3461  H2  WAT  1114       1.815   5.143 -12.394  1.00  0.00           H  
ATOM   3462  O   WAT  1115      -7.264  -5.557 -15.661  1.00  0.00           O  
ATOM   3463  H1  WAT  1115      -7.647  -4.610 -15.560  1.00  0.00           H  
ATOM   3464  H2  WAT  1115      -6.247  -5.433 -15.596  1.00  0.00           H  
ATOM   3465  O   WAT  1116      -6.740  12.420  -7.529  1.00  0.00           O  
ATOM   3466  H1  WAT  1116      -6.360  13.162  -8.128  1.00  0.00           H  
ATOM   3467  H2  WAT  1116      -6.216  11.575  -7.807  1.00  0.00           H  
ATOM   3468  O   WAT  1117       0.700   5.414  -9.401  1.00  0.00           O  
ATOM   3469  H1  WAT  1117       0.294   6.253  -9.860  1.00  0.00           H  
ATOM   3470  H2  WAT  1117       1.196   4.940 -10.166  1.00  0.00           H  
ATOM   3471  O   WAT  1118       2.649  -2.508 -12.360  1.00  0.00           O  
ATOM   3472  H1  WAT  1118       1.855  -2.197 -12.946  1.00  0.00           H  
ATOM   3473  H2  WAT  1118       2.615  -3.523 -12.388  1.00  0.00           H  
ATOM   3474  O   WAT  1119      -2.549  -3.714 -21.271  1.00  0.00           O  
ATOM   3475  H1  WAT  1119      -2.578  -2.701 -21.080  1.00  0.00           H  
ATOM   3476  H2  WAT  1119      -3.514  -4.023 -21.074  1.00  0.00           H  
ATOM   3477  O   WAT  1120      -1.853  -1.954 -12.310  1.00  0.00           O  
ATOM   3478  H1  WAT  1120      -1.442  -1.894 -11.352  1.00  0.00           H  
ATOM   3479  H2  WAT  1120      -2.518  -2.757 -12.191  1.00  0.00           H  
ATOM   3480  O   WAT  1121       9.287  -6.850 -19.794  1.00  0.00           O  
ATOM   3481  H1  WAT  1121       9.631  -7.042 -20.729  1.00  0.00           H  
ATOM   3482  H2  WAT  1121       9.088  -5.828 -19.801  1.00  0.00           H  
ATOM   3483  O   WAT  1122      -0.714   7.181 -18.035  1.00  0.00           O  
ATOM   3484  H1  WAT  1122      -0.998   6.861 -18.981  1.00  0.00           H  
ATOM   3485  H2  WAT  1122      -0.872   6.334 -17.460  1.00  0.00           H  
ATOM   3486  O   WAT  1123       9.991  -5.451 -14.199  1.00  0.00           O  
ATOM   3487  H1  WAT  1123       9.237  -4.863 -14.605  1.00  0.00           H  
ATOM   3488  H2  WAT  1123       9.508  -6.339 -13.998  1.00  0.00           H  
ATOM   3489  O   WAT  1124       4.161   3.753 -19.932  1.00  0.00           O  
ATOM   3490  H1  WAT  1124       3.308   4.184 -20.338  1.00  0.00           H  
ATOM   3491  H2  WAT  1124       4.882   4.475 -20.071  1.00  0.00           H  
ATOM   3492  O   WAT  1125      12.659   4.121 -18.286  1.00  0.00           O  
ATOM   3493  H1  WAT  1125      11.934   3.390 -18.455  1.00  0.00           H  
ATOM   3494  H2  WAT  1125      12.825   4.518 -19.204  1.00  0.00           H  
ATOM   3495  O   WAT  1126      -3.210   8.070 -15.428  1.00  0.00           O  
ATOM   3496  H1  WAT  1126      -3.369   7.150 -15.859  1.00  0.00           H  
ATOM   3497  H2  WAT  1126      -4.162   8.442 -15.282  1.00  0.00           H  
ATOM   3498  O   WAT  1127      -7.273   5.451  -9.949  1.00  0.00           O  
ATOM   3499  H1  WAT  1127      -6.381   5.679  -9.473  1.00  0.00           H  
ATOM   3500  H2  WAT  1127      -7.609   6.354 -10.299  1.00  0.00           H  
ATOM   3501  O   WAT  1128       5.214   3.676  -7.484  1.00  0.00           O  
ATOM   3502  H1  WAT  1128       4.238   3.330  -7.413  1.00  0.00           H  
ATOM   3503  H2  WAT  1128       5.603   3.082  -8.241  1.00  0.00           H  
ATOM   3504  O   WAT  1129       1.917   1.996 -11.851  1.00  0.00           O  
ATOM   3505  H1  WAT  1129       2.086   3.012 -11.746  1.00  0.00           H  
ATOM   3506  H2  WAT  1129       2.864   1.591 -11.723  1.00  0.00           H  
ATOM   3507  O   WAT  1130      -8.506  -0.890  -7.607  1.00  0.00           O  
ATOM   3508  H1  WAT  1130      -9.003   0.003  -7.471  1.00  0.00           H  
ATOM   3509  H2  WAT  1130      -9.044  -1.555  -7.023  1.00  0.00           H  
ATOM   3510  O   WAT  1131      -1.218   5.289 -12.060  1.00  0.00           O  
ATOM   3511  H1  WAT  1131      -1.081   6.108 -11.455  1.00  0.00           H  
ATOM   3512  H2  WAT  1131      -1.316   4.500 -11.406  1.00  0.00           H  
ATOM   3513  O   WAT  1132       5.906   1.432 -13.669  1.00  0.00           O  
ATOM   3514  H1  WAT  1132       5.281   1.490 -14.492  1.00  0.00           H  
ATOM   3515  H2  WAT  1132       6.778   1.040 -14.058  1.00  0.00           H  
ATOM   3516  O   WAT  1133      -7.489   2.831  -9.942  1.00  0.00           O  
ATOM   3517  H1  WAT  1133      -7.343   3.861 -10.045  1.00  0.00           H  
ATOM   3518  H2  WAT  1133      -7.499   2.729  -8.905  1.00  0.00           H  
ATOM   3519  O   WAT  1134      -4.546  -5.301 -15.805  1.00  0.00           O  
ATOM   3520  H1  WAT  1134      -4.459  -6.336 -15.755  1.00  0.00           H  
ATOM   3521  H2  WAT  1134      -3.614  -4.979 -15.495  1.00  0.00           H  
ATOM   3522  O   WAT  1135       0.476   1.086 -13.935  1.00  0.00           O  
ATOM   3523  H1  WAT  1135       1.039   1.462 -13.151  1.00  0.00           H  
ATOM   3524  H2  WAT  1135      -0.286   1.773 -14.038  1.00  0.00           H  
ATOM   3525  O   WAT  1136      -5.926  -4.810 -12.189  1.00  0.00           O  
ATOM   3526  H1  WAT  1136      -5.938  -5.755 -11.771  1.00  0.00           H  
ATOM   3527  H2  WAT  1136      -6.906  -4.705 -12.533  1.00  0.00           H  
ATOM   3528  O   WAT  1137      -1.357  -5.568 -12.705  1.00  0.00           O  
ATOM   3529  H1  WAT  1137      -1.041  -6.543 -12.629  1.00  0.00           H  
ATOM   3530  H2  WAT  1137      -1.037  -5.154 -11.807  1.00  0.00           H  
ATOM   3531  O   WAT  1138      -2.533   1.286 -12.444  1.00  0.00           O  
ATOM   3532  H1  WAT  1138      -2.911   0.486 -12.973  1.00  0.00           H  
ATOM   3533  H2  WAT  1138      -2.162   1.901 -13.198  1.00  0.00           H  
ATOM   3534  O   WAT  1139       1.924  -1.664  -9.928  1.00  0.00           O  
ATOM   3535  H1  WAT  1139       2.502  -2.345  -9.404  1.00  0.00           H  
ATOM   3536  H2  WAT  1139       2.167  -1.869 -10.915  1.00  0.00           H  
ATOM   3537  O   WAT  1140       4.363   1.418 -15.873  1.00  0.00           O  
ATOM   3538  H1  WAT  1140       4.781   2.092 -16.545  1.00  0.00           H  
ATOM   3539  H2  WAT  1140       3.347   1.627 -15.959  1.00  0.00           H  
ATOM   3540  O   WAT  1141      -8.381  11.094 -12.079  1.00  0.00           O  
ATOM   3541  H1  WAT  1141      -8.813  11.616 -12.863  1.00  0.00           H  
ATOM   3542  H2  WAT  1141      -7.552  11.675 -11.843  1.00  0.00           H  
ATOM   3543  O   WAT  1142      -3.409  -4.019 -11.968  1.00  0.00           O  
ATOM   3544  H1  WAT  1142      -2.799  -4.787 -12.269  1.00  0.00           H  
ATOM   3545  H2  WAT  1142      -4.364  -4.372 -12.117  1.00  0.00           H  
ATOM   3546  O   WAT  1143       1.806   8.434 -14.028  1.00  0.00           O  
ATOM   3547  H1  WAT  1143       1.397   8.904 -13.212  1.00  0.00           H  
ATOM   3548  H2  WAT  1143       1.545   7.440 -13.891  1.00  0.00           H  
ATOM   3549  O   WAT  1144      -8.416   4.267 -19.430  1.00  0.00           O  
ATOM   3550  H1  WAT  1144      -8.092   4.056 -20.387  1.00  0.00           H  
ATOM   3551  H2  WAT  1144      -7.856   5.062 -19.135  1.00  0.00           H  
ATOM   3552  O   WAT  1145      -4.973   4.412 -20.744  1.00  0.00           O  
ATOM   3553  H1  WAT  1145      -5.841   4.234 -21.265  1.00  0.00           H  
ATOM   3554  H2  WAT  1145      -4.655   5.332 -21.077  1.00  0.00           H  
ATOM   3555  O   WAT  1146      -6.234   6.423 -15.727  1.00  0.00           O  
ATOM   3556  H1  WAT  1146      -6.040   7.383 -15.409  1.00  0.00           H  
ATOM   3557  H2  WAT  1146      -5.325   6.102 -16.101  1.00  0.00           H  
ATOM   3558  O   WAT  1147       7.607   3.271 -12.548  1.00  0.00           O  
ATOM   3559  H1  WAT  1147       6.829   2.726 -12.937  1.00  0.00           H  
ATOM   3560  H2  WAT  1147       7.200   3.793 -11.768  1.00  0.00           H  
ATOM   3561  O   WAT  1148      -7.356   3.692 -21.874  1.00  0.00           O  
ATOM   3562  H1  WAT  1148      -7.253   2.653 -21.845  1.00  0.00           H  
ATOM   3563  H2  WAT  1148      -7.768   3.870 -22.784  1.00  0.00           H  
ATOM   3564  O   WAT  1149       8.332   1.157 -19.385  1.00  0.00           O  
ATOM   3565  H1  WAT  1149       7.371   0.868 -19.641  1.00  0.00           H  
ATOM   3566  H2  WAT  1149       8.681   0.346 -18.847  1.00  0.00           H  
ATOM   3567  O   WAT  1150       8.637   2.917 -16.016  1.00  0.00           O  
ATOM   3568  H1  WAT  1150       7.920   3.487 -15.544  1.00  0.00           H  
ATOM   3569  H2  WAT  1150       9.507   3.129 -15.508  1.00  0.00           H  
ATOM   3570  O   WAT  1151       3.312  -1.013 -21.199  1.00  0.00           O  
ATOM   3571  H1  WAT  1151       2.960  -1.699 -20.514  1.00  0.00           H  
ATOM   3572  H2  WAT  1151       3.124  -0.103 -20.760  1.00  0.00           H  
ATOM   3573  O   WAT  1152      -5.311  -3.717 -17.837  1.00  0.00           O  
ATOM   3574  H1  WAT  1152      -6.340  -3.795 -17.888  1.00  0.00           H  
ATOM   3575  H2  WAT  1152      -5.059  -4.343 -17.052  1.00  0.00           H  
ATOM   3576  O   WAT  1153       5.207  -0.674  -8.769  1.00  0.00           O  
ATOM   3577  H1  WAT  1153       6.208  -0.465  -8.718  1.00  0.00           H  
ATOM   3578  H2  WAT  1153       5.100  -1.167  -9.670  1.00  0.00           H  
ATOM   3579  O   WAT  1154      -8.675  -6.186 -10.656  1.00  0.00           O  
ATOM   3580  H1  WAT  1154      -8.995  -5.414 -10.035  1.00  0.00           H  
ATOM   3581  H2  WAT  1154      -8.655  -5.714 -11.584  1.00  0.00           H  
ATOM   3582  O   WAT  1155       7.720  -5.036 -10.037  1.00  0.00           O  
ATOM   3583  H1  WAT  1155       8.120  -5.917 -10.376  1.00  0.00           H  
ATOM   3584  H2  WAT  1155       7.515  -4.496 -10.883  1.00  0.00           H  
ATOM   3585  O   WAT  1156       6.496  -1.495 -17.822  1.00  0.00           O  
ATOM   3586  H1  WAT  1156       6.141  -0.819 -18.518  1.00  0.00           H  
ATOM   3587  H2  WAT  1156       5.869  -1.354 -17.010  1.00  0.00           H  
ATOM   3588  O   WAT  1157       4.930  -1.666 -11.251  1.00  0.00           O  
ATOM   3589  H1  WAT  1157       4.095  -2.010 -11.760  1.00  0.00           H  
ATOM   3590  H2  WAT  1157       5.672  -2.320 -11.538  1.00  0.00           H  
ATOM   3591  O   WAT  1158      -6.491  -9.111 -19.548  1.00  0.00           O  
ATOM   3592  H1  WAT  1158      -6.116  -9.998 -19.915  1.00  0.00           H  
ATOM   3593  H2  WAT  1158      -6.445  -9.227 -18.523  1.00  0.00           H  
ATOM   3594  O   WAT  1159      11.863  -4.345 -12.618  1.00  0.00           O  
ATOM   3595  H1  WAT  1159      11.096  -4.780 -13.164  1.00  0.00           H  
ATOM   3596  H2  WAT  1159      11.517  -3.375 -12.481  1.00  0.00           H  
ATOM   3597  O   WAT  1160       6.962  -3.294 -12.096  1.00  0.00           O  
ATOM   3598  H1  WAT  1160       6.582  -4.182 -12.498  1.00  0.00           H  
ATOM   3599  H2  WAT  1160       7.058  -2.704 -12.950  1.00  0.00           H  
ATOM   3600  O   WAT  1161       9.286   6.239 -18.235  1.00  0.00           O  
ATOM   3601  H1  WAT  1161       8.568   6.883 -18.595  1.00  0.00           H  
ATOM   3602  H2  WAT  1161       8.906   5.306 -18.396  1.00  0.00           H  
ATOM   3603  O   WAT  1162      -9.416  -6.026 -18.453  1.00  0.00           O  
ATOM   3604  H1  WAT  1162      -9.178  -6.738 -17.734  1.00  0.00           H  
ATOM   3605  H2  WAT  1162      -8.970  -6.426 -19.308  1.00  0.00           H  
ATOM   3606  O   WAT  1163      -5.341   2.927 -13.552  1.00  0.00           O  
ATOM   3607  H1  WAT  1163      -6.114   3.593 -13.725  1.00  0.00           H  
ATOM   3608  H2  WAT  1163      -4.503   3.534 -13.560  1.00  0.00           H  
ATOM   3609  O   WAT  1164      -3.383   9.298 -11.129  1.00  0.00           O  
ATOM   3610  H1  WAT  1164      -2.868   9.087 -10.260  1.00  0.00           H  
ATOM   3611  H2  WAT  1164      -4.292   8.823 -10.995  1.00  0.00           H  
ATOM   3612  O   WAT  1165      -0.208  -7.497 -11.059  1.00  0.00           O  
ATOM   3613  H1  WAT  1165      -0.251  -6.600 -10.569  1.00  0.00           H  
ATOM   3614  H2  WAT  1165       0.566  -8.005 -10.611  1.00  0.00           H  
ATOM   3615  O   WAT  1166       3.504  -4.979 -11.032  1.00  0.00           O  
ATOM   3616  H1  WAT  1166       3.467  -4.333 -10.231  1.00  0.00           H  
ATOM   3617  H2  WAT  1166       3.900  -5.846 -10.600  1.00  0.00           H  
ATOM   3618  O   WAT  1167       9.800   5.912 -12.447  1.00  0.00           O  
ATOM   3619  H1  WAT  1167       9.964   4.910 -12.296  1.00  0.00           H  
ATOM   3620  H2  WAT  1167       9.271   5.941 -13.340  1.00  0.00           H  
ATOM   3621  O   WAT  1168      -5.796  -7.734  -6.485  1.00  0.00           O  
ATOM   3622  H1  WAT  1168      -6.079  -6.826  -6.915  1.00  0.00           H  
ATOM   3623  H2  WAT  1168      -4.792  -7.792  -6.753  1.00  0.00           H  
ATOM   3624  O   WAT  1169      -5.238   6.228 -12.613  1.00  0.00           O  
ATOM   3625  H1  WAT  1169      -6.142   5.773 -12.680  1.00  0.00           H  
ATOM   3626  H2  WAT  1169      -5.341   6.937 -11.877  1.00  0.00           H  
ATOM   3627  O   WAT  1170       2.559  -8.573 -12.570  1.00  0.00           O  
ATOM   3628  H1  WAT  1170       2.230  -8.782 -11.612  1.00  0.00           H  
ATOM   3629  H2  WAT  1170       3.321  -9.247 -12.719  1.00  0.00           H  
ATOM   3630  O   WAT  1171       3.338  -6.100 -13.371  1.00  0.00           O  
ATOM   3631  H1  WAT  1171       3.008  -7.048 -13.109  1.00  0.00           H  
ATOM   3632  H2  WAT  1171       3.351  -5.615 -12.445  1.00  0.00           H  
ATOM   3633  O   WAT  1172       5.397   8.712 -17.342  1.00  0.00           O  
ATOM   3634  H1  WAT  1172       5.346   9.704 -17.636  1.00  0.00           H  
ATOM   3635  H2  WAT  1172       5.026   8.727 -16.377  1.00  0.00           H  
ATOM   3636  O   WAT  1173      -5.595   0.968 -17.863  1.00  0.00           O  
ATOM   3637  H1  WAT  1173      -6.572   1.325 -17.902  1.00  0.00           H  
ATOM   3638  H2  WAT  1173      -5.417   0.942 -16.837  1.00  0.00           H  
ATOM   3639  O   WAT  1174      -1.363   4.872 -16.753  1.00  0.00           O  
ATOM   3640  H1  WAT  1174      -1.521   3.898 -17.071  1.00  0.00           H  
ATOM   3641  H2  WAT  1174      -0.444   4.796 -16.271  1.00  0.00           H  
ATOM   3642  O   WAT  1175       1.950   5.385 -18.108  1.00  0.00           O  
ATOM   3643  H1  WAT  1175       1.780   5.058 -19.071  1.00  0.00           H  
ATOM   3644  H2  WAT  1175       2.778   5.999 -18.216  1.00  0.00           H  
ATOM   3645  O   WAT  1176       2.880  -5.328 -15.854  1.00  0.00           O  
ATOM   3646  H1  WAT  1176       3.026  -5.521 -14.836  1.00  0.00           H  
ATOM   3647  H2  WAT  1176       2.936  -6.288 -16.254  1.00  0.00           H  
ATOM   3648  O   WAT  1177       5.672  -5.136 -16.235  1.00  0.00           O  
ATOM   3649  H1  WAT  1177       5.867  -4.739 -17.173  1.00  0.00           H  
ATOM   3650  H2  WAT  1177       4.656  -5.044 -16.135  1.00  0.00           H  
ATOM   3651  O   WAT  1178       8.825  -4.252 -19.743  1.00  0.00           O  
ATOM   3652  H1  WAT  1178       9.311  -3.885 -18.907  1.00  0.00           H  
ATOM   3653  H2  WAT  1178       8.713  -3.407 -20.339  1.00  0.00           H  
ATOM   3654  O   WAT  1179       4.548  -4.563 -20.331  1.00  0.00           O  
ATOM   3655  H1  WAT  1179       3.750  -3.980 -20.021  1.00  0.00           H  
ATOM   3656  H2  WAT  1179       5.260  -4.389 -19.598  1.00  0.00           H  
ATOM   3657  O   WAT  1180       5.477 -11.403 -17.300  1.00  0.00           O  
ATOM   3658  H1  WAT  1180       5.360 -10.568 -16.698  1.00  0.00           H  
ATOM   3659  H2  WAT  1180       6.113 -11.072 -18.043  1.00  0.00           H  
ATOM   3660  O   WAT  1181       0.918  -7.551 -21.027  1.00  0.00           O  
ATOM   3661  H1  WAT  1181       0.352  -6.686 -20.909  1.00  0.00           H  
ATOM   3662  H2  WAT  1181       1.601  -7.303 -21.736  1.00  0.00           H  
ATOM   3663  O   WAT  1182      -0.488   7.469 -10.577  1.00  0.00           O  
ATOM   3664  H1  WAT  1182      -1.072   8.001  -9.900  1.00  0.00           H  
ATOM   3665  H2  WAT  1182      -0.133   8.213 -11.199  1.00  0.00           H  
ATOM   3666  O   WAT  1183      -8.693  -9.804 -13.091  1.00  0.00           O  
ATOM   3667  H1  WAT  1183      -8.984  -9.449 -12.169  1.00  0.00           H  
ATOM   3668  H2  WAT  1183      -8.741 -10.834 -12.977  1.00  0.00           H  
ATOM   3669  O   WAT  1184       2.969  -8.174  -7.791  1.00  0.00           O  
ATOM   3670  H1  WAT  1184       3.681  -8.013  -7.042  1.00  0.00           H  
ATOM   3671  H2  WAT  1184       2.171  -8.544  -7.232  1.00  0.00           H  
ATOM   3672  O   WAT  1185       7.036   4.508 -10.137  1.00  0.00           O  
ATOM   3673  H1  WAT  1185       7.800   4.447  -9.429  1.00  0.00           H  
ATOM   3674  H2  WAT  1185       6.506   3.633  -9.954  1.00  0.00           H  
ATOM   3675  O   WAT  1186      -1.174 -12.981  14.021  1.00  0.00           O  
ATOM   3676  H1  WAT  1186      -1.390 -12.543  13.109  1.00  0.00           H  
ATOM   3677  H2  WAT  1186      -0.914 -12.180  14.618  1.00  0.00           H  
ATOM   3678  O   WAT  1187       6.342  -8.160  18.332  1.00  0.00           O  
ATOM   3679  H1  WAT  1187       5.418  -7.709  18.473  1.00  0.00           H  
ATOM   3680  H2  WAT  1187       6.470  -8.126  17.308  1.00  0.00           H  
ATOM   3681  O   WAT  1188      -3.957 -14.792  18.348  1.00  0.00           O  
ATOM   3682  H1  WAT  1188      -3.914 -15.498  19.073  1.00  0.00           H  
ATOM   3683  H2  WAT  1188      -2.963 -14.659  18.061  1.00  0.00           H  
ATOM   3684  O   WAT  1189      -1.491 -14.236  17.580  1.00  0.00           O  
ATOM   3685  H1  WAT  1189      -0.657 -14.354  16.982  1.00  0.00           H  
ATOM   3686  H2  WAT  1189      -1.664 -13.228  17.573  1.00  0.00           H  
ATOM   3687  O   WAT  1190     -11.835 -13.001   8.903  1.00  0.00           O  
ATOM   3688  H1  WAT  1190     -11.060 -12.765   8.271  1.00  0.00           H  
ATOM   3689  H2  WAT  1190     -12.681 -12.765   8.374  1.00  0.00           H  
ATOM   3690  O   WAT  1191      -0.569 -11.049  15.784  1.00  0.00           O  
ATOM   3691  H1  WAT  1191       0.257 -10.965  16.405  1.00  0.00           H  
ATOM   3692  H2  WAT  1191      -1.320 -11.328  16.435  1.00  0.00           H  
ATOM   3693  O   WAT  1192       6.076 -15.654  13.873  1.00  0.00           O  
ATOM   3694  H1  WAT  1192       6.064 -16.490  14.437  1.00  0.00           H  
ATOM   3695  H2  WAT  1192       6.288 -15.972  12.914  1.00  0.00           H  
ATOM   3696  O   WAT  1193      -4.789 -14.478  15.791  1.00  0.00           O  
ATOM   3697  H1  WAT  1193      -5.468 -15.234  15.608  1.00  0.00           H  
ATOM   3698  H2  WAT  1193      -4.515 -14.626  16.773  1.00  0.00           H  
ATOM   3699  O   WAT  1194       6.586 -16.445  11.336  1.00  0.00           O  
ATOM   3700  H1  WAT  1194       6.670 -15.444  11.072  1.00  0.00           H  
ATOM   3701  H2  WAT  1194       6.876 -16.938  10.481  1.00  0.00           H  
ATOM   3702  O   WAT  1195      -3.041 -14.866  13.820  1.00  0.00           O  
ATOM   3703  H1  WAT  1195      -2.294 -14.164  13.947  1.00  0.00           H  
ATOM   3704  H2  WAT  1195      -3.674 -14.696  14.616  1.00  0.00           H  
ATOM   3705  O   WAT  1196       0.977 -16.586   7.722  1.00  0.00           O  
ATOM   3706  H1  WAT  1196       0.723 -15.642   7.358  1.00  0.00           H  
ATOM   3707  H2  WAT  1196       1.736 -16.349   8.397  1.00  0.00           H  
ATOM   3708  O   WAT  1197       0.937 -14.593  10.874  1.00  0.00           O  
ATOM   3709  H1  WAT  1197       0.134 -14.336  10.290  1.00  0.00           H  
ATOM   3710  H2  WAT  1197       1.628 -14.984  10.223  1.00  0.00           H  
ATOM   3711  O   WAT  1198      -8.766 -10.188  16.948  1.00  0.00           O  
ATOM   3712  H1  WAT  1198      -9.259 -10.286  16.047  1.00  0.00           H  
ATOM   3713  H2  WAT  1198      -8.220 -11.065  17.017  1.00  0.00           H  
ATOM   3714  O   WAT  1199       3.937 -11.329  10.675  1.00  0.00           O  
ATOM   3715  H1  WAT  1199       3.107 -11.724  11.155  1.00  0.00           H  
ATOM   3716  H2  WAT  1199       3.812 -11.634   9.695  1.00  0.00           H  
ATOM   3717  O   WAT  1200      -4.861 -10.225  13.545  1.00  0.00           O  
ATOM   3718  H1  WAT  1200      -4.211  -9.559  14.009  1.00  0.00           H  
ATOM   3719  H2  WAT  1200      -5.617  -9.591  13.215  1.00  0.00           H  
ATOM   3720  O   WAT  1201       3.580 -11.984   8.086  1.00  0.00           O  
ATOM   3721  H1  WAT  1201       3.941 -11.543   7.217  1.00  0.00           H  
ATOM   3722  H2  WAT  1201       2.553 -11.835   7.997  1.00  0.00           H  
ATOM   3723  O   WAT  1202       1.824 -12.299  11.988  1.00  0.00           O  
ATOM   3724  H1  WAT  1202       1.448 -13.198  11.634  1.00  0.00           H  
ATOM   3725  H2  WAT  1202       2.056 -12.519  12.974  1.00  0.00           H  
ATOM   3726  O   WAT  1203      -3.004 -21.744   6.407  1.00  0.00           O  
ATOM   3727  H1  WAT  1203      -2.575 -22.028   7.302  1.00  0.00           H  
ATOM   3728  H2  WAT  1203      -2.441 -20.916   6.132  1.00  0.00           H  
ATOM   3729  O   WAT  1204      -8.318 -14.778  16.283  1.00  0.00           O  
ATOM   3730  H1  WAT  1204      -7.652 -15.432  15.853  1.00  0.00           H  
ATOM   3731  H2  WAT  1204      -9.188 -14.903  15.787  1.00  0.00           H  
ATOM   3732  O   WAT  1205      -7.231 -12.404  16.850  1.00  0.00           O  
ATOM   3733  H1  WAT  1205      -7.716 -13.325  16.803  1.00  0.00           H  
ATOM   3734  H2  WAT  1205      -6.826 -12.327  15.896  1.00  0.00           H  
ATOM   3735  O   WAT  1206      -0.333 -16.791  11.838  1.00  0.00           O  
ATOM   3736  H1  WAT  1206       0.364 -17.337  12.327  1.00  0.00           H  
ATOM   3737  H2  WAT  1206       0.146 -15.920  11.565  1.00  0.00           H  
ATOM   3738  O   WAT  1207       6.707 -13.913  10.455  1.00  0.00           O  
ATOM   3739  H1  WAT  1207       7.503 -13.514   9.924  1.00  0.00           H  
ATOM   3740  H2  WAT  1207       5.982 -14.036   9.722  1.00  0.00           H  
ATOM   3741  O   WAT  1208       5.317 -13.144  14.434  1.00  0.00           O  
ATOM   3742  H1  WAT  1208       5.640 -12.676  13.567  1.00  0.00           H  
ATOM   3743  H2  WAT  1208       5.615 -14.128  14.285  1.00  0.00           H  
ATOM   3744  O   WAT  1209       0.540 -14.149  15.745  1.00  0.00           O  
ATOM   3745  H1  WAT  1209      -0.134 -13.897  15.007  1.00  0.00           H  
ATOM   3746  H2  WAT  1209       1.423 -13.734  15.417  1.00  0.00           H  
ATOM   3747  O   WAT  1210      -1.769 -11.794  11.711  1.00  0.00           O  
ATOM   3748  H1  WAT  1210      -1.055 -11.045  11.686  1.00  0.00           H  
ATOM   3749  H2  WAT  1210      -2.632 -11.312  11.411  1.00  0.00           H  
ATOM   3750  O   WAT  1211      -8.759 -14.733  10.948  1.00  0.00           O  
ATOM   3751  H1  WAT  1211      -8.156 -14.053  11.448  1.00  0.00           H  
ATOM   3752  H2  WAT  1211      -8.185 -15.586  10.917  1.00  0.00           H  
ATOM   3753  O   WAT  1212      -2.966 -16.646  11.960  1.00  0.00           O  
ATOM   3754  H1  WAT  1212      -1.923 -16.760  11.916  1.00  0.00           H  
ATOM   3755  H2  WAT  1212      -3.038 -15.948  12.751  1.00  0.00           H  
ATOM   3756  O   WAT  1213       0.403 -14.087   6.993  1.00  0.00           O  
ATOM   3757  H1  WAT  1213       0.718 -13.227   7.473  1.00  0.00           H  
ATOM   3758  H2  WAT  1213       0.525 -13.828   5.988  1.00  0.00           H  
ATOM   3759  O   WAT  1214      -8.212  -5.687   7.792  1.00  0.00           O  
ATOM   3760  H1  WAT  1214      -8.360  -5.377   8.763  1.00  0.00           H  
ATOM   3761  H2  WAT  1214      -7.784  -6.626   7.915  1.00  0.00           H  
ATOM   3762  O   WAT  1215       4.943 -14.209   8.464  1.00  0.00           O  
ATOM   3763  H1  WAT  1215       4.404 -13.337   8.295  1.00  0.00           H  
ATOM   3764  H2  WAT  1215       5.337 -14.430   7.542  1.00  0.00           H  
ATOM   3765  O   WAT  1216      -4.139 -10.741  11.007  1.00  0.00           O  
ATOM   3766  H1  WAT  1216      -4.480 -10.657  11.977  1.00  0.00           H  
ATOM   3767  H2  WAT  1216      -4.693 -11.514  10.611  1.00  0.00           H  
ATOM   3768  O   WAT  1217      -6.516 -16.478  15.168  1.00  0.00           O  
ATOM   3769  H1  WAT  1217      -6.238 -16.530  14.161  1.00  0.00           H  
ATOM   3770  H2  WAT  1217      -6.520 -17.449  15.464  1.00  0.00           H  
ATOM   3771  O   WAT  1218      -1.496 -13.741   9.923  1.00  0.00           O  
ATOM   3772  H1  WAT  1218      -1.579 -13.096  10.733  1.00  0.00           H  
ATOM   3773  H2  WAT  1218      -2.393 -14.251   9.938  1.00  0.00           H  
ATOM   3774  O   WAT  1219      -0.753  -8.997  14.091  1.00  0.00           O  
ATOM   3775  H1  WAT  1219      -0.366  -9.386  13.210  1.00  0.00           H  
ATOM   3776  H2  WAT  1219      -0.645  -9.787  14.755  1.00  0.00           H  
ATOM   3777  O   WAT  1220      -7.039 -16.871  10.309  1.00  0.00           O  
ATOM   3778  H1  WAT  1220      -6.910 -16.589   9.328  1.00  0.00           H  
ATOM   3779  H2  WAT  1220      -7.042 -17.912  10.245  1.00  0.00           H  
ATOM   3780  O   WAT  1221      -5.387 -20.812   7.257  1.00  0.00           O  
ATOM   3781  H1  WAT  1221      -4.609 -21.247   6.724  1.00  0.00           H  
ATOM   3782  H2  WAT  1221      -5.036 -20.887   8.238  1.00  0.00           H  
ATOM   3783  O   WAT  1222       3.030 -10.216  15.417  1.00  0.00           O  
ATOM   3784  H1  WAT  1222       2.890  -9.202  15.303  1.00  0.00           H  
ATOM   3785  H2  WAT  1222       4.049 -10.315  15.546  1.00  0.00           H  
ATOM   3786  O   WAT  1223      -6.027 -12.473  14.451  1.00  0.00           O  
ATOM   3787  H1  WAT  1223      -5.451 -11.662  14.189  1.00  0.00           H  
ATOM   3788  H2  WAT  1223      -5.369 -13.137  14.875  1.00  0.00           H  
ATOM   3789  O   WAT  1224     -10.016 -10.180  14.491  1.00  0.00           O  
ATOM   3790  H1  WAT  1224     -10.514  -9.320  14.774  1.00  0.00           H  
ATOM   3791  H2  WAT  1224     -10.770 -10.763  14.085  1.00  0.00           H  
ATOM   3792  O   WAT  1225      -1.624  -8.798   8.400  1.00  0.00           O  
ATOM   3793  H1  WAT  1225      -1.561  -9.814   8.605  1.00  0.00           H  
ATOM   3794  H2  WAT  1225      -2.366  -8.487   9.063  1.00  0.00           H  
ATOM   3795  O   WAT  1226       6.341  -8.325   9.086  1.00  0.00           O  
ATOM   3796  H1  WAT  1226       6.184  -7.832   8.193  1.00  0.00           H  
ATOM   3797  H2  WAT  1226       7.050  -7.739   9.564  1.00  0.00           H  
ATOM   3798  O   WAT  1227      -3.172 -16.612   7.886  1.00  0.00           O  
ATOM   3799  H1  WAT  1227      -3.889 -17.206   7.433  1.00  0.00           H  
ATOM   3800  H2  WAT  1227      -2.399 -17.271   8.071  1.00  0.00           H  
ATOM   3801  O   WAT  1228       2.891 -15.746   9.356  1.00  0.00           O  
ATOM   3802  H1  WAT  1228       3.644 -15.125   9.006  1.00  0.00           H  
ATOM   3803  H2  WAT  1228       3.419 -16.586   9.662  1.00  0.00           H  
ATOM   3804  O   WAT  1229      -2.957 -18.760  10.275  1.00  0.00           O  
ATOM   3805  H1  WAT  1229      -3.009 -18.017  10.983  1.00  0.00           H  
ATOM   3806  H2  WAT  1229      -2.151 -18.517   9.698  1.00  0.00           H  
ATOM   3807  O   WAT  1230      -4.309 -20.911   9.646  1.00  0.00           O  
ATOM   3808  H1  WAT  1230      -3.862 -20.026   9.986  1.00  0.00           H  
ATOM   3809  H2  WAT  1230      -3.486 -21.512   9.481  1.00  0.00           H  
ATOM   3810  O   WAT  1231      -6.860 -19.477   9.718  1.00  0.00           O  
ATOM   3811  H1  WAT  1231      -7.375 -19.863   8.932  1.00  0.00           H  
ATOM   3812  H2  WAT  1231      -6.063 -20.092   9.869  1.00  0.00           H  
ATOM   3813  O   WAT  1232       0.253 -10.066  11.856  1.00  0.00           O  
ATOM   3814  H1  WAT  1232       0.697  -9.318  11.299  1.00  0.00           H  
ATOM   3815  H2  WAT  1232       0.949 -10.826  11.852  1.00  0.00           H  
ATOM   3816  O   WAT  1233      -3.852 -15.068   9.978  1.00  0.00           O  
ATOM   3817  H1  WAT  1233      -3.605 -15.688  10.768  1.00  0.00           H  
ATOM   3818  H2  WAT  1233      -3.702 -15.672   9.150  1.00  0.00           H  
ATOM   3819  O   WAT  1234      -7.056  -8.129  16.738  1.00  0.00           O  
ATOM   3820  H1  WAT  1234      -7.695  -8.937  16.777  1.00  0.00           H  
ATOM   3821  H2  WAT  1234      -6.805  -7.966  17.723  1.00  0.00           H  
ATOM   3822  O   WAT  1235      -5.702 -16.792  12.677  1.00  0.00           O  
ATOM   3823  H1  WAT  1235      -4.714 -16.839  12.414  1.00  0.00           H  
ATOM   3824  H2  WAT  1235      -6.209 -16.793  11.781  1.00  0.00           H  
ATOM   3825  O   WAT  1236       6.937 -18.323   6.113  1.00  0.00           O  
ATOM   3826  H1  WAT  1236       6.982 -17.590   5.383  1.00  0.00           H  
ATOM   3827  H2  WAT  1236       6.088 -18.857   5.847  1.00  0.00           H  
ATOM   3828  O   WAT  1237       0.352 -20.532   8.376  1.00  0.00           O  
ATOM   3829  H1  WAT  1237       0.651 -20.644   7.389  1.00  0.00           H  
ATOM   3830  H2  WAT  1237       1.256 -20.305   8.850  1.00  0.00           H  
ATOM   3831  O   WAT  1238      10.879 -20.407   4.139  1.00  0.00           O  
ATOM   3832  H1  WAT  1238      10.841 -21.224   4.742  1.00  0.00           H  
ATOM   3833  H2  WAT  1238      10.406 -19.666   4.701  1.00  0.00           H  
ATOM   3834  O   WAT  1239       2.624 -12.731  14.538  1.00  0.00           O  
ATOM   3835  H1  WAT  1239       3.615 -13.027  14.543  1.00  0.00           H  
ATOM   3836  H2  WAT  1239       2.674 -11.746  14.853  1.00  0.00           H  
ATOM   3837  O   WAT  1240       3.999  -7.002  18.861  1.00  0.00           O  
ATOM   3838  H1  WAT  1240       3.123  -7.473  18.562  1.00  0.00           H  
ATOM   3839  H2  WAT  1240       3.838  -6.827  19.867  1.00  0.00           H  
ATOM   3840  O   WAT  1241      -2.993  -9.131  17.060  1.00  0.00           O  
ATOM   3841  H1  WAT  1241      -2.156  -8.564  17.284  1.00  0.00           H  
ATOM   3842  H2  WAT  1241      -3.252  -8.794  16.113  1.00  0.00           H  
ATOM   3843  O   WAT  1242      -2.426 -11.621  17.668  1.00  0.00           O  
ATOM   3844  H1  WAT  1242      -2.640 -10.625  17.422  1.00  0.00           H  
ATOM   3845  H2  WAT  1242      -3.369 -11.968  17.939  1.00  0.00           H  
ATOM   3846  O   WAT  1243      -6.723  -6.702  14.581  1.00  0.00           O  
ATOM   3847  H1  WAT  1243      -6.925  -7.319  15.409  1.00  0.00           H  
ATOM   3848  H2  WAT  1243      -6.039  -6.038  14.993  1.00  0.00           H  
ATOM   3849  O   WAT  1244      -8.376 -10.415  12.382  1.00  0.00           O  
ATOM   3850  H1  WAT  1244      -8.941 -10.321  13.246  1.00  0.00           H  
ATOM   3851  H2  WAT  1244      -7.701  -9.632  12.463  1.00  0.00           H  
ATOM   3852  O   WAT  1245       6.079 -11.926  12.161  1.00  0.00           O  
ATOM   3853  H1  WAT  1245       6.411 -12.721  11.581  1.00  0.00           H  
ATOM   3854  H2  WAT  1245       5.245 -11.602  11.630  1.00  0.00           H  
ATOM   3855  O   WAT  1246      -3.286  -8.298  14.535  1.00  0.00           O  
ATOM   3856  H1  WAT  1246      -2.305  -8.503  14.273  1.00  0.00           H  
ATOM   3857  H2  WAT  1246      -3.398  -7.305  14.261  1.00  0.00           H  
ATOM   3858  O   WAT  1247      -7.247 -12.848  12.098  1.00  0.00           O  
ATOM   3859  H1  WAT  1247      -7.744 -11.934  12.114  1.00  0.00           H  
ATOM   3860  H2  WAT  1247      -6.795 -12.858  13.037  1.00  0.00           H  
ATOM   3861  O   WAT  1248       0.494 -19.861  -6.972  1.00  0.00           O  
ATOM   3862  H1  WAT  1248       0.252 -18.892  -6.741  1.00  0.00           H  
ATOM   3863  H2  WAT  1248      -0.406 -20.351  -7.006  1.00  0.00           H  
ATOM   3864  O   WAT  1249       0.086 -20.062  -2.173  1.00  0.00           O  
ATOM   3865  H1  WAT  1249      -0.880 -20.039  -2.541  1.00  0.00           H  
ATOM   3866  H2  WAT  1249       0.592 -20.644  -2.863  1.00  0.00           H  
ATOM   3867  O   WAT  1250      -1.743 -11.515  -0.107  1.00  0.00           O  
ATOM   3868  H1  WAT  1250      -0.738 -11.376   0.111  1.00  0.00           H  
ATOM   3869  H2  WAT  1250      -2.105 -11.903   0.791  1.00  0.00           H  
ATOM   3870  O   WAT  1251       1.680 -13.675  -7.509  1.00  0.00           O  
ATOM   3871  H1  WAT  1251       1.603 -14.609  -7.055  1.00  0.00           H  
ATOM   3872  H2  WAT  1251       0.688 -13.380  -7.581  1.00  0.00           H  
ATOM   3873  O   WAT  1252      -8.140  -9.252  -0.086  1.00  0.00           O  
ATOM   3874  H1  WAT  1252      -7.390  -8.665  -0.486  1.00  0.00           H  
ATOM   3875  H2  WAT  1252      -8.713  -9.498  -0.912  1.00  0.00           H  
ATOM   3876  O   WAT  1253      -6.862 -20.971  -2.042  1.00  0.00           O  
ATOM   3877  H1  WAT  1253      -6.788 -19.946  -2.167  1.00  0.00           H  
ATOM   3878  H2  WAT  1253      -7.716 -21.232  -2.519  1.00  0.00           H  
ATOM   3879  O   WAT  1254      -6.581 -18.340  -2.279  1.00  0.00           O  
ATOM   3880  H1  WAT  1254      -6.187 -18.034  -1.371  1.00  0.00           H  
ATOM   3881  H2  WAT  1254      -5.881 -18.015  -2.966  1.00  0.00           H  
ATOM   3882  O   WAT  1255       1.063  -8.348  -2.096  1.00  0.00           O  
ATOM   3883  H1  WAT  1255       0.848  -7.860  -2.980  1.00  0.00           H  
ATOM   3884  H2  WAT  1255       0.231  -8.201  -1.516  1.00  0.00           H  
ATOM   3885  O   WAT  1256       0.629 -17.419  -2.137  1.00  0.00           O  
ATOM   3886  H1  WAT  1256       0.415 -18.418  -2.318  1.00  0.00           H  
ATOM   3887  H2  WAT  1256       0.884 -17.435  -1.127  1.00  0.00           H  
ATOM   3888  O   WAT  1257       1.594 -15.864  -6.071  1.00  0.00           O  
ATOM   3889  H1  WAT  1257       2.329 -16.501  -5.719  1.00  0.00           H  
ATOM   3890  H2  WAT  1257       0.782 -16.497  -6.207  1.00  0.00           H  
ATOM   3891  O   WAT  1258      -6.737 -20.112  -6.384  1.00  0.00           O  
ATOM   3892  H1  WAT  1258      -6.548 -19.513  -7.194  1.00  0.00           H  
ATOM   3893  H2  WAT  1258      -7.577 -19.717  -5.955  1.00  0.00           H  
ATOM   3894  O   WAT  1259      -2.879 -22.790  -1.094  1.00  0.00           O  
ATOM   3895  H1  WAT  1259      -2.194 -23.511  -0.916  1.00  0.00           H  
ATOM   3896  H2  WAT  1259      -3.062 -22.360  -0.170  1.00  0.00           H  
ATOM   3897  O   WAT  1260       0.364 -20.397   0.460  1.00  0.00           O  
ATOM   3898  H1  WAT  1260       0.802 -21.342   0.561  1.00  0.00           H  
ATOM   3899  H2  WAT  1260       0.229 -20.342  -0.574  1.00  0.00           H  
ATOM   3900  O   WAT  1261       4.640 -20.930   7.662  1.00  0.00           O  
ATOM   3901  H1  WAT  1261       5.443 -21.539   7.650  1.00  0.00           H  
ATOM   3902  H2  WAT  1261       4.653 -20.433   6.761  1.00  0.00           H  
ATOM   3903  O   WAT  1262       5.099 -15.646  -6.517  1.00  0.00           O  
ATOM   3904  H1  WAT  1262       4.493 -16.324  -6.002  1.00  0.00           H  
ATOM   3905  H2  WAT  1262       5.985 -15.710  -5.966  1.00  0.00           H  
ATOM   3906  O   WAT  1263      -2.446 -14.672   0.626  1.00  0.00           O  
ATOM   3907  H1  WAT  1263      -2.374 -13.904   1.310  1.00  0.00           H  
ATOM   3908  H2  WAT  1263      -1.623 -14.563   0.030  1.00  0.00           H  
ATOM   3909  O   WAT  1264       3.369 -22.810  -5.378  1.00  0.00           O  
ATOM   3910  H1  WAT  1264       4.295 -22.641  -4.942  1.00  0.00           H  
ATOM   3911  H2  WAT  1264       3.405 -23.774  -5.688  1.00  0.00           H  
ATOM   3912  O   WAT  1265      -4.867 -11.640   2.860  1.00  0.00           O  
ATOM   3913  H1  WAT  1265      -4.653 -10.713   3.265  1.00  0.00           H  
ATOM   3914  H2  WAT  1265      -5.732 -11.468   2.318  1.00  0.00           H  
ATOM   3915  O   WAT  1266      -8.944 -14.951  -8.410  1.00  0.00           O  
ATOM   3916  H1  WAT  1266      -8.680 -14.401  -9.249  1.00  0.00           H  
ATOM   3917  H2  WAT  1266      -8.154 -14.762  -7.761  1.00  0.00           H  
ATOM   3918  O   WAT  1267       2.885 -16.061  -2.762  1.00  0.00           O  
ATOM   3919  H1  WAT  1267       2.021 -16.561  -2.517  1.00  0.00           H  
ATOM   3920  H2  WAT  1267       2.796 -15.144  -2.328  1.00  0.00           H  
ATOM   3921  O   WAT  1268       5.808 -22.342  -4.345  1.00  0.00           O  
ATOM   3922  H1  WAT  1268       5.712 -22.370  -3.316  1.00  0.00           H  
ATOM   3923  H2  WAT  1268       6.806 -22.068  -4.465  1.00  0.00           H  
ATOM   3924  O   WAT  1269      -0.078 -14.268  -0.951  1.00  0.00           O  
ATOM   3925  H1  WAT  1269      -0.480 -14.699  -1.799  1.00  0.00           H  
ATOM   3926  H2  WAT  1269       0.794 -13.836  -1.296  1.00  0.00           H  
ATOM   3927  O   WAT  1270       3.983 -13.098  -6.303  1.00  0.00           O  
ATOM   3928  H1  WAT  1270       3.078 -13.355  -6.731  1.00  0.00           H  
ATOM   3929  H2  WAT  1270       4.475 -13.996  -6.206  1.00  0.00           H  
ATOM   3930  O   WAT  1271       3.385 -19.583  -3.583  1.00  0.00           O  
ATOM   3931  H1  WAT  1271       3.298 -19.391  -2.573  1.00  0.00           H  
ATOM   3932  H2  WAT  1271       2.632 -20.263  -3.770  1.00  0.00           H  
ATOM   3933  O   WAT  1272       3.610 -17.260  -4.991  1.00  0.00           O  
ATOM   3934  H1  WAT  1272       3.562 -18.246  -4.673  1.00  0.00           H  
ATOM   3935  H2  WAT  1272       3.456 -16.741  -4.096  1.00  0.00           H  
ATOM   3936  O   WAT  1273      -2.517 -18.176 -13.615  1.00  0.00           O  
ATOM   3937  H1  WAT  1273      -1.664 -17.670 -13.344  1.00  0.00           H  
ATOM   3938  H2  WAT  1273      -2.277 -19.156 -13.586  1.00  0.00           H  
ATOM   3939  O   WAT  1274       5.937 -16.861   1.685  1.00  0.00           O  
ATOM   3940  H1  WAT  1274       5.988 -17.438   0.830  1.00  0.00           H  
ATOM   3941  H2  WAT  1274       6.089 -15.899   1.316  1.00  0.00           H  
ATOM   3942  O   WAT  1275       6.735 -15.989  -8.684  1.00  0.00           O  
ATOM   3943  H1  WAT  1275       6.178 -15.910  -7.821  1.00  0.00           H  
ATOM   3944  H2  WAT  1275       6.197 -16.660  -9.256  1.00  0.00           H  
ATOM   3945  O   WAT  1276       1.450 -17.945   0.323  1.00  0.00           O  
ATOM   3946  H1  WAT  1276       1.003 -18.874   0.411  1.00  0.00           H  
ATOM   3947  H2  WAT  1276       1.457 -17.600   1.301  1.00  0.00           H  
ATOM   3948  O   WAT  1277      -2.469 -19.661  -2.913  1.00  0.00           O  
ATOM   3949  H1  WAT  1277      -3.200 -20.395  -2.927  1.00  0.00           H  
ATOM   3950  H2  WAT  1277      -2.753 -19.066  -2.112  1.00  0.00           H  
ATOM   3951  O   WAT  1278       0.931 -13.836  -4.415  1.00  0.00           O  
ATOM   3952  H1  WAT  1278       1.304 -14.554  -5.067  1.00  0.00           H  
ATOM   3953  H2  WAT  1278       0.134 -14.346  -3.977  1.00  0.00           H  
ATOM   3954  O   WAT  1279      -5.606 -17.688   0.118  1.00  0.00           O  
ATOM   3955  H1  WAT  1279      -6.005 -18.236   0.904  1.00  0.00           H  
ATOM   3956  H2  WAT  1279      -5.407 -16.769   0.558  1.00  0.00           H  
ATOM   3957  O   WAT  1280       4.742  -9.325   1.590  1.00  0.00           O  
ATOM   3958  H1  WAT  1280       5.167 -10.139   2.068  1.00  0.00           H  
ATOM   3959  H2  WAT  1280       3.885  -9.140   2.132  1.00  0.00           H  
ATOM   3960  O   WAT  1281      -2.199 -14.590   6.456  1.00  0.00           O  
ATOM   3961  H1  WAT  1281      -2.580 -15.326   7.077  1.00  0.00           H  
ATOM   3962  H2  WAT  1281      -1.230 -14.468   6.790  1.00  0.00           H  
ATOM   3963  O   WAT  1282       9.468 -13.232 -10.870  1.00  0.00           O  
ATOM   3964  H1  WAT  1282       9.015 -13.438  -9.963  1.00  0.00           H  
ATOM   3965  H2  WAT  1282       8.872 -12.492 -11.276  1.00  0.00           H  
ATOM   3966  O   WAT  1283      -4.993 -15.322   1.167  1.00  0.00           O  
ATOM   3967  H1  WAT  1283      -4.008 -15.129   0.885  1.00  0.00           H  
ATOM   3968  H2  WAT  1283      -5.021 -14.953   2.136  1.00  0.00           H  
ATOM   3969  O   WAT  1284      -1.654 -11.953  -2.755  1.00  0.00           O  
ATOM   3970  H1  WAT  1284      -1.598 -12.037  -1.723  1.00  0.00           H  
ATOM   3971  H2  WAT  1284      -1.846 -10.957  -2.898  1.00  0.00           H  
ATOM   3972  O   WAT  1285      -2.989 -12.064   6.351  1.00  0.00           O  
ATOM   3973  H1  WAT  1285      -2.746 -13.074   6.312  1.00  0.00           H  
ATOM   3974  H2  WAT  1285      -3.969 -12.082   6.691  1.00  0.00           H  
ATOM   3975  O   WAT  1286      -5.708 -12.926  -5.007  1.00  0.00           O  
ATOM   3976  H1  WAT  1286      -4.801 -13.208  -4.592  1.00  0.00           H  
ATOM   3977  H2  WAT  1286      -5.560 -11.928  -5.240  1.00  0.00           H  
ATOM   3978  O   WAT  1287      11.455 -13.869   6.187  1.00  0.00           O  
ATOM   3979  H1  WAT  1287      12.083 -13.659   5.380  1.00  0.00           H  
ATOM   3980  H2  WAT  1287      11.854 -13.274   6.936  1.00  0.00           H  
ATOM   3981  O   WAT  1288      -7.125 -11.337   1.434  1.00  0.00           O  
ATOM   3982  H1  WAT  1288      -6.839 -11.728   0.513  1.00  0.00           H  
ATOM   3983  H2  WAT  1288      -7.603 -10.461   1.153  1.00  0.00           H  
ATOM   3984  O   WAT  1289      -8.801 -14.973  -2.119  1.00  0.00           O  
ATOM   3985  H1  WAT  1289      -8.249 -14.908  -1.251  1.00  0.00           H  
ATOM   3986  H2  WAT  1289      -8.445 -14.172  -2.680  1.00  0.00           H  
ATOM   3987  O   WAT  1290       8.797 -14.165   1.208  1.00  0.00           O  
ATOM   3988  H1  WAT  1290       9.037 -14.840   1.950  1.00  0.00           H  
ATOM   3989  H2  WAT  1290       7.784 -14.311   1.063  1.00  0.00           H  
ATOM   3990  O   WAT  1291       2.433  -8.697   2.840  1.00  0.00           O  
ATOM   3991  H1  WAT  1291       1.464  -8.957   2.632  1.00  0.00           H  
ATOM   3992  H2  WAT  1291       2.514  -8.799   3.863  1.00  0.00           H  
ATOM   3993  O   WAT  1292       1.065  -9.237  -6.247  1.00  0.00           O  
ATOM   3994  H1  WAT  1292       0.471  -9.680  -6.966  1.00  0.00           H  
ATOM   3995  H2  WAT  1292       1.434 -10.042  -5.715  1.00  0.00           H  
ATOM   3996  O   WAT  1293      -6.545 -12.204  -1.054  1.00  0.00           O  
ATOM   3997  H1  WAT  1293      -5.649 -11.705  -1.217  1.00  0.00           H  
ATOM   3998  H2  WAT  1293      -6.989 -12.218  -1.980  1.00  0.00           H  
ATOM   3999  O   WAT  1294      -0.188 -10.372  -8.441  1.00  0.00           O  
ATOM   4000  H1  WAT  1294      -1.087  -9.974  -8.766  1.00  0.00           H  
ATOM   4001  H2  WAT  1294      -0.429 -11.336  -8.178  1.00  0.00           H  
ATOM   4002  O   WAT  1295       6.451  -9.157  -4.487  1.00  0.00           O  
ATOM   4003  H1  WAT  1295       6.195  -9.244  -3.492  1.00  0.00           H  
ATOM   4004  H2  WAT  1295       7.478  -9.055  -4.469  1.00  0.00           H  
ATOM   4005  O   WAT  1296      -5.000 -14.215   3.621  1.00  0.00           O  
ATOM   4006  H1  WAT  1296      -4.993 -13.201   3.414  1.00  0.00           H  
ATOM   4007  H2  WAT  1296      -5.495 -14.268   4.527  1.00  0.00           H  
ATOM   4008  O   WAT  1297       1.710 -22.646   0.722  1.00  0.00           O  
ATOM   4009  H1  WAT  1297       2.636 -22.240   0.505  1.00  0.00           H  
ATOM   4010  H2  WAT  1297       1.900 -23.567   1.086  1.00  0.00           H  
ATOM   4011  O   WAT  1298       4.090 -20.374   2.786  1.00  0.00           O  
ATOM   4012  H1  WAT  1298       4.142 -20.869   1.880  1.00  0.00           H  
ATOM   4013  H2  WAT  1298       3.070 -20.292   2.948  1.00  0.00           H  
ATOM   4014  O   WAT  1299       0.871 -20.366   5.701  1.00  0.00           O  
ATOM   4015  H1  WAT  1299      -0.139 -20.133   5.660  1.00  0.00           H  
ATOM   4016  H2  WAT  1299       1.131 -20.439   4.702  1.00  0.00           H  
ATOM   4017  O   WAT  1300      -3.169 -18.127  -0.837  1.00  0.00           O  
ATOM   4018  H1  WAT  1300      -2.647 -18.501  -0.022  1.00  0.00           H  
ATOM   4019  H2  WAT  1300      -4.126 -18.007  -0.454  1.00  0.00           H  
ATOM   4020  O   WAT  1301       3.726 -15.486  -9.052  1.00  0.00           O  
ATOM   4021  H1  WAT  1301       3.558 -14.519  -9.349  1.00  0.00           H  
ATOM   4022  H2  WAT  1301       4.142 -15.411  -8.121  1.00  0.00           H  
ATOM   4023  O   WAT  1302      -1.057 -18.236   8.240  1.00  0.00           O  
ATOM   4024  H1  WAT  1302      -0.548 -19.128   8.395  1.00  0.00           H  
ATOM   4025  H2  WAT  1302      -0.273 -17.560   8.106  1.00  0.00           H  
ATOM   4026  O   WAT  1303       3.368 -19.243  -9.439  1.00  0.00           O  
ATOM   4027  H1  WAT  1303       2.495 -18.730  -9.536  1.00  0.00           H  
ATOM   4028  H2  WAT  1303       3.228 -19.869  -8.637  1.00  0.00           H  
ATOM   4029  O   WAT  1304      -1.007 -22.145  -4.799  1.00  0.00           O  
ATOM   4030  H1  WAT  1304      -1.822 -22.464  -4.287  1.00  0.00           H  
ATOM   4031  H2  WAT  1304      -1.378 -21.707  -5.653  1.00  0.00           H  
ATOM   4032  O   WAT  1305       1.449 -21.460  -4.016  1.00  0.00           O  
ATOM   4033  H1  WAT  1305       2.128 -22.058  -4.514  1.00  0.00           H  
ATOM   4034  H2  WAT  1305       0.535 -21.778  -4.394  1.00  0.00           H  
ATOM   4035  O   WAT  1306      -4.356 -21.578  -2.955  1.00  0.00           O  
ATOM   4036  H1  WAT  1306      -3.856 -22.141  -2.238  1.00  0.00           H  
ATOM   4037  H2  WAT  1306      -5.297 -21.463  -2.550  1.00  0.00           H  
ATOM   4038  O   WAT  1307       1.650 -16.954  -9.968  1.00  0.00           O  
ATOM   4039  H1  WAT  1307       2.381 -16.431  -9.456  1.00  0.00           H  
ATOM   4040  H2  WAT  1307       1.778 -16.626 -10.944  1.00  0.00           H  
ATOM   4041  O   WAT  1308      -0.886 -17.111  -9.190  1.00  0.00           O  
ATOM   4042  H1  WAT  1308       0.110 -17.097  -9.484  1.00  0.00           H  
ATOM   4043  H2  WAT  1308      -1.358 -16.546  -9.902  1.00  0.00           H  
ATOM   4044  O   WAT  1309      -5.417 -12.315   7.417  1.00  0.00           O  
ATOM   4045  H1  WAT  1309      -5.853 -13.101   6.910  1.00  0.00           H  
ATOM   4046  H2  WAT  1309      -5.511 -12.581   8.412  1.00  0.00           H  
ATOM   4047  O   WAT  1310      -2.501 -18.209   3.664  1.00  0.00           O  
ATOM   4048  H1  WAT  1310      -2.541 -17.179   3.646  1.00  0.00           H  
ATOM   4049  H2  WAT  1310      -2.248 -18.473   2.702  1.00  0.00           H  
ATOM   4050  O   WAT  1311      -3.975 -21.717   3.867  1.00  0.00           O  
ATOM   4051  H1  WAT  1311      -4.459 -20.822   4.015  1.00  0.00           H  
ATOM   4052  H2  WAT  1311      -3.585 -21.949   4.788  1.00  0.00           H  
ATOM   4053  O   WAT  1312      -4.949 -14.263  -8.870  1.00  0.00           O  
ATOM   4054  H1  WAT  1312      -5.352 -14.366  -9.819  1.00  0.00           H  
ATOM   4055  H2  WAT  1312      -4.460 -13.356  -8.916  1.00  0.00           H  
ATOM   4056  O   WAT  1313       6.004 -19.486  -2.988  1.00  0.00           O  
ATOM   4057  H1  WAT  1313       6.562 -19.205  -3.812  1.00  0.00           H  
ATOM   4058  H2  WAT  1313       5.043 -19.560  -3.368  1.00  0.00           H  
ATOM   4059  O   WAT  1314      -2.720 -15.552   4.026  1.00  0.00           O  
ATOM   4060  H1  WAT  1314      -2.532 -15.191   4.983  1.00  0.00           H  
ATOM   4061  H2  WAT  1314      -3.600 -15.062   3.775  1.00  0.00           H  
ATOM   4062  O   WAT  1315       4.518 -15.285 -13.468  1.00  0.00           O  
ATOM   4063  H1  WAT  1315       4.450 -15.553 -14.459  1.00  0.00           H  
ATOM   4064  H2  WAT  1315       5.459 -15.540 -13.181  1.00  0.00           H  
ATOM   4065  O   WAT  1316      -3.302 -16.065  -2.599  1.00  0.00           O  
ATOM   4066  H1  WAT  1316      -3.203 -16.715  -1.799  1.00  0.00           H  
ATOM   4067  H2  WAT  1316      -3.976 -16.564  -3.212  1.00  0.00           H  
ATOM   4068  O   WAT  1317      -0.810 -11.526  -5.415  1.00  0.00           O  
ATOM   4069  H1  WAT  1317      -0.791 -12.092  -4.569  1.00  0.00           H  
ATOM   4070  H2  WAT  1317      -0.785 -12.186  -6.194  1.00  0.00           H  
ATOM   4071  O   WAT  1318      -8.634 -14.492   4.508  1.00  0.00           O  
ATOM   4072  H1  WAT  1318      -8.660 -14.994   3.604  1.00  0.00           H  
ATOM   4073  H2  WAT  1318      -9.370 -14.955   5.062  1.00  0.00           H  
ATOM   4074  O   WAT  1319      -1.651 -19.532   5.815  1.00  0.00           O  
ATOM   4075  H1  WAT  1319      -1.967 -18.982   4.997  1.00  0.00           H  
ATOM   4076  H2  WAT  1319      -1.599 -18.852   6.576  1.00  0.00           H  
ATOM   4077  O   WAT  1320       0.546 -13.168   4.534  1.00  0.00           O  
ATOM   4078  H1  WAT  1320      -0.122 -12.382   4.441  1.00  0.00           H  
ATOM   4079  H2  WAT  1320       1.458 -12.723   4.296  1.00  0.00           H  
ATOM   4080  O   WAT  1321       7.011 -16.014 -11.657  1.00  0.00           O  
ATOM   4081  H1  WAT  1321       6.300 -16.729 -11.425  1.00  0.00           H  
ATOM   4082  H2  WAT  1321       7.304 -15.665 -10.741  1.00  0.00           H  
ATOM   4083  O   WAT  1322       6.127 -14.370   0.823  1.00  0.00           O  
ATOM   4084  H1  WAT  1322       5.371 -13.869   1.328  1.00  0.00           H  
ATOM   4085  H2  WAT  1322       5.854 -14.220  -0.171  1.00  0.00           H  
ATOM   4086  O   WAT  1323       8.639 -11.769  -7.042  1.00  0.00           O  
ATOM   4087  H1  WAT  1323       8.535 -12.602  -7.654  1.00  0.00           H  
ATOM   4088  H2  WAT  1323       8.940 -12.206  -6.139  1.00  0.00           H  
ATOM   4089  O   WAT  1324      -0.806 -15.487  -3.246  1.00  0.00           O  
ATOM   4090  H1  WAT  1324      -0.282 -16.320  -2.911  1.00  0.00           H  
ATOM   4091  H2  WAT  1324      -1.791 -15.741  -3.041  1.00  0.00           H  
ATOM   4092  O   WAT  1325      -7.867 -12.846  -3.470  1.00  0.00           O  
ATOM   4093  H1  WAT  1325      -6.990 -12.955  -4.021  1.00  0.00           H  
ATOM   4094  H2  WAT  1325      -8.523 -12.470  -4.179  1.00  0.00           H  
ATOM   4095  O   WAT  1326     -11.897 -16.434  -4.717  1.00  0.00           O  
ATOM   4096  H1  WAT  1326     -11.569 -17.226  -5.291  1.00  0.00           H  
ATOM   4097  H2  WAT  1326     -11.855 -15.639  -5.374  1.00  0.00           H  
ATOM   4098  O   WAT  1327      -2.022 -14.629  -6.043  1.00  0.00           O  
ATOM   4099  H1  WAT  1327      -1.626 -15.498  -5.695  1.00  0.00           H  
ATOM   4100  H2  WAT  1327      -2.617 -14.280  -5.278  1.00  0.00           H  
ATOM   4101  O   WAT  1328       2.250 -13.358  -2.137  1.00  0.00           O  
ATOM   4102  H1  WAT  1328       2.313 -12.323  -2.093  1.00  0.00           H  
ATOM   4103  H2  WAT  1328       1.821 -13.517  -3.070  1.00  0.00           H  
ATOM   4104  O   WAT  1329       1.092 -13.996   1.404  1.00  0.00           O  
ATOM   4105  H1  WAT  1329       0.605 -14.577   2.109  1.00  0.00           H  
ATOM   4106  H2  WAT  1329       0.595 -14.231   0.526  1.00  0.00           H  
ATOM   4107  O   WAT  1330       7.931 -11.481 -12.153  1.00  0.00           O  
ATOM   4108  H1  WAT  1330       7.731 -11.955 -13.043  1.00  0.00           H  
ATOM   4109  H2  WAT  1330       7.014 -11.355 -11.709  1.00  0.00           H  
ATOM   4110  O   WAT  1331       2.880 -12.095   3.958  1.00  0.00           O  
ATOM   4111  H1  WAT  1331       3.535 -11.692   4.636  1.00  0.00           H  
ATOM   4112  H2  WAT  1331       3.460 -12.446   3.197  1.00  0.00           H  
ATOM   4113  O   WAT  1332      -8.951  -9.422  -4.735  1.00  0.00           O  
ATOM   4114  H1  WAT  1332      -9.066 -10.397  -5.077  1.00  0.00           H  
ATOM   4115  H2  WAT  1332      -9.120  -9.530  -3.714  1.00  0.00           H  
ATOM   4116  O   WAT  1333       8.501 -14.033  -8.524  1.00  0.00           O  
ATOM   4117  H1  WAT  1333       7.698 -14.699  -8.530  1.00  0.00           H  
ATOM   4118  H2  WAT  1333       9.308 -14.688  -8.445  1.00  0.00           H  
ATOM   4119  O   WAT  1334      -5.608  -9.684   7.125  1.00  0.00           O  
ATOM   4120  H1  WAT  1334      -5.536 -10.702   7.320  1.00  0.00           H  
ATOM   4121  H2  WAT  1334      -6.183  -9.667   6.257  1.00  0.00           H  
ATOM   4122  O   WAT  1335      -1.536 -11.469   8.514  1.00  0.00           O  
ATOM   4123  H1  WAT  1335      -2.138 -11.650   7.692  1.00  0.00           H  
ATOM   4124  H2  WAT  1335      -1.578 -12.358   9.040  1.00  0.00           H  
ATOM   4125  O   WAT  1336      -3.699 -11.842  -9.207  1.00  0.00           O  
ATOM   4126  H1  WAT  1336      -3.299 -10.883  -9.206  1.00  0.00           H  
ATOM   4127  H2  WAT  1336      -2.943 -12.399  -9.646  1.00  0.00           H  
ATOM   4128  O   WAT  1337      -6.711 -16.963  -6.067  1.00  0.00           O  
ATOM   4129  H1  WAT  1337      -6.768 -15.961  -6.331  1.00  0.00           H  
ATOM   4130  H2  WAT  1337      -6.551 -17.431  -6.979  1.00  0.00           H  
ATOM   4131  O   WAT  1338      -4.423 -21.325  -5.677  1.00  0.00           O  
ATOM   4132  H1  WAT  1338      -5.349 -20.941  -5.931  1.00  0.00           H  
ATOM   4133  H2  WAT  1338      -4.490 -21.474  -4.661  1.00  0.00           H  
ATOM   4134  O   WAT  1339      -0.865 -12.987  -7.719  1.00  0.00           O  
ATOM   4135  H1  WAT  1339      -1.222 -13.181  -8.677  1.00  0.00           H  
ATOM   4136  H2  WAT  1339      -1.405 -13.675  -7.145  1.00  0.00           H  
ATOM   4137  O   WAT  1340      -2.626 -18.560  -5.321  1.00  0.00           O  
ATOM   4138  H1  WAT  1340      -2.482 -18.950  -4.367  1.00  0.00           H  
ATOM   4139  H2  WAT  1340      -2.574 -19.397  -5.920  1.00  0.00           H  
ATOM   4140  O   WAT  1341       1.437 -20.025   3.076  1.00  0.00           O  
ATOM   4141  H1  WAT  1341       1.417 -18.986   3.086  1.00  0.00           H  
ATOM   4142  H2  WAT  1341       0.918 -20.270   2.228  1.00  0.00           H  
ATOM   4143  O   WAT  1342      -1.228  -7.907  -0.480  1.00  0.00           O  
ATOM   4144  H1  WAT  1342      -2.240  -7.882  -0.246  1.00  0.00           H  
ATOM   4145  H2  WAT  1342      -0.947  -6.913  -0.355  1.00  0.00           H  
ATOM   4146  O   WAT  1343      -2.146 -20.793  -6.879  1.00  0.00           O  
ATOM   4147  H1  WAT  1343      -2.402 -20.265  -7.739  1.00  0.00           H  
ATOM   4148  H2  WAT  1343      -3.078 -21.126  -6.543  1.00  0.00           H  
ATOM   4149  O   WAT  1344       2.991 -20.757  -7.175  1.00  0.00           O  
ATOM   4150  H1  WAT  1344       2.017 -20.402  -7.078  1.00  0.00           H  
ATOM   4151  H2  WAT  1344       3.011 -21.558  -6.528  1.00  0.00           H  
ATOM   4152  O   WAT  1345      -4.232 -16.843  -9.415  1.00  0.00           O  
ATOM   4153  H1  WAT  1345      -3.548 -16.591 -10.146  1.00  0.00           H  
ATOM   4154  H2  WAT  1345      -4.474 -15.925  -9.000  1.00  0.00           H  
ATOM   4155  O   WAT  1346      -6.344 -18.211  -8.407  1.00  0.00           O  
ATOM   4156  H1  WAT  1346      -6.959 -18.352  -9.224  1.00  0.00           H  
ATOM   4157  H2  WAT  1346      -5.515 -17.743  -8.812  1.00  0.00           H  
ATOM   4158  O   WAT  1347       6.308 -11.538  -1.091  1.00  0.00           O  
ATOM   4159  H1  WAT  1347       6.118 -10.567  -1.376  1.00  0.00           H  
ATOM   4160  H2  WAT  1347       7.035 -11.460  -0.374  1.00  0.00           H  
ATOM   4161  O   WAT  1348      -6.224  -3.696  -1.206  1.00  0.00           O  
ATOM   4162  H1  WAT  1348      -6.428  -3.576  -2.217  1.00  0.00           H  
ATOM   4163  H2  WAT  1348      -5.237  -3.370  -1.138  1.00  0.00           H  
ATOM   4164  O   WAT  1349      -6.035 -11.063  -8.186  1.00  0.00           O  
ATOM   4165  H1  WAT  1349      -5.140 -11.398  -8.590  1.00  0.00           H  
ATOM   4166  H2  WAT  1349      -5.775 -10.829  -7.211  1.00  0.00           H  
ATOM   4167  O   WAT  1350      -3.748  -8.333   9.900  1.00  0.00           O  
ATOM   4168  H1  WAT  1350      -4.515  -7.746  10.212  1.00  0.00           H  
ATOM   4169  H2  WAT  1350      -3.924  -9.256  10.327  1.00  0.00           H  
ATOM   4170  O   WAT  1351      -3.632  -8.422 -12.978  1.00  0.00           O  
ATOM   4171  H1  WAT  1351      -3.560  -7.876 -12.104  1.00  0.00           H  
ATOM   4172  H2  WAT  1351      -4.480  -8.996 -12.832  1.00  0.00           H  
ATOM   4173  O   WAT  1352      -1.837 -22.072   8.866  1.00  0.00           O  
ATOM   4174  H1  WAT  1352      -1.471 -22.857   9.392  1.00  0.00           H  
ATOM   4175  H2  WAT  1352      -1.022 -21.445   8.735  1.00  0.00           H  
ATOM   4176  O   WAT  1353       4.382 -10.809   5.828  1.00  0.00           O  
ATOM   4177  H1  WAT  1353       5.324 -10.430   5.677  1.00  0.00           H  
ATOM   4178  H2  WAT  1353       3.761  -9.989   5.687  1.00  0.00           H  
ATOM   4179  O   WAT  1354       4.874 -11.513  -8.253  1.00  0.00           O  
ATOM   4180  H1  WAT  1354       4.605 -12.090  -7.433  1.00  0.00           H  
ATOM   4181  H2  WAT  1354       5.512 -10.811  -7.834  1.00  0.00           H  
ATOM   4182  O   WAT  1355      -7.187 -16.528   7.492  1.00  0.00           O  
ATOM   4183  H1  WAT  1355      -7.799 -17.145   6.917  1.00  0.00           H  
ATOM   4184  H2  WAT  1355      -7.867 -15.811   7.830  1.00  0.00           H  
ATOM   4185  O   WAT  1356      -2.335 -15.785 -11.211  1.00  0.00           O  
ATOM   4186  H1  WAT  1356      -1.620 -16.116 -11.893  1.00  0.00           H  
ATOM   4187  H2  WAT  1356      -2.958 -15.212 -11.817  1.00  0.00           H  
ATOM   4188  O   WAT  1357      -2.442 -12.510   2.236  1.00  0.00           O  
ATOM   4189  H1  WAT  1357      -3.421 -12.226   2.444  1.00  0.00           H  
ATOM   4190  H2  WAT  1357      -1.923 -12.108   3.042  1.00  0.00           H  
ATOM   4191  O   WAT  1358       2.964 -12.850  -9.646  1.00  0.00           O  
ATOM   4192  H1  WAT  1358       2.355 -13.093  -8.842  1.00  0.00           H  
ATOM   4193  H2  WAT  1358       3.651 -12.202  -9.231  1.00  0.00           H  
ATOM   4194  O   WAT  1359       3.758 -15.906   5.539  1.00  0.00           O  
ATOM   4195  H1  WAT  1359       3.266 -16.773   5.796  1.00  0.00           H  
ATOM   4196  H2  WAT  1359       3.656 -15.861   4.513  1.00  0.00           H  
ATOM   4197  O   WAT  1360      -5.092 -18.135   6.785  1.00  0.00           O  
ATOM   4198  H1  WAT  1360      -5.287 -19.097   7.089  1.00  0.00           H  
ATOM   4199  H2  WAT  1360      -5.891 -17.586   7.127  1.00  0.00           H  
ATOM   4200  O   WAT  1361      -0.563 -17.335  -6.510  1.00  0.00           O  
ATOM   4201  H1  WAT  1361      -1.417 -17.726  -6.080  1.00  0.00           H  
ATOM   4202  H2  WAT  1361      -0.823 -17.200  -7.500  1.00  0.00           H  
ATOM   4203  O   WAT  1362      -3.421 -21.649   1.276  1.00  0.00           O  
ATOM   4204  H1  WAT  1362      -4.409 -21.514   0.955  1.00  0.00           H  
ATOM   4205  H2  WAT  1362      -3.561 -21.817   2.297  1.00  0.00           H  
ATOM   4206  O   WAT  1363       2.051 -15.767 -12.363  1.00  0.00           O  
ATOM   4207  H1  WAT  1363       2.996 -15.778 -12.791  1.00  0.00           H  
ATOM   4208  H2  WAT  1363       1.878 -14.746 -12.250  1.00  0.00           H  
ATOM   4209  O   WAT  1364       2.436 -18.209   6.115  1.00  0.00           O  
ATOM   4210  H1  WAT  1364       1.864 -17.626   6.753  1.00  0.00           H  
ATOM   4211  H2  WAT  1364       1.860 -19.061   6.002  1.00  0.00           H  
ATOM   4212  O   WAT  1365       4.673 -19.542   5.340  1.00  0.00           O  
ATOM   4213  H1  WAT  1365       3.835 -18.986   5.575  1.00  0.00           H  
ATOM   4214  H2  WAT  1365       4.482 -19.883   4.386  1.00  0.00           H  
ATOM   4215  O   WAT  1366      -0.169 -15.376   3.307  1.00  0.00           O  
ATOM   4216  H1  WAT  1366       0.095 -14.540   3.868  1.00  0.00           H  
ATOM   4217  H2  WAT  1366      -1.188 -15.451   3.481  1.00  0.00           H  
ATOM   4218  O   WAT  1367       1.493 -17.376   2.905  1.00  0.00           O  
ATOM   4219  H1  WAT  1367       0.774 -16.659   3.143  1.00  0.00           H  
ATOM   4220  H2  WAT  1367       2.374 -16.829   2.963  1.00  0.00           H  
ATOM   4221  O   WAT  1368       3.584 -18.989  -0.914  1.00  0.00           O  
ATOM   4222  H1  WAT  1368       4.409 -18.392  -0.789  1.00  0.00           H  
ATOM   4223  H2  WAT  1368       2.821 -18.467  -0.453  1.00  0.00           H  
ATOM   4224  O   WAT  1369      -2.700 -19.060  -8.801  1.00  0.00           O  
ATOM   4225  H1  WAT  1369      -3.477 -18.400  -8.945  1.00  0.00           H  
ATOM   4226  H2  WAT  1369      -1.864 -18.485  -8.999  1.00  0.00           H  
ATOM   4227  O   WAT  1370      -1.363 -11.316   4.374  1.00  0.00           O  
ATOM   4228  H1  WAT  1370      -1.225 -10.294   4.410  1.00  0.00           H  
ATOM   4229  H2  WAT  1370      -2.031 -11.496   5.147  1.00  0.00           H  
ATOM   4230  O   WAT  1371      -2.001 -19.377   1.239  1.00  0.00           O  
ATOM   4231  H1  WAT  1371      -1.073 -19.754   0.981  1.00  0.00           H  
ATOM   4232  H2  WAT  1371      -2.585 -20.238   1.289  1.00  0.00           H  
ATOM   4233  O   WAT  1372      -0.848  -8.671   4.359  1.00  0.00           O  
ATOM   4234  H1  WAT  1372      -0.627  -8.709   3.350  1.00  0.00           H  
ATOM   4235  H2  WAT  1372      -1.369  -7.803   4.477  1.00  0.00           H  
ATOM   4236  O   WAT  1373       1.683  -9.088  -9.996  1.00  0.00           O  
ATOM   4237  H1  WAT  1373       2.292  -8.755  -9.230  1.00  0.00           H  
ATOM   4238  H2  WAT  1373       1.012  -9.707  -9.507  1.00  0.00           H  
ATOM   4239  O   WAT  1374     -10.016 -17.064  -9.590  1.00  0.00           O  
ATOM   4240  H1  WAT  1374      -9.563 -16.268  -9.094  1.00  0.00           H  
ATOM   4241  H2  WAT  1374     -10.714 -16.583 -10.185  1.00  0.00           H  
ATOM   4242  O   WAT  1375      -9.572  -9.355   2.166  1.00  0.00           O  
ATOM   4243  H1  WAT  1375      -9.102  -9.175   1.264  1.00  0.00           H  
ATOM   4244  H2  WAT  1375      -9.156  -8.651   2.797  1.00  0.00           H  
ATOM   4245  O   WAT  1376      -2.809  -9.875  -5.154  1.00  0.00           O  
ATOM   4246  H1  WAT  1376      -1.996 -10.510  -5.317  1.00  0.00           H  
ATOM   4247  H2  WAT  1376      -2.657  -9.567  -4.177  1.00  0.00           H  
ATOM   4248  O   WAT  1377      -7.838  -5.498  -0.203  1.00  0.00           O  
ATOM   4249  H1  WAT  1377      -8.049  -5.165   0.753  1.00  0.00           H  
ATOM   4250  H2  WAT  1377      -7.162  -4.784  -0.548  1.00  0.00           H  
ATOM   4251  O   WAT  1378       3.331 -11.138   0.132  1.00  0.00           O  
ATOM   4252  H1  WAT  1378       3.950 -10.393   0.486  1.00  0.00           H  
ATOM   4253  H2  WAT  1378       3.175 -10.881  -0.855  1.00  0.00           H  
ATOM   4254  O   WAT  1379      11.880 -13.640  -7.866  1.00  0.00           O  
ATOM   4255  H1  WAT  1379      11.321 -14.489  -8.075  1.00  0.00           H  
ATOM   4256  H2  WAT  1379      12.007 -13.219  -8.807  1.00  0.00           H  
ATOM   4257  O   WAT  1380      10.489 -15.810  -8.559  1.00  0.00           O  
ATOM   4258  H1  WAT  1380      11.083 -16.072  -9.367  1.00  0.00           H  
ATOM   4259  H2  WAT  1380      10.266 -16.729  -8.133  1.00  0.00           H  
ATOM   4260  O   WAT  1381      -5.872 -21.187   0.498  1.00  0.00           O  
ATOM   4261  H1  WAT  1381      -6.355 -21.137  -0.402  1.00  0.00           H  
ATOM   4262  H2  WAT  1381      -6.293 -20.452   1.074  1.00  0.00           H  
ATOM   4263  O   WAT  1382       6.020 -21.810  -1.596  1.00  0.00           O  
ATOM   4264  H1  WAT  1382       6.807 -21.800  -0.930  1.00  0.00           H  
ATOM   4265  H2  WAT  1382       6.085 -20.895  -2.068  1.00  0.00           H  
ATOM   4266  O   WAT  1383       3.668 -13.418   1.603  1.00  0.00           O  
ATOM   4267  H1  WAT  1383       2.659 -13.676   1.527  1.00  0.00           H  
ATOM   4268  H2  WAT  1383       3.710 -12.554   1.026  1.00  0.00           H  
ATOM   4269  O   WAT  1384       9.147 -14.888 -12.949  1.00  0.00           O  
ATOM   4270  H1  WAT  1384       8.347 -15.456 -12.628  1.00  0.00           H  
ATOM   4271  H2  WAT  1384       9.338 -14.271 -12.140  1.00  0.00           H  
ATOM   4272  O   WAT  1385       5.704 -20.831  -6.796  1.00  0.00           O  
ATOM   4273  H1  WAT  1385       4.706 -20.718  -7.024  1.00  0.00           H  
ATOM   4274  H2  WAT  1385       5.710 -21.401  -5.947  1.00  0.00           H  
ATOM   4275  O   WAT  1386      -7.286 -14.419   0.138  1.00  0.00           O  
ATOM   4276  H1  WAT  1386      -6.384 -14.806   0.492  1.00  0.00           H  
ATOM   4277  H2  WAT  1386      -6.966 -13.533  -0.315  1.00  0.00           H  
ATOM   4278  O   WAT  1387       3.702 -15.886   2.853  1.00  0.00           O  
ATOM   4279  H1  WAT  1387       4.513 -16.362   2.428  1.00  0.00           H  
ATOM   4280  H2  WAT  1387       3.715 -14.950   2.423  1.00  0.00           H  
ATOM   4281  O   WAT  1388      -4.904 -19.166   4.262  1.00  0.00           O  
ATOM   4282  H1  WAT  1388      -5.050 -18.724   5.185  1.00  0.00           H  
ATOM   4283  H2  WAT  1388      -3.976 -18.795   3.977  1.00  0.00           H  
ATOM   4284  O   WAT  1389      -4.877 -17.495  -4.195  1.00  0.00           O  
ATOM   4285  H1  WAT  1389      -4.105 -17.913  -4.740  1.00  0.00           H  
ATOM   4286  H2  WAT  1389      -5.587 -17.280  -4.919  1.00  0.00           H  
ATOM   4287  O   WAT  1390       8.054 -21.360   0.176  1.00  0.00           O  
ATOM   4288  H1  WAT  1390       8.957 -21.263   0.682  1.00  0.00           H  
ATOM   4289  H2  WAT  1390       7.404 -20.848   0.821  1.00  0.00           H  
ATOM   4290  O   WAT  1391       4.010 -21.392   0.208  1.00  0.00           O  
ATOM   4291  H1  WAT  1391       3.799 -20.470  -0.223  1.00  0.00           H  
ATOM   4292  H2  WAT  1391       4.761 -21.755  -0.405  1.00  0.00           H  
ATOM   4293  O   WAT  1392       5.143 -17.452 -10.260  1.00  0.00           O  
ATOM   4294  H1  WAT  1392       4.508 -16.686  -9.965  1.00  0.00           H  
ATOM   4295  H2  WAT  1392       4.567 -18.298 -10.056  1.00  0.00           H  
ATOM   4296  O   WAT  1393       6.409 -15.768  -2.671  1.00  0.00           O  
ATOM   4297  H1  WAT  1393       6.217 -16.499  -1.980  1.00  0.00           H  
ATOM   4298  H2  WAT  1393       5.858 -14.959  -2.335  1.00  0.00           H  
ATOM   4299  O   WAT  1394      -5.479 -12.915  10.043  1.00  0.00           O  
ATOM   4300  H1  WAT  1394      -4.920 -13.782  10.108  1.00  0.00           H  
ATOM   4301  H2  WAT  1394      -6.169 -13.006  10.803  1.00  0.00           H  
ATOM   4302  O   WAT  1395       0.768 -11.359   0.879  1.00  0.00           O  
ATOM   4303  H1  WAT  1395       0.809 -12.329   1.244  1.00  0.00           H  
ATOM   4304  H2  WAT  1395       1.751 -11.191   0.587  1.00  0.00           H  
ATOM   4305  O   WAT  1396       5.753  -9.006  -1.810  1.00  0.00           O  
ATOM   4306  H1  WAT  1396       4.839  -8.652  -1.489  1.00  0.00           H  
ATOM   4307  H2  WAT  1396       6.420  -8.302  -1.452  1.00  0.00           H  
ATOM   4308  O   WAT  1397      -4.423  -9.200   3.969  1.00  0.00           O  
ATOM   4309  H1  WAT  1397      -3.903  -8.982   4.835  1.00  0.00           H  
ATOM   4310  H2  WAT  1397      -5.400  -9.305   4.306  1.00  0.00           H  
ATOM   4311  O   WAT  1398       3.437  -7.663  -0.929  1.00  0.00           O  
ATOM   4312  H1  WAT  1398       2.557  -7.908  -1.415  1.00  0.00           H  
ATOM   4313  H2  WAT  1398       3.099  -7.216  -0.056  1.00  0.00           H  
ATOM   4314  O   WAT  1399      -8.310  -7.597   3.779  1.00  0.00           O  
ATOM   4315  H1  WAT  1399      -7.526  -6.964   3.542  1.00  0.00           H  
ATOM   4316  H2  WAT  1399      -8.879  -7.030   4.432  1.00  0.00           H  
ATOM   4317  O   WAT  1400      -3.393 -13.671  -3.898  1.00  0.00           O  
ATOM   4318  H1  WAT  1400      -2.759 -13.015  -3.409  1.00  0.00           H  
ATOM   4319  H2  WAT  1400      -3.439 -14.481  -3.259  1.00  0.00           H  
ATOM   4320  O   WAT  1401      -0.113  -9.025   1.813  1.00  0.00           O  
ATOM   4321  H1  WAT  1401       0.174  -9.972   1.496  1.00  0.00           H  
ATOM   4322  H2  WAT  1401      -0.528  -8.612   0.966  1.00  0.00           H  
ATOM   4323  O   WAT  1402     -10.181  -5.224  -1.450  1.00  0.00           O  
ATOM   4324  H1  WAT  1402     -10.742  -6.017  -1.110  1.00  0.00           H  
ATOM   4325  H2  WAT  1402      -9.258  -5.378  -1.002  1.00  0.00           H  
ATOM   4326  O   WAT  1403      -9.734  -9.794  -2.215  1.00  0.00           O  
ATOM   4327  H1  WAT  1403     -10.212 -10.704  -2.121  1.00  0.00           H  
ATOM   4328  H2  WAT  1403     -10.508  -9.113  -2.241  1.00  0.00           H  
ATOM   4329  O   WAT  1404       1.388  -8.008  10.533  1.00  0.00           O  
ATOM   4330  H1  WAT  1404       1.144  -7.444   9.699  1.00  0.00           H  
ATOM   4331  H2  WAT  1404       2.379  -8.253  10.371  1.00  0.00           H  
ATOM   4332  O   WAT  1405      10.557  -9.911  -6.749  1.00  0.00           O  
ATOM   4333  H1  WAT  1405       9.795 -10.573  -6.993  1.00  0.00           H  
ATOM   4334  H2  WAT  1405      11.389 -10.533  -6.719  1.00  0.00           H  
ATOM   4335  O   WAT  1406      -2.516  -9.083  -2.646  1.00  0.00           O  
ATOM   4336  H1  WAT  1406      -2.989  -8.197  -2.913  1.00  0.00           H  
ATOM   4337  H2  WAT  1406      -1.930  -8.802  -1.847  1.00  0.00           H  
ATOM   4338  O   WAT  1407      -6.759 -14.459  -6.927  1.00  0.00           O  
ATOM   4339  H1  WAT  1407      -6.412 -13.845  -6.164  1.00  0.00           H  
ATOM   4340  H2  WAT  1407      -6.025 -14.349  -7.654  1.00  0.00           H  
ATOM   4341  O   WAT  1408       6.938  -9.883   5.551  1.00  0.00           O  
ATOM   4342  H1  WAT  1408       7.032 -10.861   5.203  1.00  0.00           H  
ATOM   4343  H2  WAT  1408       7.827  -9.449   5.263  1.00  0.00           H  
ATOM   4344  O   WAT  1409       7.020  -7.860 -18.708  1.00  0.00           O  
ATOM   4345  H1  WAT  1409       7.884  -7.494 -19.138  1.00  0.00           H  
ATOM   4346  H2  WAT  1409       7.055  -8.871 -18.919  1.00  0.00           H  
ATOM   4347  O   WAT  1410      -5.283 -12.497 -18.262  1.00  0.00           O  
ATOM   4348  H1  WAT  1410      -4.264 -12.535 -18.113  1.00  0.00           H  
ATOM   4349  H2  WAT  1410      -5.385 -12.123 -19.214  1.00  0.00           H  
ATOM   4350  O   WAT  1411       4.537  -7.234 -19.698  1.00  0.00           O  
ATOM   4351  H1  WAT  1411       5.489  -7.382 -19.345  1.00  0.00           H  
ATOM   4352  H2  WAT  1411       4.537  -6.267 -20.048  1.00  0.00           H  
ATOM   4353  O   WAT  1412       1.650 -14.483 -16.031  1.00  0.00           O  
ATOM   4354  H1  WAT  1412       2.498 -15.066 -16.031  1.00  0.00           H  
ATOM   4355  H2  WAT  1412       2.004 -13.541 -16.249  1.00  0.00           H  
ATOM   4356  O   WAT  1413      -6.116 -15.842 -14.549  1.00  0.00           O  
ATOM   4357  H1  WAT  1413      -6.186 -16.458 -13.734  1.00  0.00           H  
ATOM   4358  H2  WAT  1413      -5.137 -15.916 -14.851  1.00  0.00           H  
ATOM   4359  O   WAT  1414      -5.964 -11.677 -15.876  1.00  0.00           O  
ATOM   4360  H1  WAT  1414      -6.611 -12.400 -15.497  1.00  0.00           H  
ATOM   4361  H2  WAT  1414      -5.759 -12.053 -16.829  1.00  0.00           H  
ATOM   4362  O   WAT  1415       6.492  -8.163 -12.360  1.00  0.00           O  
ATOM   4363  H1  WAT  1415       5.784  -8.857 -12.628  1.00  0.00           H  
ATOM   4364  H2  WAT  1415       6.533  -8.222 -11.336  1.00  0.00           H  
ATOM   4365  O   WAT  1416       2.423  -8.645 -19.016  1.00  0.00           O  
ATOM   4366  H1  WAT  1416       3.304  -8.169 -19.322  1.00  0.00           H  
ATOM   4367  H2  WAT  1416       1.745  -8.305 -19.724  1.00  0.00           H  
ATOM   4368  O   WAT  1417       8.051 -12.899 -14.496  1.00  0.00           O  
ATOM   4369  H1  WAT  1417       8.560 -13.695 -14.084  1.00  0.00           H  
ATOM   4370  H2  WAT  1417       8.790 -12.346 -14.959  1.00  0.00           H  
ATOM   4371  O   WAT  1418      -2.679 -12.312 -17.644  1.00  0.00           O  
ATOM   4372  H1  WAT  1418      -1.893 -12.160 -18.302  1.00  0.00           H  
ATOM   4373  H2  WAT  1418      -2.245 -12.722 -16.819  1.00  0.00           H  
ATOM   4374  O   WAT  1419       4.700 -10.231 -13.018  1.00  0.00           O  
ATOM   4375  H1  WAT  1419       4.337 -11.135 -13.395  1.00  0.00           H  
ATOM   4376  H2  WAT  1419       5.030 -10.522 -12.071  1.00  0.00           H  
ATOM   4377  O   WAT  1420      -9.985 -13.915 -15.757  1.00  0.00           O  
ATOM   4378  H1  WAT  1420     -10.470 -14.041 -14.860  1.00  0.00           H  
ATOM   4379  H2  WAT  1420     -10.519 -13.231 -16.270  1.00  0.00           H  
ATOM   4380  O   WAT  1421      -6.104 -17.278 -12.186  1.00  0.00           O  
ATOM   4381  H1  WAT  1421      -6.846 -17.730 -11.630  1.00  0.00           H  
ATOM   4382  H2  WAT  1421      -5.318 -17.917 -12.150  1.00  0.00           H  
ATOM   4383  O   WAT  1422      -8.100 -13.458 -10.475  1.00  0.00           O  
ATOM   4384  H1  WAT  1422      -8.432 -13.009 -11.353  1.00  0.00           H  
ATOM   4385  H2  WAT  1422      -7.241 -13.950 -10.800  1.00  0.00           H  
ATOM   4386  O   WAT  1423      12.007 -12.704 -10.368  1.00  0.00           O  
ATOM   4387  H1  WAT  1423      11.024 -12.975 -10.586  1.00  0.00           H  
ATOM   4388  H2  WAT  1423      12.125 -11.843 -10.933  1.00  0.00           H  
ATOM   4389  O   WAT  1424       3.757 -12.623 -13.767  1.00  0.00           O  
ATOM   4390  H1  WAT  1424       2.928 -12.757 -13.147  1.00  0.00           H  
ATOM   4391  H2  WAT  1424       4.203 -13.557 -13.732  1.00  0.00           H  
ATOM   4392  O   WAT  1425      -3.548  -7.227 -10.538  1.00  0.00           O  
ATOM   4393  H1  WAT  1425      -4.580  -7.120 -10.533  1.00  0.00           H  
ATOM   4394  H2  WAT  1425      -3.234  -6.508  -9.868  1.00  0.00           H  
ATOM   4395  O   WAT  1426       2.950  -7.930 -16.485  1.00  0.00           O  
ATOM   4396  H1  WAT  1426       3.760  -8.524 -16.243  1.00  0.00           H  
ATOM   4397  H2  WAT  1426       2.740  -8.198 -17.462  1.00  0.00           H  
ATOM   4398  O   WAT  1427      -7.487 -13.593 -14.870  1.00  0.00           O  
ATOM   4399  H1  WAT  1427      -8.365 -13.848 -15.358  1.00  0.00           H  
ATOM   4400  H2  WAT  1427      -6.987 -14.502 -14.802  1.00  0.00           H  
ATOM   4401  O   WAT  1428      -3.390 -15.950 -14.835  1.00  0.00           O  
ATOM   4402  H1  WAT  1428      -2.488 -15.614 -15.204  1.00  0.00           H  
ATOM   4403  H2  WAT  1428      -3.160 -16.889 -14.463  1.00  0.00           H  
ATOM   4404  O   WAT  1429      -3.788 -14.202 -12.840  1.00  0.00           O  
ATOM   4405  H1  WAT  1429      -3.711 -14.792 -13.689  1.00  0.00           H  
ATOM   4406  H2  WAT  1429      -3.890 -13.247 -13.229  1.00  0.00           H  
ATOM   4407  O   WAT  1430      -8.532 -11.962  -8.311  1.00  0.00           O  
ATOM   4408  H1  WAT  1430      -8.367 -12.533  -9.166  1.00  0.00           H  
ATOM   4409  H2  WAT  1430      -7.591 -11.547  -8.149  1.00  0.00           H  
ATOM   4410  O   WAT  1431      -0.489 -16.474 -13.023  1.00  0.00           O  
ATOM   4411  H1  WAT  1431      -0.595 -15.887 -13.878  1.00  0.00           H  
ATOM   4412  H2  WAT  1431       0.513 -16.342 -12.789  1.00  0.00           H  
ATOM   4413  O   WAT  1432      -5.915 -14.728 -11.310  1.00  0.00           O  
ATOM   4414  H1  WAT  1432      -5.160 -14.407 -11.948  1.00  0.00           H  
ATOM   4415  H2  WAT  1432      -6.076 -15.701 -11.632  1.00  0.00           H  
ATOM   4416  O   WAT  1433      -1.697 -12.380 -14.861  1.00  0.00           O  
ATOM   4417  H1  WAT  1433      -2.630 -12.057 -14.542  1.00  0.00           H  
ATOM   4418  H2  WAT  1433      -1.241 -11.498 -15.169  1.00  0.00           H  
ATOM   4419  O   WAT  1434      10.097 -11.370 -15.482  1.00  0.00           O  
ATOM   4420  H1  WAT  1434      10.807 -11.954 -14.991  1.00  0.00           H  
ATOM   4421  H2  WAT  1434      10.428 -10.409 -15.295  1.00  0.00           H  
ATOM   4422  O   WAT  1435      -0.693 -11.646 -19.273  1.00  0.00           O  
ATOM   4423  H1  WAT  1435      -0.764 -10.818 -19.893  1.00  0.00           H  
ATOM   4424  H2  WAT  1435       0.122 -11.413 -18.677  1.00  0.00           H  
ATOM   4425  O   WAT  1436       1.252 -10.701 -17.694  1.00  0.00           O  
ATOM   4426  H1  WAT  1436       1.991 -11.248 -17.223  1.00  0.00           H  
ATOM   4427  H2  WAT  1436       1.773  -9.986 -18.225  1.00  0.00           H  
ATOM   4428  O   WAT  1437      -1.283  -9.607 -12.336  1.00  0.00           O  
ATOM   4429  H1  WAT  1437      -0.847  -8.810 -11.843  1.00  0.00           H  
ATOM   4430  H2  WAT  1437      -2.158  -9.211 -12.708  1.00  0.00           H  
ATOM   4431  O   WAT  1438     -10.394  -3.174 -13.912  1.00  0.00           O  
ATOM   4432  H1  WAT  1438     -11.080  -3.772 -14.401  1.00  0.00           H  
ATOM   4433  H2  WAT  1438     -10.962  -2.453 -13.460  1.00  0.00           H  
ATOM   4434  O   WAT  1439      -1.727 -13.355 -10.181  1.00  0.00           O  
ATOM   4435  H1  WAT  1439      -1.310 -12.882 -11.009  1.00  0.00           H  
ATOM   4436  H2  WAT  1439      -1.931 -14.303 -10.532  1.00  0.00           H  
ATOM   4437  O   WAT  1440       7.299 -10.522 -19.111  1.00  0.00           O  
ATOM   4438  H1  WAT  1440       8.228 -10.446 -18.640  1.00  0.00           H  
ATOM   4439  H2  WAT  1440       7.475 -11.114 -19.913  1.00  0.00           H  
ATOM   4440  O   WAT  1441      -8.516  -7.729 -16.574  1.00  0.00           O  
ATOM   4441  H1  WAT  1441      -8.090  -6.898 -16.109  1.00  0.00           H  
ATOM   4442  H2  WAT  1441      -7.688  -8.331 -16.746  1.00  0.00           H  
ATOM   4443  O   WAT  1442      -5.341 -10.362  -5.711  1.00  0.00           O  
ATOM   4444  H1  WAT  1442      -5.687  -9.399  -5.819  1.00  0.00           H  
ATOM   4445  H2  WAT  1442      -4.342 -10.228  -5.460  1.00  0.00           H  
ATOM   4446  O   WAT  1443      -0.694 -12.160 -12.311  1.00  0.00           O  
ATOM   4447  H1  WAT  1443      -1.013 -12.389 -13.267  1.00  0.00           H  
ATOM   4448  H2  WAT  1443      -0.882 -11.129 -12.263  1.00  0.00           H  
ATOM   4449  O   WAT  1444       4.424  -7.128  -9.805  1.00  0.00           O  
ATOM   4450  H1  WAT  1444       3.838  -7.489  -9.036  1.00  0.00           H  
ATOM   4451  H2  WAT  1444       5.345  -7.547  -9.629  1.00  0.00           H  
ATOM   4452  O   WAT  1445     -12.456 -12.993 -10.265  1.00  0.00           O  
ATOM   4453  H1  WAT  1445     -12.481 -12.535 -11.198  1.00  0.00           H  
ATOM   4454  H2  WAT  1445     -13.362 -12.682  -9.850  1.00  0.00           H  
ATOM   4455  O   WAT  1446      -0.847 -14.901 -15.153  1.00  0.00           O  
ATOM   4456  H1  WAT  1446       0.104 -14.804 -15.569  1.00  0.00           H  
ATOM   4457  H2  WAT  1446      -1.144 -13.913 -15.048  1.00  0.00           H  
ATOM   4458  O   WAT  1447       5.766 -10.805 -10.678  1.00  0.00           O  
ATOM   4459  H1  WAT  1447       5.361 -11.272  -9.842  1.00  0.00           H  
ATOM   4460  H2  WAT  1447       6.171  -9.941 -10.262  1.00  0.00           H  
ATOM   4461  O   WAT  1448      -7.970 -18.469 -10.584  1.00  0.00           O  
ATOM   4462  H1  WAT  1448      -8.776 -17.912 -10.233  1.00  0.00           H  
ATOM   4463  H2  WAT  1448      -8.385 -19.346 -10.883  1.00  0.00           H  
ATOM   4464  O   WAT  1449       1.799 -13.125 -12.050  1.00  0.00           O  
ATOM   4465  H1  WAT  1449       2.167 -12.917 -11.108  1.00  0.00           H  
ATOM   4466  H2  WAT  1449       0.867 -12.684 -12.059  1.00  0.00           H  
ATOM   4467  O   WAT  1450       6.027 -13.734 -16.096  1.00  0.00           O  
ATOM   4468  H1  WAT  1450       5.856 -12.865 -16.631  1.00  0.00           H  
ATOM   4469  H2  WAT  1450       6.802 -13.470 -15.465  1.00  0.00           H  
ATOM   4470  O   WAT  1451      -2.811  -9.658 -16.992  1.00  0.00           O  
ATOM   4471  H1  WAT  1451      -1.905  -9.771 -16.493  1.00  0.00           H  
ATOM   4472  H2  WAT  1451      -3.016 -10.622 -17.305  1.00  0.00           H  
ATOM   4473  O   WAT  1452       4.194 -15.619 -16.146  1.00  0.00           O  
ATOM   4474  H1  WAT  1452       4.362 -16.170 -16.978  1.00  0.00           H  
ATOM   4475  H2  WAT  1452       4.911 -14.863 -16.188  1.00  0.00           H  
ATOM   4476  O   WAT  1453       3.054 -12.131 -16.341  1.00  0.00           O  
ATOM   4477  H1  WAT  1453       3.959 -11.942 -16.802  1.00  0.00           H  
ATOM   4478  H2  WAT  1453       3.317 -12.266 -15.350  1.00  0.00           H  
ATOM   4479  O   WAT  1454      -4.146 -11.757 -13.951  1.00  0.00           O  
ATOM   4480  H1  WAT  1454      -4.624 -11.097 -13.308  1.00  0.00           H  
ATOM   4481  H2  WAT  1454      -4.789 -11.748 -14.775  1.00  0.00           H  
ATOM   4482  O   WAT  1455      -0.522 -10.177 -15.774  1.00  0.00           O  
ATOM   4483  H1  WAT  1455      -0.052  -9.424 -15.237  1.00  0.00           H  
ATOM   4484  H2  WAT  1455       0.171 -10.387 -16.520  1.00  0.00           H  
ATOM   4485  O   WAT  1456      -5.391 -11.328 -20.699  1.00  0.00           O  
ATOM   4486  H1  WAT  1456      -4.374 -11.350 -20.923  1.00  0.00           H  
ATOM   4487  H2  WAT  1456      -5.842 -11.610 -21.561  1.00  0.00           H  
ATOM   4488  O   WAT  1457       9.698  -9.494 -12.096  1.00  0.00           O  
ATOM   4489  H1  WAT  1457       9.024 -10.283 -12.101  1.00  0.00           H  
ATOM   4490  H2  WAT  1457       9.427  -8.943 -12.919  1.00  0.00           H  
ATOM   4491  O   WAT  1458       5.071  -9.360 -15.627  1.00  0.00           O  
ATOM   4492  H1  WAT  1458       5.826  -8.660 -15.666  1.00  0.00           H  
ATOM   4493  H2  WAT  1458       5.009  -9.621 -14.638  1.00  0.00           H  
ATOM   4494  O   WAT  1459      -8.818 -12.468 -12.854  1.00  0.00           O  
ATOM   4495  H1  WAT  1459      -8.191 -12.838 -13.600  1.00  0.00           H  
ATOM   4496  H2  WAT  1459      -9.687 -13.012 -13.014  1.00  0.00           H  
ATOM   4497  O   WAT  1460      -5.793  -9.996 -12.650  1.00  0.00           O  
ATOM   4498  H1  WAT  1460      -6.154  -9.955 -11.677  1.00  0.00           H  
ATOM   4499  H2  WAT  1460      -6.644  -9.903 -13.216  1.00  0.00           H  
ATOM   4500  O   WAT  1461       8.567  -7.825 -14.017  1.00  0.00           O  
ATOM   4501  H1  WAT  1461       7.814  -7.911 -13.300  1.00  0.00           H  
ATOM   4502  H2  WAT  1461       7.998  -7.687 -14.887  1.00  0.00           H  
ATOM   4503  O   WAT  1462      -9.374  -7.110 -13.579  1.00  0.00           O  
ATOM   4504  H1  WAT  1462      -9.028  -8.068 -13.633  1.00  0.00           H  
ATOM   4505  H2  WAT  1462     -10.375  -7.166 -13.771  1.00  0.00           H  
ATOM   4506  O   WAT  1463      10.788  -8.772 -15.214  1.00  0.00           O  
ATOM   4507  H1  WAT  1463      10.828  -8.298 -16.137  1.00  0.00           H  
ATOM   4508  H2  WAT  1463       9.945  -8.365 -14.780  1.00  0.00           H  
ATOM   4509  O   WAT  1464      -6.305  -9.199 -16.843  1.00  0.00           O  
ATOM   4510  H1  WAT  1464      -6.206 -10.147 -16.436  1.00  0.00           H  
ATOM   4511  H2  WAT  1464      -5.573  -8.656 -16.357  1.00  0.00           H  
ATOM   4512  O   WAT  1465      -1.045  -9.430 -20.767  1.00  0.00           O  
ATOM   4513  H1  WAT  1465      -1.708  -8.853 -20.215  1.00  0.00           H  
ATOM   4514  H2  WAT  1465      -0.280  -8.769 -20.976  1.00  0.00           H  
ATOM   4515  O   WAT  1466       0.951  -8.188 -14.732  1.00  0.00           O  
ATOM   4516  H1  WAT  1466       1.403  -8.353 -13.818  1.00  0.00           H  
ATOM   4517  H2  WAT  1466       1.754  -8.144 -15.386  1.00  0.00           H  
ATOM   4518  O   WAT  1467      -2.622  -9.377  -9.113  1.00  0.00           O  
ATOM   4519  H1  WAT  1467      -2.839  -8.830  -8.253  1.00  0.00           H  
ATOM   4520  H2  WAT  1467      -2.828  -8.692  -9.862  1.00  0.00           H  
ATOM   4521  O   WAT  1468       6.739  -9.873  -7.176  1.00  0.00           O  
ATOM   4522  H1  WAT  1468       7.482 -10.594  -7.097  1.00  0.00           H  
ATOM   4523  H2  WAT  1468       6.564  -9.607  -6.195  1.00  0.00           H  
ATOM   4524  O   WAT  1469     -12.257   8.660   9.745  1.00  0.00           O  
ATOM   4525  H1  WAT  1469     -11.590   8.973   9.044  1.00  0.00           H  
ATOM   4526  H2  WAT  1469     -13.105   8.405   9.211  1.00  0.00           H  
ATOM   4527  O   WAT  1470     -12.998  14.593  10.763  1.00  0.00           O  
ATOM   4528  H1  WAT  1470     -12.687  13.995   9.966  1.00  0.00           H  
ATOM   4529  H2  WAT  1470     -14.037  14.459  10.720  1.00  0.00           H  
ATOM   4530  O   WAT  1471     -10.420  15.337  11.487  1.00  0.00           O  
ATOM   4531  H1  WAT  1471     -11.415  15.215  11.260  1.00  0.00           H  
ATOM   4532  H2  WAT  1471     -10.190  16.285  11.185  1.00  0.00           H  
ATOM   4533  O   WAT  1472     -13.281   8.295  17.403  1.00  0.00           O  
ATOM   4534  H1  WAT  1472     -13.030   7.635  18.170  1.00  0.00           H  
ATOM   4535  H2  WAT  1472     -12.611   8.033  16.656  1.00  0.00           H  
ATOM   4536  O   WAT  1473     -15.111   9.682  14.790  1.00  0.00           O  
ATOM   4537  H1  WAT  1473     -15.568   9.028  15.449  1.00  0.00           H  
ATOM   4538  H2  WAT  1473     -14.437  10.186  15.363  1.00  0.00           H  
ATOM   4539  O   WAT  1474     -15.538  14.009  10.324  1.00  0.00           O  
ATOM   4540  H1  WAT  1474     -15.977  13.090  10.465  1.00  0.00           H  
ATOM   4541  H2  WAT  1474     -15.730  14.222   9.334  1.00  0.00           H  
ATOM   4542  O   WAT  1475      -8.833  17.310  13.724  1.00  0.00           O  
ATOM   4543  H1  WAT  1475      -9.249  16.391  13.856  1.00  0.00           H  
ATOM   4544  H2  WAT  1475      -9.006  17.550  12.742  1.00  0.00           H  
ATOM   4545  O   WAT  1476     -10.112   7.437  20.556  1.00  0.00           O  
ATOM   4546  H1  WAT  1476     -10.088   6.420  20.757  1.00  0.00           H  
ATOM   4547  H2  WAT  1476      -9.146   7.738  20.736  1.00  0.00           H  
ATOM   4548  O   WAT  1477      -9.094  11.135  11.731  1.00  0.00           O  
ATOM   4549  H1  WAT  1477      -9.081  12.031  11.200  1.00  0.00           H  
ATOM   4550  H2  WAT  1477      -9.547  11.411  12.618  1.00  0.00           H  
ATOM   4551  O   WAT  1478      -9.213  14.504  13.713  1.00  0.00           O  
ATOM   4552  H1  WAT  1478      -9.702  14.827  12.848  1.00  0.00           H  
ATOM   4553  H2  WAT  1478      -9.683  13.577  13.869  1.00  0.00           H  
ATOM   4554  O   WAT  1479      -8.260   9.469  18.536  1.00  0.00           O  
ATOM   4555  H1  WAT  1479      -7.945  10.254  17.954  1.00  0.00           H  
ATOM   4556  H2  WAT  1479      -9.288   9.600  18.590  1.00  0.00           H  
ATOM   4557  O   WAT  1480     -10.411  12.201  13.890  1.00  0.00           O  
ATOM   4558  H1  WAT  1480     -10.567  11.243  14.242  1.00  0.00           H  
ATOM   4559  H2  WAT  1480     -11.367  12.497  13.596  1.00  0.00           H  
ATOM   4560  O   WAT  1481     -18.130  11.222  -0.843  1.00  0.00           O  
ATOM   4561  H1  WAT  1481     -18.304  10.748  -1.744  1.00  0.00           H  
ATOM   4562  H2  WAT  1481     -17.241  11.724  -1.007  1.00  0.00           H  
ATOM   4563  O   WAT  1482     -15.685  12.319  -1.074  1.00  0.00           O  
ATOM   4564  H1  WAT  1482     -15.035  11.599  -1.444  1.00  0.00           H  
ATOM   4565  H2  WAT  1482     -15.358  13.184  -1.509  1.00  0.00           H  
ATOM   4566  O   WAT  1483      -9.323  17.636  -3.866  1.00  0.00           O  
ATOM   4567  H1  WAT  1483     -10.154  17.237  -3.398  1.00  0.00           H  
ATOM   4568  H2  WAT  1483      -9.120  16.967  -4.622  1.00  0.00           H  
ATOM   4569  O   WAT  1484     -12.775  12.903   3.407  1.00  0.00           O  
ATOM   4570  H1  WAT  1484     -13.743  12.926   3.772  1.00  0.00           H  
ATOM   4571  H2  WAT  1484     -12.427  13.858   3.591  1.00  0.00           H  
ATOM   4572  O   WAT  1485     -15.354  12.692   4.123  1.00  0.00           O  
ATOM   4573  H1  WAT  1485     -15.810  12.739   3.198  1.00  0.00           H  
ATOM   4574  H2  WAT  1485     -16.119  12.884   4.786  1.00  0.00           H  
ATOM   4575  O   WAT  1486     -11.135  10.872   4.044  1.00  0.00           O  
ATOM   4576  H1  WAT  1486     -11.825  11.580   3.724  1.00  0.00           H  
ATOM   4577  H2  WAT  1486     -10.669  11.370   4.833  1.00  0.00           H  
ATOM   4578  O   WAT  1487     -18.135   9.711  -3.054  1.00  0.00           O  
ATOM   4579  H1  WAT  1487     -17.176   9.309  -3.076  1.00  0.00           H  
ATOM   4580  H2  WAT  1487     -18.170  10.235  -3.956  1.00  0.00           H  
ATOM   4581  O   WAT  1488     -14.032  16.525  -7.241  1.00  0.00           O  
ATOM   4582  H1  WAT  1488     -14.059  16.621  -6.224  1.00  0.00           H  
ATOM   4583  H2  WAT  1488     -14.666  15.750  -7.454  1.00  0.00           H  
ATOM   4584  O   WAT  1489     -10.222  17.673  -0.207  1.00  0.00           O  
ATOM   4585  H1  WAT  1489      -9.443  17.007  -0.212  1.00  0.00           H  
ATOM   4586  H2  WAT  1489     -10.733  17.478  -1.079  1.00  0.00           H  
ATOM   4587  O   WAT  1490     -13.441  16.216  -4.482  1.00  0.00           O  
ATOM   4588  H1  WAT  1490     -12.579  15.916  -4.948  1.00  0.00           H  
ATOM   4589  H2  WAT  1490     -13.818  15.373  -4.045  1.00  0.00           H  
ATOM   4590  O   WAT  1491     -15.716  13.922   7.592  1.00  0.00           O  
ATOM   4591  H1  WAT  1491     -16.469  13.707   6.914  1.00  0.00           H  
ATOM   4592  H2  WAT  1491     -15.285  12.995   7.756  1.00  0.00           H  
ATOM   4593  O   WAT  1492     -13.494  11.627  -4.790  1.00  0.00           O  
ATOM   4594  H1  WAT  1492     -13.241  10.735  -5.273  1.00  0.00           H  
ATOM   4595  H2  WAT  1492     -13.133  12.338  -5.458  1.00  0.00           H  
ATOM   4596  O   WAT  1493     -12.699  17.012   9.493  1.00  0.00           O  
ATOM   4597  H1  WAT  1493     -12.964  16.264  10.150  1.00  0.00           H  
ATOM   4598  H2  WAT  1493     -13.266  16.780   8.648  1.00  0.00           H  
ATOM   4599  O   WAT  1494     -16.284  11.335  10.170  1.00  0.00           O  
ATOM   4600  H1  WAT  1494     -16.353  10.328  10.423  1.00  0.00           H  
ATOM   4601  H2  WAT  1494     -15.606  11.328   9.387  1.00  0.00           H  
ATOM   4602  O   WAT  1495     -13.902  15.891   7.400  1.00  0.00           O  
ATOM   4603  H1  WAT  1495     -14.702  15.237   7.440  1.00  0.00           H  
ATOM   4604  H2  WAT  1495     -13.212  15.410   6.823  1.00  0.00           H  
ATOM   4605  O   WAT  1496     -18.261  11.569   8.143  1.00  0.00           O  
ATOM   4606  H1  WAT  1496     -18.759  10.682   8.044  1.00  0.00           H  
ATOM   4607  H2  WAT  1496     -17.712  11.485   8.998  1.00  0.00           H  
ATOM   4608  O   WAT  1497     -11.052  13.424 -10.637  1.00  0.00           O  
ATOM   4609  H1  WAT  1497     -11.479  12.980  -9.810  1.00  0.00           H  
ATOM   4610  H2  WAT  1497     -11.316  12.796 -11.411  1.00  0.00           H  
ATOM   4611  O   WAT  1498     -18.025  10.771   4.273  1.00  0.00           O  
ATOM   4612  H1  WAT  1498     -17.681   9.862   4.575  1.00  0.00           H  
ATOM   4613  H2  WAT  1498     -18.286  10.658   3.291  1.00  0.00           H  
ATOM   4614  O   WAT  1499     -12.120  14.315  -1.628  1.00  0.00           O  
ATOM   4615  H1  WAT  1499     -11.527  13.462  -1.637  1.00  0.00           H  
ATOM   4616  H2  WAT  1499     -12.150  14.541  -0.611  1.00  0.00           H  
ATOM   4617  O   WAT  1500     -15.999  12.805  -5.094  1.00  0.00           O  
ATOM   4618  H1  WAT  1500     -15.211  12.142  -5.066  1.00  0.00           H  
ATOM   4619  H2  WAT  1500     -15.814  13.439  -4.309  1.00  0.00           H  
ATOM   4620  O   WAT  1501     -18.612  10.558   1.626  1.00  0.00           O  
ATOM   4621  H1  WAT  1501     -19.575  10.226   1.678  1.00  0.00           H  
ATOM   4622  H2  WAT  1501     -18.516  10.863   0.630  1.00  0.00           H  
ATOM   4623  O   WAT  1502     -14.333   9.698   1.575  1.00  0.00           O  
ATOM   4624  H1  WAT  1502     -14.365   9.792   2.607  1.00  0.00           H  
ATOM   4625  H2  WAT  1502     -13.748  10.515   1.296  1.00  0.00           H  
ATOM   4626  O   WAT  1503     -13.477   9.642   6.581  1.00  0.00           O  
ATOM   4627  H1  WAT  1503     -13.837   8.910   7.221  1.00  0.00           H  
ATOM   4628  H2  WAT  1503     -12.734   9.150   6.056  1.00  0.00           H  
ATOM   4629  O   WAT  1504     -11.489  16.782  -2.517  1.00  0.00           O  
ATOM   4630  H1  WAT  1504     -11.648  15.809  -2.198  1.00  0.00           H  
ATOM   4631  H2  WAT  1504     -12.302  16.966  -3.121  1.00  0.00           H  
ATOM   4632  O   WAT  1505     -15.972  11.765  -8.821  1.00  0.00           O  
ATOM   4633  H1  WAT  1505     -15.205  11.292  -9.346  1.00  0.00           H  
ATOM   4634  H2  WAT  1505     -16.338  10.990  -8.234  1.00  0.00           H  
ATOM   4635  O   WAT  1506     -11.293  15.513  -6.029  1.00  0.00           O  
ATOM   4636  H1  WAT  1506     -11.883  14.729  -6.350  1.00  0.00           H  
ATOM   4637  H2  WAT  1506     -11.426  16.235  -6.757  1.00  0.00           H  
ATOM   4638  O   WAT  1507      -8.007  16.295  -8.473  1.00  0.00           O  
ATOM   4639  H1  WAT  1507      -8.617  15.909  -9.216  1.00  0.00           H  
ATOM   4640  H2  WAT  1507      -7.176  15.691  -8.497  1.00  0.00           H  
ATOM   4641  O   WAT  1508     -16.317  12.567   1.583  1.00  0.00           O  
ATOM   4642  H1  WAT  1508     -16.038  12.411   0.600  1.00  0.00           H  
ATOM   4643  H2  WAT  1508     -17.225  12.111   1.665  1.00  0.00           H  
ATOM   4644  O   WAT  1509     -14.756  10.072   4.252  1.00  0.00           O  
ATOM   4645  H1  WAT  1509     -14.999  11.079   4.226  1.00  0.00           H  
ATOM   4646  H2  WAT  1509     -14.210   9.988   5.127  1.00  0.00           H  
ATOM   4647  O   WAT  1510      -6.799  15.010  -4.301  1.00  0.00           O  
ATOM   4648  H1  WAT  1510      -6.440  14.109  -4.645  1.00  0.00           H  
ATOM   4649  H2  WAT  1510      -7.474  15.304  -5.032  1.00  0.00           H  
ATOM   4650  O   WAT  1511     -15.720   8.599  -3.043  1.00  0.00           O  
ATOM   4651  H1  WAT  1511     -14.995   9.169  -2.599  1.00  0.00           H  
ATOM   4652  H2  WAT  1511     -15.559   7.645  -2.699  1.00  0.00           H  
ATOM   4653  O   WAT  1512     -10.005  12.238   6.002  1.00  0.00           O  
ATOM   4654  H1  WAT  1512     -10.515  13.136   6.031  1.00  0.00           H  
ATOM   4655  H2  WAT  1512      -9.998  11.950   7.002  1.00  0.00           H  
ATOM   4656  O   WAT  1513     -11.788  14.590   0.975  1.00  0.00           O  
ATOM   4657  H1  WAT  1513     -11.786  15.523   1.419  1.00  0.00           H  
ATOM   4658  H2  WAT  1513     -10.816  14.268   1.075  1.00  0.00           H  
ATOM   4659  O   WAT  1514     -14.313  17.373   0.995  1.00  0.00           O  
ATOM   4660  H1  WAT  1514     -15.175  17.801   0.695  1.00  0.00           H  
ATOM   4661  H2  WAT  1514     -14.502  16.355   1.000  1.00  0.00           H  
ATOM   4662  O   WAT  1515     -19.293   7.702   5.358  1.00  0.00           O  
ATOM   4663  H1  WAT  1515     -19.458   7.574   4.340  1.00  0.00           H  
ATOM   4664  H2  WAT  1515     -18.288   7.954   5.384  1.00  0.00           H  
ATOM   4665  O   WAT  1516     -17.462  12.762   5.903  1.00  0.00           O  
ATOM   4666  H1  WAT  1516     -17.846  12.392   6.801  1.00  0.00           H  
ATOM   4667  H2  WAT  1516     -17.785  12.035   5.227  1.00  0.00           H  
ATOM   4668  O   WAT  1517     -12.301  13.067   8.666  1.00  0.00           O  
ATOM   4669  H1  WAT  1517     -11.461  12.457   8.714  1.00  0.00           H  
ATOM   4670  H2  WAT  1517     -12.126  13.617   7.803  1.00  0.00           H  
ATOM   4671  O   WAT  1518     -14.173  13.842  -3.215  1.00  0.00           O  
ATOM   4672  H1  WAT  1518     -13.819  12.996  -3.677  1.00  0.00           H  
ATOM   4673  H2  WAT  1518     -13.421  14.077  -2.536  1.00  0.00           H  
ATOM   4674  O   WAT  1519      -9.624  20.145  -4.767  1.00  0.00           O  
ATOM   4675  H1  WAT  1519      -9.615  19.215  -4.312  1.00  0.00           H  
ATOM   4676  H2  WAT  1519      -9.699  19.907  -5.772  1.00  0.00           H  
ATOM   4677  O   WAT  1520      -8.496  19.595   0.792  1.00  0.00           O  
ATOM   4678  H1  WAT  1520      -9.231  19.004   0.391  1.00  0.00           H  
ATOM   4679  H2  WAT  1520      -8.032  20.024  -0.016  1.00  0.00           H  
ATOM   4680  O   WAT  1521     -15.385  14.045  -7.426  1.00  0.00           O  
ATOM   4681  H1  WAT  1521     -15.661  13.320  -8.114  1.00  0.00           H  
ATOM   4682  H2  WAT  1521     -15.822  13.708  -6.552  1.00  0.00           H  
ATOM   4683  O   WAT  1522     -11.840  17.097   1.939  1.00  0.00           O  
ATOM   4684  H1  WAT  1522     -12.795  17.356   1.621  1.00  0.00           H  
ATOM   4685  H2  WAT  1522     -11.231  17.525   1.226  1.00  0.00           H  
ATOM   4686  O   WAT  1523      -8.945  17.736  10.999  1.00  0.00           O  
ATOM   4687  H1  WAT  1523      -8.316  17.417  10.248  1.00  0.00           H  
ATOM   4688  H2  WAT  1523      -9.629  18.337  10.493  1.00  0.00           H  
ATOM   4689  O   WAT  1524     -12.737  12.992  12.972  1.00  0.00           O  
ATOM   4690  H1  WAT  1524     -12.844  13.690  12.225  1.00  0.00           H  
ATOM   4691  H2  WAT  1524     -13.536  12.353  12.828  1.00  0.00           H  
ATOM   4692  O   WAT  1525     -11.687  15.339   3.985  1.00  0.00           O  
ATOM   4693  H1  WAT  1525     -10.651  15.187   3.930  1.00  0.00           H  
ATOM   4694  H2  WAT  1525     -11.821  16.135   3.336  1.00  0.00           H  
ATOM   4695  O   WAT  1526     -14.624  14.731   1.040  1.00  0.00           O  
ATOM   4696  H1  WAT  1526     -15.229  13.963   1.334  1.00  0.00           H  
ATOM   4697  H2  WAT  1526     -13.671  14.380   1.117  1.00  0.00           H  
ATOM   4698  O   WAT  1527      -3.439  13.878  -2.365  1.00  0.00           O  
ATOM   4699  H1  WAT  1527      -3.977  13.166  -1.843  1.00  0.00           H  
ATOM   4700  H2  WAT  1527      -3.707  14.764  -1.908  1.00  0.00           H  
ATOM   4701  O   WAT  1528      -9.121  14.881   3.947  1.00  0.00           O  
ATOM   4702  H1  WAT  1528      -8.379  15.477   4.345  1.00  0.00           H  
ATOM   4703  H2  WAT  1528      -8.610  14.071   3.569  1.00  0.00           H  
ATOM   4704  O   WAT  1529     -11.683   8.438   4.992  1.00  0.00           O  
ATOM   4705  H1  WAT  1529     -12.099   7.903   4.206  1.00  0.00           H  
ATOM   4706  H2  WAT  1529     -11.441   9.344   4.546  1.00  0.00           H  
ATOM   4707  O   WAT  1530     -12.243  12.011  -8.710  1.00  0.00           O  
ATOM   4708  H1  WAT  1530     -11.830  11.063  -8.581  1.00  0.00           H  
ATOM   4709  H2  WAT  1530     -13.079  11.794  -9.286  1.00  0.00           H  
ATOM   4710  O   WAT  1531      -9.440  12.299  -3.626  1.00  0.00           O  
ATOM   4711  H1  WAT  1531      -9.322  13.303  -3.425  1.00  0.00           H  
ATOM   4712  H2  WAT  1531      -9.409  12.235  -4.652  1.00  0.00           H  
ATOM   4713  O   WAT  1532     -16.699   8.438   5.219  1.00  0.00           O  
ATOM   4714  H1  WAT  1532     -16.471   7.490   4.836  1.00  0.00           H  
ATOM   4715  H2  WAT  1532     -15.924   9.014   4.843  1.00  0.00           H  
ATOM   4716  O   WAT  1533     -14.479  11.587   8.182  1.00  0.00           O  
ATOM   4717  H1  WAT  1533     -14.120  10.881   7.518  1.00  0.00           H  
ATOM   4718  H2  WAT  1533     -13.631  12.124   8.437  1.00  0.00           H  
ATOM   4719  O   WAT  1534     -12.658   7.048   2.893  1.00  0.00           O  
ATOM   4720  H1  WAT  1534     -11.933   7.261   2.167  1.00  0.00           H  
ATOM   4721  H2  WAT  1534     -12.543   6.022   3.001  1.00  0.00           H  
ATOM   4722  O   WAT  1535     -16.259   6.083   4.166  1.00  0.00           O  
ATOM   4723  H1  WAT  1535     -15.782   5.922   3.281  1.00  0.00           H  
ATOM   4724  H2  WAT  1535     -16.927   5.306   4.255  1.00  0.00           H  
ATOM   4725  O   WAT  1536     -16.748   8.628   1.433  1.00  0.00           O  
ATOM   4726  H1  WAT  1536     -17.418   9.412   1.545  1.00  0.00           H  
ATOM   4727  H2  WAT  1536     -15.829   9.119   1.437  1.00  0.00           H  
ATOM   4728  O   WAT  1537     -12.771  11.741   0.971  1.00  0.00           O  
ATOM   4729  H1  WAT  1537     -12.029  12.128   0.395  1.00  0.00           H  
ATOM   4730  H2  WAT  1537     -12.715  12.262   1.860  1.00  0.00           H  
ATOM   4731  O   WAT  1538      -8.788  14.683  -2.584  1.00  0.00           O  
ATOM   4732  H1  WAT  1538      -8.552  15.227  -1.745  1.00  0.00           H  
ATOM   4733  H2  WAT  1538      -7.978  14.844  -3.210  1.00  0.00           H  
ATOM   4734  O   WAT  1539     -17.903  10.890  -5.409  1.00  0.00           O  
ATOM   4735  H1  WAT  1539     -17.637  10.441  -6.292  1.00  0.00           H  
ATOM   4736  H2  WAT  1539     -17.304  11.724  -5.355  1.00  0.00           H  
ATOM   4737  O   WAT  1540     -13.561   7.876  -0.271  1.00  0.00           O  
ATOM   4738  H1  WAT  1540     -13.775   8.671   0.365  1.00  0.00           H  
ATOM   4739  H2  WAT  1540     -14.033   7.087   0.191  1.00  0.00           H  
ATOM   4740  O   WAT  1541      -7.387   9.700  -1.189  1.00  0.00           O  
ATOM   4741  H1  WAT  1541      -7.339  10.538  -1.798  1.00  0.00           H  
ATOM   4742  H2  WAT  1541      -6.511   9.204  -1.423  1.00  0.00           H  
ATOM   4743  O   WAT  1542     -14.638  11.185  12.467  1.00  0.00           O  
ATOM   4744  H1  WAT  1542     -15.361  11.267  11.746  1.00  0.00           H  
ATOM   4745  H2  WAT  1542     -15.097  10.709  13.250  1.00  0.00           H  
ATOM   4746  O   WAT  1543      -4.098  14.609 -16.824  1.00  0.00           O  
ATOM   4747  H1  WAT  1543      -3.314  13.965 -16.793  1.00  0.00           H  
ATOM   4748  H2  WAT  1543      -3.869  15.361 -16.164  1.00  0.00           H  
ATOM   4749  O   WAT  1544      -7.929  18.708  -9.630  1.00  0.00           O  
ATOM   4750  H1  WAT  1544      -7.925  17.795  -9.135  1.00  0.00           H  
ATOM   4751  H2  WAT  1544      -7.530  18.469 -10.554  1.00  0.00           H  
ATOM   4752  O   WAT  1545      -9.357  19.151  -7.240  1.00  0.00           O  
ATOM   4753  H1  WAT  1545     -10.182  18.545  -7.376  1.00  0.00           H  
ATOM   4754  H2  WAT  1545      -8.909  19.171  -8.161  1.00  0.00           H  
ATOM   4755  O   WAT  1546      -6.574  14.312 -17.704  1.00  0.00           O  
ATOM   4756  H1  WAT  1546      -6.761  15.172 -18.207  1.00  0.00           H  
ATOM   4757  H2  WAT  1546      -5.593  14.424 -17.366  1.00  0.00           H  
ATOM   4758  O   WAT  1547      -7.844  13.737 -15.373  1.00  0.00           O  
ATOM   4759  H1  WAT  1547      -6.963  13.569 -14.848  1.00  0.00           H  
ATOM   4760  H2  WAT  1547      -7.499  13.944 -16.327  1.00  0.00           H  
ATOM   4761  O   WAT  1548     -11.530  17.494  -7.844  1.00  0.00           O  
ATOM   4762  H1  WAT  1548     -11.354  17.785  -8.821  1.00  0.00           H  
ATOM   4763  H2  WAT  1548     -12.545  17.318  -7.819  1.00  0.00           H  
ATOM   4764  O   WAT  1549     -10.665  18.343 -10.248  1.00  0.00           O  
ATOM   4765  H1  WAT  1549     -10.686  17.877 -11.166  1.00  0.00           H  
ATOM   4766  H2  WAT  1549      -9.712  18.699 -10.162  1.00  0.00           H  
ATOM   4767  O   WAT  1550      -9.634  12.082 -14.212  1.00  0.00           O  
ATOM   4768  H1  WAT  1550      -9.039  12.751 -14.730  1.00  0.00           H  
ATOM   4769  H2  WAT  1550     -10.052  11.501 -14.954  1.00  0.00           H  
ATOM   4770  O   WAT  1551     -12.405   8.461 -14.432  1.00  0.00           O  
ATOM   4771  H1  WAT  1551     -12.482   7.988 -15.358  1.00  0.00           H  
ATOM   4772  H2  WAT  1551     -12.067   7.689 -13.824  1.00  0.00           H  
ATOM   4773  O   WAT  1552     -10.479  16.890 -12.544  1.00  0.00           O  
ATOM   4774  H1  WAT  1552      -9.750  16.662 -13.259  1.00  0.00           H  
ATOM   4775  H2  WAT  1552     -11.352  16.771 -13.048  1.00  0.00           H  
ATOM   4776  O   WAT  1553     -10.932  10.259 -15.765  1.00  0.00           O  
ATOM   4777  H1  WAT  1553     -11.544   9.673 -15.166  1.00  0.00           H  
ATOM   4778  H2  WAT  1553     -11.397  10.269 -16.667  1.00  0.00           H  
ATOM   4779  O   WAT  1554      -8.924   8.534 -15.184  1.00  0.00           O  
ATOM   4780  H1  WAT  1554      -8.920   7.869 -15.962  1.00  0.00           H  
ATOM   4781  H2  WAT  1554      -9.657   9.214 -15.433  1.00  0.00           H  
ATOM   4782  O   WAT  1555      -9.131  12.010  -6.336  1.00  0.00           O  
ATOM   4783  H1  WAT  1555      -8.223  12.191  -6.798  1.00  0.00           H  
ATOM   4784  H2  WAT  1555      -9.821  12.432  -6.948  1.00  0.00           H  
ATOM   4785  O   WAT  1556     -12.258   1.187  19.246  1.00  0.00           O  
ATOM   4786  H1  WAT  1556     -12.317   1.077  18.215  1.00  0.00           H  
ATOM   4787  H2  WAT  1556     -12.987   0.577  19.604  1.00  0.00           H  
ATOM   4788  O   WAT  1557     -12.315   3.667  16.774  1.00  0.00           O  
ATOM   4789  H1  WAT  1557     -12.423   3.855  17.784  1.00  0.00           H  
ATOM   4790  H2  WAT  1557     -12.547   2.663  16.688  1.00  0.00           H  
ATOM   4791  O   WAT  1558      -9.994  -3.252  19.161  1.00  0.00           O  
ATOM   4792  H1  WAT  1558      -9.889  -4.263  18.938  1.00  0.00           H  
ATOM   4793  H2  WAT  1558     -10.527  -2.898  18.346  1.00  0.00           H  
ATOM   4794  O   WAT  1559     -11.767   0.582  14.076  1.00  0.00           O  
ATOM   4795  H1  WAT  1559     -11.603  -0.351  13.664  1.00  0.00           H  
ATOM   4796  H2  WAT  1559     -11.204   1.211  13.476  1.00  0.00           H  
ATOM   4797  O   WAT  1560      -6.419  -1.303  21.304  1.00  0.00           O  
ATOM   4798  H1  WAT  1560      -7.330  -1.778  21.401  1.00  0.00           H  
ATOM   4799  H2  WAT  1560      -6.666  -0.301  21.417  1.00  0.00           H  
ATOM   4800  O   WAT  1561      -4.528  -0.463  19.495  1.00  0.00           O  
ATOM   4801  H1  WAT  1561      -5.101   0.284  19.065  1.00  0.00           H  
ATOM   4802  H2  WAT  1561      -5.125  -0.810  20.260  1.00  0.00           H  
ATOM   4803  O   WAT  1562     -15.951   5.730  12.497  1.00  0.00           O  
ATOM   4804  H1  WAT  1562     -15.301   6.532  12.597  1.00  0.00           H  
ATOM   4805  H2  WAT  1562     -16.492   5.975  11.650  1.00  0.00           H  
ATOM   4806  O   WAT  1563     -12.603   1.010  16.592  1.00  0.00           O  
ATOM   4807  H1  WAT  1563     -12.180   0.833  15.656  1.00  0.00           H  
ATOM   4808  H2  WAT  1563     -13.574   0.661  16.455  1.00  0.00           H  
ATOM   4809  O   WAT  1564     -16.258  -0.621  13.786  1.00  0.00           O  
ATOM   4810  H1  WAT  1564     -16.976  -0.706  13.059  1.00  0.00           H  
ATOM   4811  H2  WAT  1564     -15.475  -0.143  13.323  1.00  0.00           H  
ATOM   4812  O   WAT  1565      -9.477   2.680  22.279  1.00  0.00           O  
ATOM   4813  H1  WAT  1565      -8.638   2.288  22.696  1.00  0.00           H  
ATOM   4814  H2  WAT  1565      -9.705   2.041  21.501  1.00  0.00           H  
ATOM   4815  O   WAT  1566     -13.083   5.287  14.826  1.00  0.00           O  
ATOM   4816  H1  WAT  1566     -14.107   5.342  14.962  1.00  0.00           H  
ATOM   4817  H2  WAT  1566     -12.791   4.623  15.573  1.00  0.00           H  
ATOM   4818  O   WAT  1567     -10.419   2.324  12.538  1.00  0.00           O  
ATOM   4819  H1  WAT  1567      -9.862   2.472  11.677  1.00  0.00           H  
ATOM   4820  H2  WAT  1567     -11.051   3.154  12.536  1.00  0.00           H  
ATOM   4821  O   WAT  1568     -12.244   3.940  19.458  1.00  0.00           O  
ATOM   4822  H1  WAT  1568     -11.427   4.210  20.030  1.00  0.00           H  
ATOM   4823  H2  WAT  1568     -12.294   2.918  19.564  1.00  0.00           H  
ATOM   4824  O   WAT  1569     -12.038  -9.180   9.095  1.00  0.00           O  
ATOM   4825  H1  WAT  1569     -11.561  -8.845   8.264  1.00  0.00           H  
ATOM   4826  H2  WAT  1569     -11.330  -9.702   9.627  1.00  0.00           H  
ATOM   4827  O   WAT  1570     -10.630   9.566  14.220  1.00  0.00           O  
ATOM   4828  H1  WAT  1570     -11.000   8.779  14.790  1.00  0.00           H  
ATOM   4829  H2  WAT  1570     -11.266   9.549  13.394  1.00  0.00           H  
ATOM   4830  O   WAT  1571     -12.404   9.607  12.232  1.00  0.00           O  
ATOM   4831  H1  WAT  1571     -12.308   9.344  11.236  1.00  0.00           H  
ATOM   4832  H2  WAT  1571     -13.160  10.307  12.227  1.00  0.00           H  
ATOM   4833  O   WAT  1572     -15.741   5.486  15.230  1.00  0.00           O  
ATOM   4834  H1  WAT  1572     -15.891   6.383  15.705  1.00  0.00           H  
ATOM   4835  H2  WAT  1572     -16.053   5.642  14.265  1.00  0.00           H  
ATOM   4836  O   WAT  1573     -11.713  -1.912  10.188  1.00  0.00           O  
ATOM   4837  H1  WAT  1573     -11.312  -1.243   9.506  1.00  0.00           H  
ATOM   4838  H2  WAT  1573     -12.687  -1.587  10.299  1.00  0.00           H  
ATOM   4839  O   WAT  1574      -8.719   2.481  14.594  1.00  0.00           O  
ATOM   4840  H1  WAT  1574      -8.491   1.500  14.830  1.00  0.00           H  
ATOM   4841  H2  WAT  1574      -9.343   2.385  13.772  1.00  0.00           H  
ATOM   4842  O   WAT  1575     -15.097   0.227  16.024  1.00  0.00           O  
ATOM   4843  H1  WAT  1575     -15.669  -0.221  15.278  1.00  0.00           H  
ATOM   4844  H2  WAT  1575     -15.291   1.239  15.854  1.00  0.00           H  
ATOM   4845  O   WAT  1576     -15.394   2.766  15.238  1.00  0.00           O  
ATOM   4846  H1  WAT  1576     -15.618   3.733  15.515  1.00  0.00           H  
ATOM   4847  H2  WAT  1576     -15.309   2.823  14.214  1.00  0.00           H  
ATOM   4848  O   WAT  1577      -7.211   1.244  21.264  1.00  0.00           O  
ATOM   4849  H1  WAT  1577      -6.772   2.091  20.886  1.00  0.00           H  
ATOM   4850  H2  WAT  1577      -8.113   1.184  20.773  1.00  0.00           H  
ATOM   4851  O   WAT  1578     -13.538  -2.041  16.296  1.00  0.00           O  
ATOM   4852  H1  WAT  1578     -14.057  -2.834  15.889  1.00  0.00           H  
ATOM   4853  H2  WAT  1578     -14.203  -1.260  16.258  1.00  0.00           H  
ATOM   4854  O   WAT  1579     -13.984  -3.241  12.720  1.00  0.00           O  
ATOM   4855  H1  WAT  1579     -13.552  -4.096  12.313  1.00  0.00           H  
ATOM   4856  H2  WAT  1579     -14.214  -3.546  13.687  1.00  0.00           H  
ATOM   4857  O   WAT  1580     -15.231   3.149  12.506  1.00  0.00           O  
ATOM   4858  H1  WAT  1580     -15.508   4.150  12.508  1.00  0.00           H  
ATOM   4859  H2  WAT  1580     -16.010   2.696  11.992  1.00  0.00           H  
ATOM   4860  O   WAT  1581     -13.922  -2.876   7.717  1.00  0.00           O  
ATOM   4861  H1  WAT  1581     -13.598  -1.931   7.897  1.00  0.00           H  
ATOM   4862  H2  WAT  1581     -13.055  -3.432   7.600  1.00  0.00           H  
ATOM   4863  O   WAT  1582      -8.389   0.317  17.910  1.00  0.00           O  
ATOM   4864  H1  WAT  1582      -7.471   0.774  18.059  1.00  0.00           H  
ATOM   4865  H2  WAT  1582      -8.464   0.266  16.880  1.00  0.00           H  
ATOM   4866  O   WAT  1583      -9.691   1.136  20.073  1.00  0.00           O  
ATOM   4867  H1  WAT  1583      -9.235   0.788  19.203  1.00  0.00           H  
ATOM   4868  H2  WAT  1583     -10.694   1.137  19.807  1.00  0.00           H  
ATOM   4869  O   WAT  1584     -14.490   7.936  12.851  1.00  0.00           O  
ATOM   4870  H1  WAT  1584     -14.768   8.541  13.648  1.00  0.00           H  
ATOM   4871  H2  WAT  1584     -13.546   8.282  12.620  1.00  0.00           H  
ATOM   4872  O   WAT  1585     -11.928   4.507  12.527  1.00  0.00           O  
ATOM   4873  H1  WAT  1585     -11.624   5.387  12.087  1.00  0.00           H  
ATOM   4874  H2  WAT  1585     -12.417   4.816  13.384  1.00  0.00           H  
ATOM   4875  O   WAT  1586     -12.737  -5.337  11.634  1.00  0.00           O  
ATOM   4876  H1  WAT  1586     -11.975  -5.114  10.973  1.00  0.00           H  
ATOM   4877  H2  WAT  1586     -12.218  -5.690  12.468  1.00  0.00           H  
ATOM   4878  O   WAT  1587     -16.274   8.848  11.019  1.00  0.00           O  
ATOM   4879  H1  WAT  1587     -16.746   7.992  10.693  1.00  0.00           H  
ATOM   4880  H2  WAT  1587     -15.573   8.503  11.687  1.00  0.00           H  
ATOM   4881  O   WAT  1588     -10.957  -2.306  16.783  1.00  0.00           O  
ATOM   4882  H1  WAT  1588     -10.611  -1.397  16.489  1.00  0.00           H  
ATOM   4883  H2  WAT  1588     -11.988  -2.240  16.630  1.00  0.00           H  
ATOM   4884  O   WAT  1589      -8.824  -2.595  21.509  1.00  0.00           O  
ATOM   4885  H1  WAT  1589      -9.593  -2.214  22.051  1.00  0.00           H  
ATOM   4886  H2  WAT  1589      -9.265  -2.892  20.617  1.00  0.00           H  
ATOM   4887  O   WAT  1590     -10.037   4.782  20.756  1.00  0.00           O  
ATOM   4888  H1  WAT  1590      -9.804   4.056  21.457  1.00  0.00           H  
ATOM   4889  H2  WAT  1590      -9.288   4.688  20.052  1.00  0.00           H  
ATOM   4890  O   WAT  1591     -17.028   8.158   7.941  1.00  0.00           O  
ATOM   4891  H1  WAT  1591     -17.976   8.562   8.016  1.00  0.00           H  
ATOM   4892  H2  WAT  1591     -16.825   8.225   6.930  1.00  0.00           H  
ATOM   4893  O   WAT  1592      -9.330   2.999   6.619  1.00  0.00           O  
ATOM   4894  H1  WAT  1592      -8.674   2.636   7.328  1.00  0.00           H  
ATOM   4895  H2  WAT  1592     -10.251   2.704   6.950  1.00  0.00           H  
ATOM   4896  O   WAT  1593     -13.703   3.547  10.078  1.00  0.00           O  
ATOM   4897  H1  WAT  1593     -13.966   3.509  11.067  1.00  0.00           H  
ATOM   4898  H2  WAT  1593     -12.715   3.844  10.087  1.00  0.00           H  
ATOM   4899  O   WAT  1594     -14.130   0.700  12.722  1.00  0.00           O  
ATOM   4900  H1  WAT  1594     -14.427   1.686  12.646  1.00  0.00           H  
ATOM   4901  H2  WAT  1594     -13.294   0.741  13.324  1.00  0.00           H  
ATOM   4902  O   WAT  1595     -17.210   6.440  10.184  1.00  0.00           O  
ATOM   4903  H1  WAT  1595     -17.198   6.841   9.236  1.00  0.00           H  
ATOM   4904  H2  WAT  1595     -17.617   5.498  10.044  1.00  0.00           H  
ATOM   4905  O   WAT  1596     -17.852  -0.923  11.560  1.00  0.00           O  
ATOM   4906  H1  WAT  1596     -17.539  -1.898  11.695  1.00  0.00           H  
ATOM   4907  H2  WAT  1596     -18.202  -0.914  10.589  1.00  0.00           H  
ATOM   4908  O   WAT  1597     -17.054   1.741  11.124  1.00  0.00           O  
ATOM   4909  H1  WAT  1597     -16.526   1.273  10.363  1.00  0.00           H  
ATOM   4910  H2  WAT  1597     -17.596   0.965  11.534  1.00  0.00           H  
ATOM   4911  O   WAT  1598     -14.746  -4.139  15.111  1.00  0.00           O  
ATOM   4912  H1  WAT  1598     -15.708  -4.412  14.853  1.00  0.00           H  
ATOM   4913  H2  WAT  1598     -14.362  -5.005  15.535  1.00  0.00           H  
ATOM   4914  O   WAT  1599     -19.273  -5.217   7.192  1.00  0.00           O  
ATOM   4915  H1  WAT  1599     -19.929  -4.779   6.532  1.00  0.00           H  
ATOM   4916  H2  WAT  1599     -18.678  -4.429   7.500  1.00  0.00           H  
ATOM   4917  O   WAT  1600     -15.797   7.847  16.650  1.00  0.00           O  
ATOM   4918  H1  WAT  1600     -14.826   8.003  16.987  1.00  0.00           H  
ATOM   4919  H2  WAT  1600     -16.351   7.780  17.496  1.00  0.00           H  
ATOM   4920  O   WAT  1601     -11.175   4.454   9.536  1.00  0.00           O  
ATOM   4921  H1  WAT  1601     -10.363   3.881   9.829  1.00  0.00           H  
ATOM   4922  H2  WAT  1601     -11.081   5.304  10.121  1.00  0.00           H  
ATOM   4923  O   WAT  1602     -11.638   7.434  15.459  1.00  0.00           O  
ATOM   4924  H1  WAT  1602     -10.698   6.991  15.505  1.00  0.00           H  
ATOM   4925  H2  WAT  1602     -12.234   6.649  15.131  1.00  0.00           H  
ATOM   4926  O   WAT  1603      -8.242   4.727  18.742  1.00  0.00           O  
ATOM   4927  H1  WAT  1603      -8.790   4.306  17.965  1.00  0.00           H  
ATOM   4928  H2  WAT  1603      -7.982   5.655  18.352  1.00  0.00           H  
ATOM   4929  O   WAT  1604      -9.020   3.097  10.345  1.00  0.00           O  
ATOM   4930  H1  WAT  1604      -8.259   3.785  10.466  1.00  0.00           H  
ATOM   4931  H2  WAT  1604      -8.628   2.441   9.647  1.00  0.00           H  
ATOM   4932  O   WAT  1605     -14.602  -6.344   9.967  1.00  0.00           O  
ATOM   4933  H1  WAT  1605     -13.897  -6.023  10.658  1.00  0.00           H  
ATOM   4934  H2  WAT  1605     -14.630  -7.370  10.139  1.00  0.00           H  
ATOM   4935  O   WAT  1606      -7.295   4.765  14.462  1.00  0.00           O  
ATOM   4936  H1  WAT  1606      -8.058   5.411  14.726  1.00  0.00           H  
ATOM   4937  H2  WAT  1606      -7.780   3.851  14.393  1.00  0.00           H
[truncated: 79,955 more chars]
