# Supplementary material for: Photoinduced charge separation and DNA self-repair depend on sequence directionality and stacking pattern
Source: Chem Sci. 2023 Dec 28;15(6):2158–66. doi: 10.1039/d3sc04971j (PMC10848779; doi:10.1039/d3sc04971j)
Supplement: SC-015-D3SC04971J-s002 [file SC-015-D3SC04971J-s002.zip › structures/clustering-based-on-MD/ttag_opc/cluster1.pdb]

REMARK   1                     PDB file generated by ptraj (set 44754)
ATOM      1 HO5' TT5     1       3.313  -2.662  -8.708  0.00  0.00
ATOM      2  O5' TT5     1       3.919  -2.065  -8.262  0.00  0.00
ATOM      3  C5' TT5     1       4.684  -2.664  -7.287  0.00  0.00
ATOM      4  H5' TT5     1       5.341  -1.960  -6.777  0.00  0.00
ATOM      5 H5'' TT5     1       5.279  -3.516  -7.617  0.00  0.00
ATOM      6  C4' TT5     1       3.710  -3.231  -6.196  0.00  0.00
ATOM      7  H4' TT5     1       2.936  -3.826  -6.681  0.00  0.00
ATOM      8  O4' TT5     1       4.520  -3.972  -5.220  0.00  0.00
ATOM      9  C1' TT5     1       4.312  -3.364  -3.961  0.00  0.00
ATOM     10  H1' TT5     1       3.564  -3.896  -3.373  0.00  0.00
ATOM     11  C2' TT5     1       3.929  -1.939  -4.123  0.00  0.00
ATOM     12  H2' TT5     1       4.735  -1.271  -4.427  0.00  0.00
ATOM     13 H2'' TT5     1       3.415  -1.448  -3.297  0.00  0.00
ATOM     14  N1  TT5     1       5.482  -3.543  -3.014  0.00  0.00
ATOM     15  C2  TT5     1       5.866  -4.856  -2.834  0.00  0.00
ATOM     16  O2  TT5     1       5.173  -5.826  -3.154  0.00  0.00
ATOM     17  N3  TT5     1       7.138  -5.078  -2.425  0.00  0.00
ATOM     18  H3  TT5     1       7.399  -6.044  -2.288  0.00  0.00
ATOM     19  C4  TT5     1       8.044  -4.099  -2.035  0.00  0.00
ATOM     20  O4  TT5     1       9.224  -4.340  -2.000  0.00  0.00
ATOM     21  C5  TT5     1       7.511  -2.716  -1.805  0.00  0.00
ATOM     22  C5x TT5     1       7.109  -2.317  -0.329  0.00  0.00
ATOM     23  C4x TT5     1       7.576  -3.436   0.621  0.00  0.00
ATOM     24  O4x TT5     1       8.749  -3.503   0.885  0.00  0.00
ATOM     25  N3x TT5     1       6.667  -4.493   1.007  0.00  0.00
ATOM     26  H3x TT5     1       6.995  -5.242   1.600  0.00  0.00
ATOM     27  C2x TT5     1       5.353  -4.564   0.570  0.00  0.00
ATOM     28  O2x TT5     1       4.769  -5.682   0.727  0.00  0.00
ATOM     29  N1x TT5     1       4.789  -3.477  -0.065  0.00  0.00
ATOM     30 C1'x TT5     1       3.325  -3.442   0.044  0.00  0.00
ATOM     31 H11x TT5     1       3.129  -4.052   0.925  0.00  0.00
ATOM     32 C2'x TT5     1       2.716  -2.092   0.155  0.00  0.00
ATOM     33 H2'x TT5     1       2.913  -1.384  -0.649  0.00  0.00
ATOM     34 H22x TT5     1       2.894  -1.677   1.147  0.00  0.00
ATOM     35 O4'x TT5     1       2.738  -4.022  -1.088  0.00  0.00
ATOM     36  C6x TT5     1       5.568  -2.446  -0.702  0.00  0.00
ATOM     37  H6x TT5     1       5.084  -1.489  -0.511  0.00  0.00
ATOM     38  C7x TT5     1       7.627  -0.977   0.207  0.00  0.00
ATOM     39 H71x TT5     1       7.377  -0.901   1.265  0.00  0.00
ATOM     40 H72x TT5     1       8.707  -0.896   0.083  0.00  0.00
ATOM     41 H73x TT5     1       7.118  -0.126  -0.244  0.00  0.00
ATOM     42  C7  TT5     1       8.415  -1.751  -2.635  0.00  0.00
ATOM     43  H71 TT5     1       9.462  -1.893  -2.367  0.00  0.00
ATOM     44  H72 TT5     1       8.339  -1.980  -3.698  0.00  0.00
ATOM     45  H73 TT5     1       8.300  -0.702  -2.362  0.00  0.00
ATOM     46  C6  TT5     1       6.026  -2.476  -2.163  0.00  0.00
ATOM     47  H6  TT5     1       5.925  -1.481  -2.598  0.00  0.00
ATOM     48  C3' TT5     1       3.074  -2.041  -5.434  0.00  0.00
ATOM     49  H3' TT5     1       3.219  -1.100  -5.964  0.00  0.00
ATOM     50  O3' TT5     1       1.595  -2.276  -5.253  0.00  0.00
ATOM     51  Px  TT5     1       0.780  -1.545  -4.155  0.00  0.00
ATOM     52 OP1x TT5     1      -0.663  -1.854  -4.468  0.00  0.00
ATOM     53 OP2x TT5     1       1.212  -0.125  -4.121  0.00  0.00
ATOM     54 O5'x TT5     1       1.130  -2.184  -2.797  0.00  0.00
ATOM     55 C5'x TT5     1       0.689  -3.456  -2.334  0.00  0.00
ATOM     56 H51x TT5     1       0.937  -4.147  -3.139  0.00  0.00
ATOM     57 H52x TT5     1      -0.397  -3.364  -2.330  0.00  0.00
ATOM     58 C4'x TT5     1       1.341  -3.717  -1.029  0.00  0.00
ATOM     59 H4'x TT5     1       0.867  -4.536  -0.488  0.00  0.00
ATOM     60 C3'x TT5     1       1.230  -2.537  -0.026  0.00  0.00
ATOM     61 H3'x TT5     1       0.604  -1.692  -0.313  0.00  0.00
ATOM     62 O3'x TT5     1       0.888  -3.009   1.289  0.00  0.00
ATOM     63  P   DA      2      -0.560  -3.171   1.787  0.00  0.00
ATOM     64  OP1 DA      2      -0.453  -3.793   3.132  0.00  0.00
ATOM     65  OP2 DA      2      -1.251  -3.858   0.783  0.00  0.00
ATOM     66  O5' DA      2      -1.196  -1.701   1.961  0.00  0.00
ATOM     67  C5' DA      2      -0.924  -1.025   3.148  0.00  0.00
ATOM     68  H5' DA      2       0.115  -0.703   3.074  0.00  0.00
ATOM     69 H5'' DA      2      -1.069  -1.675   4.010  0.00  0.00
ATOM     70  C4' DA      2      -1.688   0.245   3.514  0.00  0.00
ATOM     71  H4' DA      2      -1.216   0.679   4.396  0.00  0.00
ATOM     72  O4' DA      2      -1.635   1.308   2.525  0.00  0.00
ATOM     73  C1' DA      2      -2.901   1.999   2.477  0.00  0.00
ATOM     74  H1' DA      2      -2.906   2.838   3.173  0.00  0.00
ATOM     75  N9  DA      2      -2.914   2.634   1.157  0.00  0.00
ATOM     76  C8  DA      2      -3.357   2.209  -0.081  0.00  0.00
ATOM     77  H8  DA      2      -3.986   1.338  -0.193  0.00  0.00
ATOM     78  N7  DA      2      -2.870   2.926  -1.088  0.00  0.00
ATOM     79  C5  DA      2      -2.185   3.919  -0.369  0.00  0.00
ATOM     80  C6  DA      2      -1.454   5.010  -0.839  0.00  0.00
ATOM     81  N6  DA      2      -1.337   5.296  -2.137  0.00  0.00
ATOM     82  H61 DA      2      -0.702   6.037  -2.399  0.00  0.00
ATOM     83  H62 DA      2      -1.839   4.757  -2.829  0.00  0.00
ATOM     84  N1  DA      2      -0.795   5.818   0.001  0.00  0.00
ATOM     85  C2  DA      2      -1.025   5.667   1.328  0.00  0.00
ATOM     86  H2  DA      2      -0.402   6.274   1.967  0.00  0.00
ATOM     87  N3  DA      2      -1.676   4.645   1.917  0.00  0.00
ATOM     88  C4  DA      2      -2.281   3.811   0.962  0.00  0.00
ATOM     89  C3' DA      2      -3.133  -0.009   3.800  0.00  0.00
ATOM     90  H3' DA      2      -3.492  -1.034   3.713  0.00  0.00
ATOM     91  C2' DA      2      -3.901   0.929   2.820  0.00  0.00
ATOM     92  H2' DA      2      -4.235   0.383   1.938  0.00  0.00
ATOM     93 H2'' DA      2      -4.806   1.395   3.211  0.00  0.00
ATOM     94  O3' DA      2      -3.350   0.428   5.142  0.00  0.00
ATOM     95  P   DG3     3      -4.738   0.412   5.806  0.00  0.00
ATOM     96  OP1 DG3     3      -4.567   0.441   7.226  0.00  0.00
ATOM     97  OP2 DG3     3      -5.556  -0.664   5.224  0.00  0.00
ATOM     98  O5' DG3     3      -5.426   1.827   5.462  0.00  0.00
ATOM     99  C5' DG3     3      -4.718   3.068   5.655  0.00  0.00
ATOM    100  H5' DG3     3      -3.647   2.913   5.526  0.00  0.00
ATOM    101 H5'' DG3     3      -4.760   3.461   6.671  0.00  0.00
ATOM    102  C4' DG3     3      -5.048   4.344   4.835  0.00  0.00
ATOM    103  H4' DG3     3      -4.445   5.195   5.151  0.00  0.00
ATOM    104  O4' DG3     3      -4.794   4.226   3.434  0.00  0.00
ATOM    105  C1' DG3     3      -5.875   4.708   2.717  0.00  0.00
ATOM    106  H1' DG3     3      -5.707   5.784   2.692  0.00  0.00
ATOM    107  N9  DG3     3      -5.863   4.277   1.268  0.00  0.00
ATOM    108  C8  DG3     3      -6.318   3.105   0.734  0.00  0.00
ATOM    109  H8  DG3     3      -6.709   2.255   1.274  0.00  0.00
ATOM    110  N7  DG3     3      -6.189   3.071  -0.585  0.00  0.00
ATOM    111  C5  DG3     3      -5.685   4.326  -0.916  0.00  0.00
ATOM    112  C6  DG3     3      -5.360   4.971  -2.168  0.00  0.00
ATOM    113  O6  DG3     3      -5.477   4.562  -3.297  0.00  0.00
ATOM    114  N1  DG3     3      -4.827   6.284  -1.983  0.00  0.00
ATOM    115  H1  DG3     3      -4.559   6.770  -2.827  0.00  0.00
ATOM    116  C2  DG3     3      -4.593   6.860  -0.767  0.00  0.00
ATOM    117  N2  DG3     3      -3.897   7.952  -0.884  0.00  0.00
ATOM    118  H21 DG3     3      -3.894   8.493  -1.737  0.00  0.00
ATOM    119  H22 DG3     3      -3.395   8.219  -0.050  0.00  0.00
ATOM    120  N3  DG3     3      -4.955   6.334   0.358  0.00  0.00
ATOM    121  C4  DG3     3      -5.474   5.047   0.233  0.00  0.00
ATOM    122  C3' DG3     3      -6.526   4.801   4.959  0.00  0.00
ATOM    123  H3' DG3     3      -7.171   4.287   5.672  0.00  0.00
ATOM    124  C2' DG3     3      -7.102   4.493   3.534  0.00  0.00
ATOM    125  H2' DG3     3      -7.290   3.419   3.515  0.00  0.00
ATOM    126 H2'' DG3     3      -7.992   5.070   3.283  0.00  0.00
ATOM    127  O3' DG3     3      -6.593   6.222   5.142  0.00  0.00
ATOM    128 HO3' DG3     3      -6.027   6.565   5.838  0.00  0.00
