# Supplementary material for: Photoinduced charge separation and DNA self-repair depend on sequence directionality and stacking pattern
Source: Chem Sci. 2023 Dec 28;15(6):2158–66. doi: 10.1039/d3sc04971j (PMC10848779; doi:10.1039/d3sc04971j)
Supplement: SC-015-D3SC04971J-s002 [file SC-015-D3SC04971J-s002.zip › structures/clustering-based-on-MD/ttag_opc/cluster10.pdb]

REMARK   1                     PDB file generated by ptraj (set 34213)
ATOM      1 HO5' TT5     1       6.370  -5.728  -2.254  0.00  0.00
ATOM      2  O5' TT5     1       6.813  -5.032  -1.764  0.00  0.00
ATOM      3  C5' TT5     1       6.450  -4.914  -0.405  0.00  0.00
ATOM      4  H5' TT5     1       7.328  -4.540   0.121  0.00  0.00
ATOM      5 H5'' TT5     1       6.284  -5.929  -0.043  0.00  0.00
ATOM      6  C4' TT5     1       5.119  -4.175  -0.219  0.00  0.00
ATOM      7  H4' TT5     1       4.869  -4.094   0.839  0.00  0.00
ATOM      8  O4' TT5     1       5.298  -2.840  -0.579  0.00  0.00
ATOM      9  C1' TT5     1       4.107  -2.432  -1.273  0.00  0.00
ATOM     10  H1' TT5     1       3.340  -2.265  -0.516  0.00  0.00
ATOM     11  C2' TT5     1       3.750  -3.671  -2.110  0.00  0.00
ATOM     12  H2' TT5     1       4.416  -3.907  -2.940  0.00  0.00
ATOM     13 H2'' TT5     1       2.791  -3.493  -2.597  0.00  0.00
ATOM     14  N1  TT5     1       4.239  -1.133  -1.987  0.00  0.00
ATOM     15  C2  TT5     1       4.429   0.020  -1.242  0.00  0.00
ATOM     16  O2  TT5     1       4.197   0.029  -0.025  0.00  0.00
ATOM     17  N3  TT5     1       4.976   1.103  -1.793  0.00  0.00
ATOM     18  H3  TT5     1       4.954   1.947  -1.239  0.00  0.00
ATOM     19  C4  TT5     1       5.450   1.189  -3.098  0.00  0.00
ATOM     20  O4  TT5     1       6.080   2.207  -3.369  0.00  0.00
ATOM     21  C5  TT5     1       5.196   0.021  -4.088  0.00  0.00
ATOM     22  C5x TT5     1       4.059   0.292  -5.051  0.00  0.00
ATOM     23  C4x TT5     1       3.738   1.769  -5.295  0.00  0.00
ATOM     24  O4x TT5     1       4.465   2.386  -6.047  0.00  0.00
ATOM     25  N3x TT5     1       2.785   2.345  -4.601  0.00  0.00
ATOM     26  H3x TT5     1       2.717   3.350  -4.670  0.00  0.00
ATOM     27  C2x TT5     1       1.999   1.773  -3.590  0.00  0.00
ATOM     28  O2x TT5     1       1.204   2.452  -2.995  0.00  0.00
ATOM     29  N1x TT5     1       2.109   0.330  -3.307  0.00  0.00
ATOM     30 C1'x TT5     1       0.915  -0.298  -2.716  0.00  0.00
ATOM     31 H11x TT5     1       0.279   0.462  -2.263  0.00  0.00
ATOM     32 C2'x TT5     1       0.006  -1.202  -3.554  0.00  0.00
ATOM     33 H2'x TT5     1       0.534  -1.982  -4.103  0.00  0.00
ATOM     34 H22x TT5     1      -0.542  -0.606  -4.284  0.00  0.00
ATOM     35 O4'x TT5     1       1.194  -1.095  -1.590  0.00  0.00
ATOM     36  C6x TT5     1       2.999  -0.510  -4.215  0.00  0.00
ATOM     37  H6x TT5     1       2.475  -1.190  -4.887  0.00  0.00
ATOM     38  C7x TT5     1       4.233  -0.352  -6.427  0.00  0.00
ATOM     39 H71x TT5     1       5.096   0.060  -6.951  0.00  0.00
ATOM     40 H72x TT5     1       4.354  -1.398  -6.144  0.00  0.00
ATOM     41 H73x TT5     1       3.339  -0.257  -7.044  0.00  0.00
ATOM     42  C7  TT5     1       6.492  -0.599  -4.594  0.00  0.00
ATOM     43  H71 TT5     1       7.069   0.174  -5.101  0.00  0.00
ATOM     44  H72 TT5     1       7.218  -0.874  -3.829  0.00  0.00
ATOM     45  H73 TT5     1       6.280  -1.457  -5.232  0.00  0.00
ATOM     46  C6  TT5     1       4.302  -1.046  -3.470  0.00  0.00
ATOM     47  H6  TT5     1       4.603  -1.999  -3.905  0.00  0.00
ATOM     48  C3' TT5     1       3.906  -4.712  -1.002  0.00  0.00
ATOM     49  H3' TT5     1       4.044  -5.687  -1.470  0.00  0.00
ATOM     50  O3' TT5     1       2.806  -4.879  -0.170  0.00  0.00
ATOM     51  Px  TT5     1       1.377  -5.347  -0.657  0.00  0.00
ATOM     52 OP1x TT5     1       0.524  -5.690   0.491  0.00  0.00
ATOM     53 OP2x TT5     1       1.561  -6.315  -1.732  0.00  0.00
ATOM     54 O5'x TT5     1       0.717  -4.038  -1.268  0.00  0.00
ATOM     55 C5'x TT5     1       0.214  -2.957  -0.497  0.00  0.00
ATOM     56 H51x TT5     1       0.940  -2.782   0.297  0.00  0.00
ATOM     57 H52x TT5     1      -0.740  -3.183  -0.022  0.00  0.00
ATOM     58 C4'x TT5     1      -0.049  -1.640  -1.125  0.00  0.00
ATOM     59 H4'x TT5     1      -0.516  -0.931  -0.443  0.00  0.00
ATOM     60 C3'x TT5     1      -0.943  -1.698  -2.380  0.00  0.00
ATOM     61 H3'x TT5     1      -1.316  -2.702  -2.583  0.00  0.00
ATOM     62 O3'x TT5     1      -1.878  -0.685  -2.246  0.00  0.00
ATOM     63  P   DA      2      -3.453  -0.826  -2.638  0.00  0.00
ATOM     64  OP1 DA      2      -3.634  -2.068  -3.413  0.00  0.00
ATOM     65  OP2 DA      2      -3.897   0.484  -3.231  0.00  0.00
ATOM     66  O5' DA      2      -4.095  -1.020  -1.165  0.00  0.00
ATOM     67  C5' DA      2      -3.907  -2.196  -0.406  0.00  0.00
ATOM     68  H5' DA      2      -2.999  -2.742  -0.663  0.00  0.00
ATOM     69 H5'' DA      2      -4.721  -2.894  -0.597  0.00  0.00
ATOM     70  C4' DA      2      -3.735  -2.124   1.119  0.00  0.00
ATOM     71  H4' DA      2      -3.584  -3.139   1.488  0.00  0.00
ATOM     72  O4' DA      2      -2.534  -1.382   1.220  0.00  0.00
ATOM     73  C1' DA      2      -2.717  -0.101   1.719  0.00  0.00
ATOM     74  H1' DA      2      -2.488   0.059   2.773  0.00  0.00
ATOM     75  N9  DA      2      -1.817   0.821   1.023  0.00  0.00
ATOM     76  C8  DA      2      -1.987   1.532  -0.098  0.00  0.00
ATOM     77  H8  DA      2      -2.953   1.672  -0.559  0.00  0.00
ATOM     78  N7  DA      2      -0.930   2.099  -0.568  0.00  0.00
ATOM     79  C5  DA      2       0.063   1.819   0.430  0.00  0.00
ATOM     80  C6  DA      2       1.423   2.130   0.612  0.00  0.00
ATOM     81  N6  DA      2       2.184   2.903  -0.216  0.00  0.00
ATOM     82  H61 DA      2       3.126   3.017   0.130  0.00  0.00
ATOM     83  H62 DA      2       1.723   3.198  -1.064  0.00  0.00
ATOM     84  N1  DA      2       2.063   1.794   1.696  0.00  0.00
ATOM     85  C2  DA      2       1.404   0.960   2.503  0.00  0.00
ATOM     86  H2  DA      2       1.999   0.629   3.341  0.00  0.00
ATOM     87  N3  DA      2       0.131   0.489   2.443  0.00  0.00
ATOM     88  C4  DA      2      -0.504   1.052   1.413  0.00  0.00
ATOM     89  C3' DA      2      -4.870  -1.216   1.770  0.00  0.00
ATOM     90  H3' DA      2      -5.797  -1.430   1.238  0.00  0.00
ATOM     91  C2' DA      2      -4.213   0.235   1.626  0.00  0.00
ATOM     92  H2' DA      2      -4.418   0.723   0.673  0.00  0.00
ATOM     93 H2'' DA      2      -4.592   0.907   2.395  0.00  0.00
ATOM     94  O3' DA      2      -5.019  -1.625   3.135  0.00  0.00
ATOM     95  P   DG3     3      -5.878  -0.805   4.333  0.00  0.00
ATOM     96  OP1 DG3     3      -6.162  -1.626   5.556  0.00  0.00
ATOM     97  OP2 DG3     3      -7.048  -0.127   3.647  0.00  0.00
ATOM     98  O5' DG3     3      -4.767   0.316   4.730  0.00  0.00
ATOM     99  C5' DG3     3      -3.564  -0.028   5.526  0.00  0.00
ATOM    100  H5' DG3     3      -2.887  -0.624   4.914  0.00  0.00
ATOM    101 H5'' DG3     3      -3.894  -0.589   6.401  0.00  0.00
ATOM    102  C4' DG3     3      -2.686   1.189   5.990  0.00  0.00
ATOM    103  H4' DG3     3      -1.933   0.743   6.640  0.00  0.00
ATOM    104  O4' DG3     3      -2.177   1.796   4.835  0.00  0.00
ATOM    105  C1' DG3     3      -2.724   3.032   4.776  0.00  0.00
ATOM    106  H1' DG3     3      -1.960   3.649   5.250  0.00  0.00
ATOM    107  N9  DG3     3      -2.885   3.607   3.336  0.00  0.00
ATOM    108  C8  DG3     3      -3.980   3.630   2.533  0.00  0.00
ATOM    109  H8  DG3     3      -4.981   3.282   2.741  0.00  0.00
ATOM    110  N7  DG3     3      -3.702   4.056   1.302  0.00  0.00
ATOM    111  C5  DG3     3      -2.379   4.433   1.327  0.00  0.00
ATOM    112  C6  DG3     3      -1.553   5.071   0.361  0.00  0.00
ATOM    113  O6  DG3     3      -1.755   5.408  -0.830  0.00  0.00
ATOM    114  N1  DG3     3      -0.285   5.278   0.849  0.00  0.00
ATOM    115  H1  DG3     3       0.426   5.496   0.165  0.00  0.00
ATOM    116  C2  DG3     3       0.146   4.998   2.085  0.00  0.00
ATOM    117  N2  DG3     3       1.434   5.077   2.261  0.00  0.00
ATOM    118  H21 DG3     3       1.967   5.653   1.626  0.00  0.00
ATOM    119  H22 DG3     3       1.774   4.719   3.142  0.00  0.00
ATOM    120  N3  DG3     3      -0.599   4.357   3.007  0.00  0.00
ATOM    121  C4  DG3     3      -1.879   4.152   2.587  0.00  0.00
ATOM    122  C3' DG3     3      -3.509   2.174   6.769  0.00  0.00
ATOM    123  H3' DG3     3      -4.361   1.677   7.231  0.00  0.00
ATOM    124  C2' DG3     3      -3.900   3.122   5.724  0.00  0.00
ATOM    125  H2' DG3     3      -4.783   2.799   5.174  0.00  0.00
ATOM    126 H2'' DG3     3      -4.044   4.108   6.166  0.00  0.00
ATOM    127  O3' DG3     3      -2.736   2.728   7.833  0.00  0.00
ATOM    128 HO3' DG3     3      -3.409   3.134   8.384  0.00  0.00
