# Supplementary material for: Photoinduced charge separation and DNA self-repair depend on sequence directionality and stacking pattern
Source: Chem Sci. 2023 Dec 28;15(6):2158–66. doi: 10.1039/d3sc04971j (PMC10848779; doi:10.1039/d3sc04971j)
Supplement: SC-015-D3SC04971J-s002 [file SC-015-D3SC04971J-s002.zip › structures/clustering-based-on-MD/ttag_opc/cluster11.pdb]

REMARK   1                     PDB file generated by ptraj (set 68004)
ATOM      1 HO5' TT5     1       6.896  -4.109  -7.539  0.00  0.00
ATOM      2  O5' TT5     1       6.608  -4.123  -6.623  0.00  0.00
ATOM      3  C5' TT5     1       6.146  -5.433  -6.355  0.00  0.00
ATOM      4  H5' TT5     1       7.118  -5.895  -6.184  0.00  0.00
ATOM      5 H5'' TT5     1       5.561  -5.831  -7.184  0.00  0.00
ATOM      6  C4' TT5     1       5.254  -5.530  -5.118  0.00  0.00
ATOM      7  H4' TT5     1       5.018  -6.583  -4.964  0.00  0.00
ATOM      8  O4' TT5     1       5.778  -4.971  -3.951  0.00  0.00
ATOM      9  C1' TT5     1       4.778  -4.321  -3.202  0.00  0.00
ATOM     10  H1' TT5     1       4.126  -5.057  -2.732  0.00  0.00
ATOM     11  C2' TT5     1       4.014  -3.644  -4.267  0.00  0.00
ATOM     12  H2' TT5     1       4.593  -2.838  -4.718  0.00  0.00
ATOM     13 H2'' TT5     1       2.999  -3.351  -4.000  0.00  0.00
ATOM     14  N1  TT5     1       5.419  -3.413  -2.180  0.00  0.00
ATOM     15  C2  TT5     1       6.203  -4.066  -1.188  0.00  0.00
ATOM     16  O2  TT5     1       6.067  -5.203  -0.777  0.00  0.00
ATOM     17  N3  TT5     1       7.208  -3.391  -0.580  0.00  0.00
ATOM     18  H3  TT5     1       7.464  -3.854   0.281  0.00  0.00
ATOM     19  C4  TT5     1       7.516  -2.037  -0.716  0.00  0.00
ATOM     20  O4  TT5     1       8.450  -1.578  -0.107  0.00  0.00
ATOM     21  C5  TT5     1       6.612  -1.139  -1.578  0.00  0.00
ATOM     22  C5x TT5     1       5.556  -0.284  -0.780  0.00  0.00
ATOM     23  C4x TT5     1       5.862  -0.282   0.691  0.00  0.00
ATOM     24  O4x TT5     1       6.511   0.607   1.218  0.00  0.00
ATOM     25  N3x TT5     1       5.344  -1.243   1.560  0.00  0.00
ATOM     26  H3x TT5     1       5.615  -1.318   2.530  0.00  0.00
ATOM     27  C2x TT5     1       4.426  -2.247   1.189  0.00  0.00
ATOM     28  O2x TT5     1       4.112  -3.085   2.008  0.00  0.00
ATOM     29  N1x TT5     1       3.914  -2.148  -0.149  0.00  0.00
ATOM     30 C1'x TT5     1       2.593  -2.881  -0.326  0.00  0.00
ATOM     31 H11x TT5     1       2.189  -3.125   0.656  0.00  0.00
ATOM     32 C2'x TT5     1       1.474  -2.227  -1.126  0.00  0.00
ATOM     33 H2'x TT5     1       1.791  -1.815  -2.084  0.00  0.00
ATOM     34 H22x TT5     1       1.100  -1.341  -0.612  0.00  0.00
ATOM     35 O4'x TT5     1       2.679  -4.067  -1.017  0.00  0.00
ATOM     36  C6x TT5     1       4.462  -1.249  -1.213  0.00  0.00
ATOM     37  H6x TT5     1       3.692  -0.782  -1.826  0.00  0.00
ATOM     38  C7x TT5     1       5.168   1.168  -1.260  0.00  0.00
ATOM     39 H71x TT5     1       4.990   1.097  -2.333  0.00  0.00
ATOM     40 H72x TT5     1       4.293   1.545  -0.730  0.00  0.00
ATOM     41 H73x TT5     1       6.037   1.797  -1.066  0.00  0.00
ATOM     42  C7  TT5     1       7.447  -0.482  -2.691  0.00  0.00
ATOM     43  H71 TT5     1       8.265   0.088  -2.251  0.00  0.00
ATOM     44  H72 TT5     1       7.905  -1.287  -3.267  0.00  0.00
ATOM     45  H73 TT5     1       6.829   0.076  -3.395  0.00  0.00
ATOM     46  C6  TT5     1       5.401  -1.906  -2.196  0.00  0.00
ATOM     47  H6  TT5     1       5.144  -1.453  -3.153  0.00  0.00
ATOM     48  C3' TT5     1       3.915  -4.795  -5.334  0.00  0.00
ATOM     49  H3' TT5     1       3.799  -4.494  -6.375  0.00  0.00
ATOM     50  O3' TT5     1       2.905  -5.761  -4.967  0.00  0.00
ATOM     51  Px  TT5     1       1.390  -5.444  -5.058  0.00  0.00
ATOM     52 OP1x TT5     1       0.725  -6.750  -4.959  0.00  0.00
ATOM     53 OP2x TT5     1       1.131  -4.443  -6.128  0.00  0.00
ATOM     54 O5'x TT5     1       0.993  -4.747  -3.702  0.00  0.00
ATOM     55 C5'x TT5     1       1.124  -5.504  -2.491  0.00  0.00
ATOM     56 H51x TT5     1       2.032  -6.104  -2.543  0.00  0.00
ATOM     57 H52x TT5     1       0.224  -6.115  -2.425  0.00  0.00
ATOM     58 C4'x TT5     1       1.410  -4.610  -1.224  0.00  0.00
ATOM     59 H4'x TT5     1       1.198  -5.305  -0.412  0.00  0.00
ATOM     60 C3'x TT5     1       0.494  -3.373  -1.157  0.00  0.00
ATOM     61 H3'x TT5     1      -0.199  -3.235  -1.986  0.00  0.00
ATOM     62 O3'x TT5     1      -0.228  -3.338   0.062  0.00  0.00
ATOM     63  P   DA      2      -1.801  -3.196   0.129  0.00  0.00
ATOM     64  OP1 DA      2      -2.207  -3.865   1.393  0.00  0.00
ATOM     65  OP2 DA      2      -2.378  -3.681  -1.122  0.00  0.00
ATOM     66  O5' DA      2      -2.030  -1.638   0.285  0.00  0.00
ATOM     67  C5' DA      2      -1.594  -0.795   1.375  0.00  0.00
ATOM     68  H5' DA      2      -0.610  -0.989   1.804  0.00  0.00
ATOM     69 H5'' DA      2      -2.272  -0.862   2.226  0.00  0.00
ATOM     70  C4' DA      2      -1.385   0.684   0.990  0.00  0.00
ATOM     71  H4' DA      2      -0.825   1.162   1.794  0.00  0.00
ATOM     72  O4' DA      2      -0.505   0.756  -0.185  0.00  0.00
ATOM     73  C1' DA      2      -1.335   1.205  -1.208  0.00  0.00
ATOM     74  H1' DA      2      -1.147   2.277  -1.264  0.00  0.00
ATOM     75  N9  DA      2      -0.757   0.519  -2.410  0.00  0.00
ATOM     76  C8  DA      2      -1.155  -0.567  -3.046  0.00  0.00
ATOM     77  H8  DA      2      -2.114  -1.054  -2.960  0.00  0.00
ATOM     78  N7  DA      2      -0.267  -0.985  -3.937  0.00  0.00
ATOM     79  C5  DA      2       0.772   0.000  -3.912  0.00  0.00
ATOM     80  C6  DA      2       1.989   0.289  -4.526  0.00  0.00
ATOM     81  N6  DA      2       2.406  -0.297  -5.544  0.00  0.00
ATOM     82  H61 DA      2       3.321  -0.088  -5.915  0.00  0.00
ATOM     83  H62 DA      2       1.807  -0.973  -5.996  0.00  0.00
ATOM     84  N1  DA      2       2.717   1.336  -4.185  0.00  0.00
ATOM     85  C2  DA      2       2.271   2.140  -3.197  0.00  0.00
ATOM     86  H2  DA      2       2.981   2.909  -2.930  0.00  0.00
ATOM     87  N3  DA      2       1.113   2.069  -2.574  0.00  0.00
ATOM     88  C4  DA      2       0.402   0.978  -2.979  0.00  0.00
ATOM     89  C3' DA      2      -2.699   1.399   0.746  0.00  0.00
ATOM     90  H3' DA      2      -3.458   0.886   1.338  0.00  0.00
ATOM     91  C2' DA      2      -2.743   1.036  -0.791  0.00  0.00
ATOM     92  H2' DA      2      -3.208   0.064  -0.957  0.00  0.00
ATOM     93 H2'' DA      2      -3.258   1.814  -1.355  0.00  0.00
ATOM     94  O3' DA      2      -2.645   2.759   1.082  0.00  0.00
ATOM     95  P   DG3     3      -2.810   3.040   2.703  0.00  0.00
ATOM     96  OP1 DG3     3      -1.743   3.905   3.161  0.00  0.00
ATOM     97  OP2 DG3     3      -3.087   1.806   3.371  0.00  0.00
ATOM     98  O5' DG3     3      -4.080   3.987   2.753  0.00  0.00
ATOM     99  C5' DG3     3      -5.435   3.507   2.538  0.00  0.00
ATOM    100  H5' DG3     3      -5.638   2.651   3.182  0.00  0.00
ATOM    101 H5'' DG3     3      -5.477   3.244   1.481  0.00  0.00
ATOM    102  C4' DG3     3      -6.551   4.548   2.731  0.00  0.00
ATOM    103  H4' DG3     3      -7.422   4.016   2.350  0.00  0.00
ATOM    104  O4' DG3     3      -6.790   4.883   4.050  0.00  0.00
ATOM    105  C1' DG3     3      -7.070   6.229   4.140  0.00  0.00
ATOM    106  H1' DG3     3      -8.143   6.392   4.031  0.00  0.00
ATOM    107  N9  DG3     3      -6.686   6.662   5.573  0.00  0.00
ATOM    108  C8  DG3     3      -5.440   7.154   6.002  0.00  0.00
ATOM    109  H8  DG3     3      -4.520   7.106   5.438  0.00  0.00
ATOM    110  N7  DG3     3      -5.512   7.529   7.229  0.00  0.00
ATOM    111  C5  DG3     3      -6.851   7.441   7.546  0.00  0.00
ATOM    112  C6  DG3     3      -7.439   7.698   8.815  0.00  0.00
ATOM    113  O6  DG3     3      -6.934   8.070   9.872  0.00  0.00
ATOM    114  N1  DG3     3      -8.815   7.416   8.816  0.00  0.00
ATOM    115  H1  DG3     3      -9.323   7.399   9.689  0.00  0.00
ATOM    116  C2  DG3     3      -9.434   6.861   7.823  0.00  0.00
ATOM    117  N2  DG3     3     -10.726   6.588   7.932  0.00  0.00
ATOM    118  H21 DG3     3     -11.183   6.889   8.780  0.00  0.00
ATOM    119  H22 DG3     3     -11.290   6.289   7.149  0.00  0.00
ATOM    120  N3  DG3     3      -8.878   6.524   6.643  0.00  0.00
ATOM    121  C4  DG3     3      -7.570   6.855   6.568  0.00  0.00
ATOM    122  C3' DG3     3      -6.398   5.807   1.894  0.00  0.00
ATOM    123  H3' DG3     3      -5.456   5.913   1.356  0.00  0.00
ATOM    124  C2' DG3     3      -6.276   6.821   2.968  0.00  0.00
ATOM    125  H2' DG3     3      -5.237   6.850   3.298  0.00  0.00
ATOM    126 H2'' DG3     3      -6.641   7.846   2.896  0.00  0.00
ATOM    127  O3' DG3     3      -7.500   6.147   1.134  0.00  0.00
ATOM    128 HO3' DG3     3      -7.298   7.001   0.745  0.00  0.00
