# Supplementary material for: Photoinduced charge separation and DNA self-repair depend on sequence directionality and stacking pattern
Source: Chem Sci. 2023 Dec 28;15(6):2158–66. doi: 10.1039/d3sc04971j (PMC10848779; doi:10.1039/d3sc04971j)
Supplement: SC-015-D3SC04971J-s002 [file SC-015-D3SC04971J-s002.zip › structures/clustering-based-on-MD/ttag_opc/cluster12.pdb]

REMARK   1                     PDB file generated by ptraj (set 78890)
ATOM      1 HO5' TT5     1       6.609  -7.044  -0.054  0.00  0.00
ATOM      2  O5' TT5     1       5.910  -6.482   0.290  0.00  0.00
ATOM      3  C5' TT5     1       6.004  -5.154  -0.270  0.00  0.00
ATOM      4  H5' TT5     1       6.252  -5.316  -1.319  0.00  0.00
ATOM      5 H5'' TT5     1       6.856  -4.578   0.090  0.00  0.00
ATOM      6  C4' TT5     1       4.669  -4.417  -0.087  0.00  0.00
ATOM      7  H4' TT5     1       4.336  -4.617   0.932  0.00  0.00
ATOM      8  O4' TT5     1       4.870  -3.019  -0.154  0.00  0.00
ATOM      9  C1' TT5     1       3.964  -2.549  -1.091  0.00  0.00
ATOM     10  H1' TT5     1       3.067  -2.411  -0.486  0.00  0.00
ATOM     11  C2' TT5     1       3.696  -3.672  -2.056  0.00  0.00
ATOM     12  H2' TT5     1       4.522  -3.790  -2.757  0.00  0.00
ATOM     13 H2'' TT5     1       2.779  -3.641  -2.645  0.00  0.00
ATOM     14  N1  TT5     1       4.340  -1.263  -1.710  0.00  0.00
ATOM     15  C2  TT5     1       4.551  -0.148  -0.817  0.00  0.00
ATOM     16  O2  TT5     1       4.255  -0.208   0.307  0.00  0.00
ATOM     17  N3  TT5     1       4.991   1.059  -1.407  0.00  0.00
ATOM     18  H3  TT5     1       5.009   1.845  -0.773  0.00  0.00
ATOM     19  C4  TT5     1       5.501   1.234  -2.664  0.00  0.00
ATOM     20  O4  TT5     1       5.746   2.421  -2.932  0.00  0.00
ATOM     21  C5  TT5     1       5.382   0.086  -3.643  0.00  0.00
ATOM     22  C5x TT5     1       4.423   0.384  -4.816  0.00  0.00
ATOM     23  C4x TT5     1       4.048   1.876  -5.099  0.00  0.00
ATOM     24  O4x TT5     1       4.709   2.600  -5.850  0.00  0.00
ATOM     25  N3x TT5     1       3.004   2.438  -4.450  0.00  0.00
ATOM     26  H3x TT5     1       2.776   3.412  -4.592  0.00  0.00
ATOM     27  C2x TT5     1       2.251   1.787  -3.520  0.00  0.00
ATOM     28  O2x TT5     1       1.490   2.559  -2.910  0.00  0.00
ATOM     29  N1x TT5     1       2.305   0.385  -3.272  0.00  0.00
ATOM     30 C1'x TT5     1       1.093  -0.164  -2.707  0.00  0.00
ATOM     31 H11x TT5     1       0.460   0.635  -2.321  0.00  0.00
ATOM     32 C2'x TT5     1       0.255  -1.021  -3.653  0.00  0.00
ATOM     33 H2'x TT5     1       0.785  -1.855  -4.112  0.00  0.00
ATOM     34 H22x TT5     1      -0.132  -0.517  -4.539  0.00  0.00
ATOM     35 O4'x TT5     1       1.306  -1.044  -1.603  0.00  0.00
ATOM     36  C6x TT5     1       3.301  -0.407  -4.051  0.00  0.00
ATOM     37  H6x TT5     1       2.821  -1.081  -4.762  0.00  0.00
ATOM     38  C7x TT5     1       4.649  -0.370  -6.193  0.00  0.00
ATOM     39 H71x TT5     1       4.559  -1.450  -6.075  0.00  0.00
ATOM     40 H72x TT5     1       3.867  -0.101  -6.903  0.00  0.00
ATOM     41 H73x TT5     1       5.601  -0.184  -6.690  0.00  0.00
ATOM     42  C7  TT5     1       6.793  -0.451  -4.033  0.00  0.00
ATOM     43  H71 TT5     1       7.502   0.354  -4.228  0.00  0.00
ATOM     44  H72 TT5     1       7.080  -1.072  -3.184  0.00  0.00
ATOM     45  H73 TT5     1       6.748  -1.073  -4.926  0.00  0.00
ATOM     46  C6  TT5     1       4.456  -1.083  -3.225  0.00  0.00
ATOM     47  H6  TT5     1       4.888  -1.983  -3.663  0.00  0.00
ATOM     48  C3' TT5     1       3.648  -4.914  -1.104  0.00  0.00
ATOM     49  H3' TT5     1       3.900  -5.787  -1.706  0.00  0.00
ATOM     50  O3' TT5     1       2.373  -4.971  -0.484  0.00  0.00
ATOM     51  Px  TT5     1       1.003  -5.292  -1.155  0.00  0.00
ATOM     52 OP1x TT5     1       0.072  -5.889  -0.217  0.00  0.00
ATOM     53 OP2x TT5     1       1.316  -6.071  -2.402  0.00  0.00
ATOM     54 O5'x TT5     1       0.353  -3.885  -1.647  0.00  0.00
ATOM     55 C5'x TT5     1       0.058  -2.854  -0.713  0.00  0.00
ATOM     56 H51x TT5     1       0.751  -2.916   0.126  0.00  0.00
ATOM     57 H52x TT5     1      -0.992  -2.994  -0.457  0.00  0.00
ATOM     58 C4'x TT5     1       0.035  -1.528  -1.273  0.00  0.00
ATOM     59 H4'x TT5     1      -0.456  -0.876  -0.552  0.00  0.00
ATOM     60 C3'x TT5     1      -0.788  -1.423  -2.565  0.00  0.00
ATOM     61 H3'x TT5     1      -1.214  -2.396  -2.811  0.00  0.00
ATOM     62 O3'x TT5     1      -1.665  -0.384  -2.499  0.00  0.00
ATOM     63  P   DA      2      -3.256  -0.591  -2.800  0.00  0.00
ATOM     64  OP1 DA      2      -3.483  -1.799  -3.656  0.00  0.00
ATOM     65  OP2 DA      2      -3.679   0.707  -3.334  0.00  0.00
ATOM     66  O5' DA      2      -3.891  -0.773  -1.350  0.00  0.00
ATOM     67  C5' DA      2      -3.976  -2.031  -0.734  0.00  0.00
ATOM     68  H5' DA      2      -3.313  -2.779  -1.168  0.00  0.00
ATOM     69 H5'' DA      2      -5.017  -2.314  -0.889  0.00  0.00
ATOM     70  C4' DA      2      -3.641  -1.879   0.744  0.00  0.00
ATOM     71  H4' DA      2      -3.687  -2.894   1.142  0.00  0.00
ATOM     72  O4' DA      2      -2.435  -1.274   0.963  0.00  0.00
ATOM     73  C1' DA      2      -2.575   0.050   1.558  0.00  0.00
ATOM     74  H1' DA      2      -2.463   0.021   2.641  0.00  0.00
ATOM     75  N9  DA      2      -1.669   0.969   0.910  0.00  0.00
ATOM     76  C8  DA      2      -1.804   1.782  -0.152  0.00  0.00
ATOM     77  H8  DA      2      -2.670   1.875  -0.790  0.00  0.00
ATOM     78  N7  DA      2      -0.711   2.395  -0.575  0.00  0.00
ATOM     79  C5  DA      2       0.210   2.019   0.510  0.00  0.00
ATOM     80  C6  DA      2       1.581   2.274   0.699  0.00  0.00
ATOM     81  N6  DA      2       2.396   2.876  -0.163  0.00  0.00
ATOM     82  H61 DA      2       3.351   2.925   0.161  0.00  0.00
ATOM     83  H62 DA      2       2.119   3.289  -1.042  0.00  0.00
ATOM     84  N1  DA      2       2.185   1.699   1.779  0.00  0.00
ATOM     85  C2  DA      2       1.457   0.949   2.630  0.00  0.00
ATOM     86  H2  DA      2       2.012   0.524   3.453  0.00  0.00
ATOM     87  N3  DA      2       0.211   0.514   2.429  0.00  0.00
ATOM     88  C4  DA      2      -0.365   1.084   1.352  0.00  0.00
ATOM     89  C3' DA      2      -4.678  -1.044   1.530  0.00  0.00
ATOM     90  H3' DA      2      -5.714  -1.091   1.195  0.00  0.00
ATOM     91  C2' DA      2      -4.053   0.284   1.326  0.00  0.00
ATOM     92  H2' DA      2      -4.258   0.720   0.349  0.00  0.00
ATOM     93 H2'' DA      2      -4.282   1.013   2.104  0.00  0.00
ATOM     94  O3' DA      2      -4.605  -1.274   2.958  0.00  0.00
ATOM     95  P   DG3     3      -5.729  -0.728   4.014  0.00  0.00
ATOM     96  OP1 DG3     3      -5.829  -1.814   5.014  0.00  0.00
ATOM     97  OP2 DG3     3      -6.947  -0.213   3.375  0.00  0.00
ATOM     98  O5' DG3     3      -4.769   0.386   4.759  0.00  0.00
ATOM     99  C5' DG3     3      -3.561  -0.075   5.372  0.00  0.00
ATOM    100  H5' DG3     3      -2.962  -0.501   4.568  0.00  0.00
ATOM    101 H5'' DG3     3      -3.839  -0.781   6.155  0.00  0.00
ATOM    102  C4' DG3     3      -2.653   0.980   6.078  0.00  0.00
ATOM    103  H4' DG3     3      -2.148   0.451   6.886  0.00  0.00
ATOM    104  O4' DG3     3      -1.702   1.523   5.151  0.00  0.00
ATOM    105  C1' DG3     3      -1.828   2.941   5.150  0.00  0.00
ATOM    106  H1' DG3     3      -1.199   3.314   5.958  0.00  0.00
ATOM    107  N9  DG3     3      -1.405   3.578   3.857  0.00  0.00
ATOM    108  C8  DG3     3      -0.126   4.154   3.773  0.00  0.00
ATOM    109  H8  DG3     3       0.694   3.952   4.446  0.00  0.00
ATOM    110  N7  DG3     3       0.092   4.860   2.667  0.00  0.00
ATOM    111  C5  DG3     3      -1.102   4.678   1.942  0.00  0.00
ATOM    112  C6  DG3     3      -1.561   5.166   0.669  0.00  0.00
ATOM    113  O6  DG3     3      -1.013   5.908  -0.195  0.00  0.00
ATOM    114  N1  DG3     3      -2.820   4.848   0.323  0.00  0.00
ATOM    115  H1  DG3     3      -3.123   5.048  -0.619  0.00  0.00
ATOM    116  C2  DG3     3      -3.626   4.073   1.017  0.00  0.00
ATOM    117  N2  DG3     3      -4.742   3.762   0.430  0.00  0.00
ATOM    118  H21 DG3     3      -4.882   3.982  -0.546  0.00  0.00
ATOM    119  H22 DG3     3      -5.132   2.952   0.889  0.00  0.00
ATOM    120  N3  DG3     3      -3.363   3.553   2.196  0.00  0.00
ATOM    121  C4  DG3     3      -2.068   3.894   2.682  0.00  0.00
ATOM    122  C3' DG3     3      -3.370   2.055   6.761  0.00  0.00
ATOM    123  H3' DG3     3      -4.411   1.786   6.942  0.00  0.00
ATOM    124  C2' DG3     3      -3.233   3.251   5.728  0.00  0.00
ATOM    125  H2' DG3     3      -3.943   3.259   4.901  0.00  0.00
ATOM    126 H2'' DG3     3      -3.172   4.212   6.240  0.00  0.00
ATOM    127  O3' DG3     3      -2.856   2.466   7.974  0.00  0.00
ATOM    128 HO3' DG3     3      -3.164   1.834   8.628  0.00  0.00
