# Supplementary material for: Photoinduced charge separation and DNA self-repair depend on sequence directionality and stacking pattern
Source: Chem Sci. 2023 Dec 28;15(6):2158–66. doi: 10.1039/d3sc04971j (PMC10848779; doi:10.1039/d3sc04971j)
Supplement: SC-015-D3SC04971J-s002 [file SC-015-D3SC04971J-s002.zip › structures/clustering-based-on-MD/ttag_opc/cluster13.pdb]

REMARK   1                     PDB file generated by ptraj (set 49577)
ATOM      1 HO5' TT5     1       6.874  -2.760  -0.127  0.00  0.00
ATOM      2  O5' TT5     1       6.588  -3.379   0.548  0.00  0.00
ATOM      3  C5' TT5     1       5.705  -2.749   1.470  0.00  0.00
ATOM      4  H5' TT5     1       6.259  -1.919   1.908  0.00  0.00
ATOM      5 H5'' TT5     1       5.514  -3.266   2.411  0.00  0.00
ATOM      6  C4' TT5     1       4.423  -2.262   0.868  0.00  0.00
ATOM      7  H4' TT5     1       3.868  -1.904   1.735  0.00  0.00
ATOM      8  O4' TT5     1       4.615  -1.178  -0.041  0.00  0.00
ATOM      9  C1' TT5     1       3.811  -1.406  -1.176  0.00  0.00
ATOM     10  H1' TT5     1       2.793  -1.073  -0.969  0.00  0.00
ATOM     11  C2' TT5     1       3.761  -2.903  -1.236  0.00  0.00
ATOM     12  H2' TT5     1       4.687  -3.334  -1.615  0.00  0.00
ATOM     13 H2'' TT5     1       2.951  -3.207  -1.899  0.00  0.00
ATOM     14  N1  TT5     1       4.401  -0.671  -2.370  0.00  0.00
ATOM     15  C2  TT5     1       4.967   0.636  -2.172  0.00  0.00
ATOM     16  O2  TT5     1       5.088   1.296  -1.112  0.00  0.00
ATOM     17  N3  TT5     1       5.539   1.214  -3.294  0.00  0.00
ATOM     18  H3  TT5     1       6.035   2.049  -3.016  0.00  0.00
ATOM     19  C4  TT5     1       5.847   0.656  -4.501  0.00  0.00
ATOM     20  O4  TT5     1       6.533   1.298  -5.277  0.00  0.00
ATOM     21  C5  TT5     1       5.153  -0.690  -4.844  0.00  0.00
ATOM     22  C5x TT5     1       3.935  -0.519  -5.788  0.00  0.00
ATOM     23  C4x TT5     1       3.681   0.956  -6.249  0.00  0.00
ATOM     24  O4x TT5     1       3.898   1.412  -7.417  0.00  0.00
ATOM     25  N3x TT5     1       2.921   1.719  -5.354  0.00  0.00
ATOM     26  H3x TT5     1       2.929   2.722  -5.473  0.00  0.00
ATOM     27  C2x TT5     1       2.137   1.283  -4.290  0.00  0.00
ATOM     28  O2x TT5     1       1.573   2.203  -3.757  0.00  0.00
ATOM     29  N1x TT5     1       2.031  -0.088  -4.058  0.00  0.00
ATOM     30 C1'x TT5     1       0.672  -0.524  -3.622  0.00  0.00
ATOM     31 H11x TT5     1      -0.052   0.257  -3.856  0.00  0.00
ATOM     32 C2'x TT5     1       0.167  -1.909  -4.042  0.00  0.00
ATOM     33 H2'x TT5     1       0.893  -2.706  -3.887  0.00  0.00
ATOM     34 H22x TT5     1      -0.038  -2.008  -5.108  0.00  0.00
ATOM     35 O4'x TT5     1       0.745  -0.706  -2.206  0.00  0.00
ATOM     36  C6x TT5     1       3.056  -1.040  -4.610  0.00  0.00
ATOM     37  H6x TT5     1       2.619  -2.007  -4.860  0.00  0.00
ATOM     38  C7x TT5     1       3.898  -1.460  -7.016  0.00  0.00
ATOM     39 H71x TT5     1       2.964  -1.274  -7.546  0.00  0.00
ATOM     40 H72x TT5     1       4.805  -1.340  -7.608  0.00  0.00
ATOM     41 H73x TT5     1       3.894  -2.479  -6.630  0.00  0.00
ATOM     42  C7  TT5     1       6.271  -1.634  -5.347  0.00  0.00
ATOM     43  H71 TT5     1       5.950  -2.668  -5.470  0.00  0.00
ATOM     44  H72 TT5     1       6.615  -1.165  -6.269  0.00  0.00
ATOM     45  H73 TT5     1       7.108  -1.715  -4.654  0.00  0.00
ATOM     46  C6  TT5     1       4.304  -1.254  -3.734  0.00  0.00
ATOM     47  H6  TT5     1       4.710  -2.260  -3.625  0.00  0.00
ATOM     48  C3' TT5     1       3.650  -3.428   0.246  0.00  0.00
ATOM     49  H3' TT5     1       4.094  -4.424   0.225  0.00  0.00
ATOM     50  O3' TT5     1       2.303  -3.288   0.777  0.00  0.00
ATOM     51  Px  TT5     1       1.174  -4.262   0.282  0.00  0.00
ATOM     52 OP1x TT5     1       0.165  -4.293   1.347  0.00  0.00
ATOM     53 OP2x TT5     1       1.790  -5.522  -0.127  0.00  0.00
ATOM     54 O5'x TT5     1       0.465  -3.546  -1.008  0.00  0.00
ATOM     55 C5'x TT5     1      -0.410  -2.394  -0.704  0.00  0.00
ATOM     56 H51x TT5     1      -0.066  -1.856   0.179  0.00  0.00
ATOM     57 H52x TT5     1      -1.376  -2.845  -0.474  0.00  0.00
ATOM     58 C4'x TT5     1      -0.519  -1.400  -1.842  0.00  0.00
ATOM     59 H4'x TT5     1      -1.232  -0.652  -1.495  0.00  0.00
ATOM     60 C3'x TT5     1      -1.063  -2.129  -3.145  0.00  0.00
ATOM     61 H3'x TT5     1      -1.288  -3.176  -2.940  0.00  0.00
ATOM     62 O3'x TT5     1      -2.215  -1.528  -3.715  0.00  0.00
ATOM     63  P   DA      2      -3.624  -2.042  -3.467  0.00  0.00
ATOM     64  OP1 DA      2      -3.562  -3.490  -3.770  0.00  0.00
ATOM     65  OP2 DA      2      -4.524  -1.161  -4.181  0.00  0.00
ATOM     66  O5' DA      2      -3.756  -1.805  -1.935  0.00  0.00
ATOM     67  C5' DA      2      -3.994  -0.581  -1.391  0.00  0.00
ATOM     68  H5' DA      2      -4.895  -0.142  -1.820  0.00  0.00
ATOM     69 H5'' DA      2      -3.176   0.138  -1.456  0.00  0.00
ATOM     70  C4' DA      2      -4.211  -0.886   0.158  0.00  0.00
ATOM     71  H4' DA      2      -4.756  -1.827   0.234  0.00  0.00
ATOM     72  O4' DA      2      -3.003  -1.135   0.864  0.00  0.00
ATOM     73  C1' DA      2      -2.803  -0.253   1.889  0.00  0.00
ATOM     74  H1' DA      2      -3.249  -0.702   2.777  0.00  0.00
ATOM     75  N9  DA      2      -1.362  -0.035   2.246  0.00  0.00
ATOM     76  C8  DA      2      -0.726  -0.515   3.354  0.00  0.00
ATOM     77  H8  DA      2      -1.377  -0.987   4.075  0.00  0.00
ATOM     78  N7  DA      2       0.573  -0.376   3.362  0.00  0.00
ATOM     79  C5  DA      2       0.777   0.285   2.109  0.00  0.00
ATOM     80  C6  DA      2       1.949   0.686   1.420  0.00  0.00
ATOM     81  N6  DA      2       3.174   0.562   1.730  0.00  0.00
ATOM     82  H61 DA      2       3.883   0.933   1.113  0.00  0.00
ATOM     83  H62 DA      2       3.389   0.291   2.679  0.00  0.00
ATOM     84  N1  DA      2       1.839   1.340   0.260  0.00  0.00
ATOM     85  C2  DA      2       0.681   1.562  -0.230  0.00  0.00
ATOM     86  H2  DA      2       0.652   2.094  -1.169  0.00  0.00
ATOM     87  N3  DA      2      -0.491   1.228   0.274  0.00  0.00
ATOM     88  C4  DA      2      -0.402   0.593   1.466  0.00  0.00
ATOM     89  C3' DA      2      -4.861   0.228   0.858  0.00  0.00
ATOM     90  H3' DA      2      -5.320   0.864   0.100  0.00  0.00
ATOM     91  C2' DA      2      -3.597   0.940   1.370  0.00  0.00
ATOM     92  H2' DA      2      -3.081   1.469   0.569  0.00  0.00
ATOM     93 H2'' DA      2      -3.873   1.622   2.174  0.00  0.00
ATOM     94  O3' DA      2      -5.718  -0.244   1.903  0.00  0.00
ATOM     95  P   DG3     3      -6.543   0.806   2.866  0.00  0.00
ATOM     96  OP1 DG3     3      -7.585   0.042   3.543  0.00  0.00
ATOM     97  OP2 DG3     3      -7.012   1.899   2.051  0.00  0.00
ATOM     98  O5' DG3     3      -5.589   1.402   3.969  0.00  0.00
ATOM     99  C5' DG3     3      -5.385   0.733   5.196  0.00  0.00
ATOM    100  H5' DG3     3      -5.323  -0.340   5.016  0.00  0.00
ATOM    101 H5'' DG3     3      -6.271   0.841   5.823  0.00  0.00
ATOM    102  C4' DG3     3      -4.142   1.231   5.916  0.00  0.00
ATOM    103  H4' DG3     3      -4.159   0.737   6.888  0.00  0.00
ATOM    104  O4' DG3     3      -2.960   1.123   5.174  0.00  0.00
ATOM    105  C1' DG3     3      -2.079   1.894   5.867  0.00  0.00
ATOM    106  H1' DG3     3      -1.683   1.298   6.690  0.00  0.00
ATOM    107  N9  DG3     3      -0.896   2.383   5.133  0.00  0.00
ATOM    108  C8  DG3     3       0.409   2.336   5.497  0.00  0.00
ATOM    109  H8  DG3     3       0.704   1.875   6.428  0.00  0.00
ATOM    110  N7  DG3     3       1.283   2.923   4.706  0.00  0.00
ATOM    111  C5  DG3     3       0.415   3.411   3.704  0.00  0.00
ATOM    112  C6  DG3     3       0.735   4.265   2.521  0.00  0.00
ATOM    113  O6  DG3     3       1.782   4.822   2.169  0.00  0.00
ATOM    114  N1  DG3     3      -0.407   4.582   1.789  0.00  0.00
ATOM    115  H1  DG3     3      -0.430   5.415   1.218  0.00  0.00
ATOM    116  C2  DG3     3      -1.674   4.220   2.186  0.00  0.00
ATOM    117  N2  DG3     3      -2.658   4.629   1.389  0.00  0.00
ATOM    118  H21 DG3     3      -2.436   5.065   0.506  0.00  0.00
ATOM    119  H22 DG3     3      -3.602   4.285   1.493  0.00  0.00
ATOM    120  N3  DG3     3      -1.994   3.534   3.226  0.00  0.00
ATOM    121  C4  DG3     3      -0.933   3.147   4.016  0.00  0.00
ATOM    122  C3' DG3     3      -4.327   2.779   6.119  0.00  0.00
ATOM    123  H3' DG3     3      -4.497   3.193   5.125  0.00  0.00
ATOM    124  C2' DG3     3      -2.829   2.997   6.599  0.00  0.00
ATOM    125  H2' DG3     3      -2.526   4.006   6.319  0.00  0.00
ATOM    126 H2'' DG3     3      -2.809   2.787   7.668  0.00  0.00
ATOM    127  O3' DG3     3      -5.275   3.103   7.150  0.00  0.00
ATOM    128 HO3' DG3     3      -5.429   4.042   7.017  0.00  0.00
