# Supplementary material for: Photoinduced charge separation and DNA self-repair depend on sequence directionality and stacking pattern
Source: Chem Sci. 2023 Dec 28;15(6):2158–66. doi: 10.1039/d3sc04971j (PMC10848779; doi:10.1039/d3sc04971j)
Supplement: SC-015-D3SC04971J-s002 [file SC-015-D3SC04971J-s002.zip › structures/clustering-based-on-MD/ttag_opc/cluster2.pdb]

REMARK   1                     PDB file generated by ptraj (set 98909)
ATOM      1 HO5' TT5     1       6.285  -5.556  -6.620  0.00  0.00
ATOM      2  O5' TT5     1       5.459  -5.944  -6.919  0.00  0.00
ATOM      3  C5' TT5     1       4.990  -7.024  -6.061  0.00  0.00
ATOM      4  H5' TT5     1       5.839  -7.678  -5.857  0.00  0.00
ATOM      5 H5'' TT5     1       4.297  -7.633  -6.642  0.00  0.00
ATOM      6  C4' TT5     1       4.253  -6.722  -4.777  0.00  0.00
ATOM      7  H4' TT5     1       4.263  -7.732  -4.369  0.00  0.00
ATOM      8  O4' TT5     1       5.130  -5.805  -4.101  0.00  0.00
ATOM      9  C1' TT5     1       4.437  -4.638  -3.665  0.00  0.00
ATOM     10  H1' TT5     1       4.079  -4.818  -2.651  0.00  0.00
ATOM     11  C2' TT5     1       3.281  -4.557  -4.627  0.00  0.00
ATOM     12  H2' TT5     1       3.673  -4.159  -5.563  0.00  0.00
ATOM     13 H2'' TT5     1       2.491  -3.867  -4.331  0.00  0.00
ATOM     14  N1  TT5     1       5.408  -3.479  -3.541  0.00  0.00
ATOM     15  C2  TT5     1       6.524  -3.636  -2.765  0.00  0.00
ATOM     16  O2  TT5     1       6.574  -4.514  -1.911  0.00  0.00
ATOM     17  N3  TT5     1       7.670  -2.869  -2.890  0.00  0.00
ATOM     18  H3  TT5     1       8.377  -3.096  -2.206  0.00  0.00
ATOM     19  C4  TT5     1       7.822  -1.819  -3.800  0.00  0.00
ATOM     20  O4  TT5     1       8.945  -1.262  -3.913  0.00  0.00
ATOM     21  C5  TT5     1       6.591  -1.427  -4.649  0.00  0.00
ATOM     22  C5x TT5     1       5.898  -0.092  -4.061  0.00  0.00
ATOM     23  C4x TT5     1       6.722   0.597  -3.019  0.00  0.00
ATOM     24  O4x TT5     1       7.616   1.455  -3.313  0.00  0.00
ATOM     25  N3x TT5     1       6.515   0.219  -1.729  0.00  0.00
ATOM     26  H3x TT5     1       7.124   0.636  -1.040  0.00  0.00
ATOM     27  C2x TT5     1       5.580  -0.537  -1.207  0.00  0.00
ATOM     28  O2x TT5     1       5.712  -0.683  -0.015  0.00  0.00
ATOM     29  N1x TT5     1       4.604  -1.103  -2.030  0.00  0.00
ATOM     30 C1'x TT5     1       3.395  -1.685  -1.319  0.00  0.00
ATOM     31 H11x TT5     1       3.391  -1.183  -0.352  0.00  0.00
ATOM     32 C2'x TT5     1       2.083  -1.363  -2.013  0.00  0.00
ATOM     33 H2'x TT5     1       2.073  -1.742  -3.035  0.00  0.00
ATOM     34 H22x TT5     1       1.893  -0.291  -1.964  0.00  0.00
ATOM     35 O4'x TT5     1       3.304  -3.086  -1.191  0.00  0.00
ATOM     36  C6x TT5     1       4.741  -0.971  -3.541  0.00  0.00
ATOM     37  H6x TT5     1       3.810  -0.655  -4.013  0.00  0.00
ATOM     38  C7x TT5     1       5.444   0.947  -5.093  0.00  0.00
ATOM     39 H71x TT5     1       4.841   0.466  -5.863  0.00  0.00
ATOM     40 H72x TT5     1       4.943   1.798  -4.632  0.00  0.00
ATOM     41 H73x TT5     1       6.337   1.315  -5.598  0.00  0.00
ATOM     42  C7  TT5     1       6.911  -1.367  -6.160  0.00  0.00
ATOM     43  H71 TT5     1       7.476  -2.223  -6.528  0.00  0.00
ATOM     44  H72 TT5     1       5.909  -1.358  -6.589  0.00  0.00
ATOM     45  H73 TT5     1       7.268  -0.413  -6.549  0.00  0.00
ATOM     46  C6  TT5     1       5.274  -2.237  -4.310  0.00  0.00
ATOM     47  H6  TT5     1       4.711  -2.314  -5.241  0.00  0.00
ATOM     48  C3' TT5     1       2.889  -6.106  -4.807  0.00  0.00
ATOM     49  H3' TT5     1       2.269  -6.268  -5.689  0.00  0.00
ATOM     50  O3' TT5     1       2.236  -6.653  -3.613  0.00  0.00
ATOM     51  Px  TT5     1       0.812  -6.158  -3.102  0.00  0.00
ATOM     52 OP1x TT5     1       0.391  -7.231  -2.132  0.00  0.00
ATOM     53 OP2x TT5     1      -0.107  -5.819  -4.155  0.00  0.00
ATOM     54 O5'x TT5     1       0.988  -4.790  -2.307  0.00  0.00
ATOM     55 C5'x TT5     1       1.476  -4.793  -0.947  0.00  0.00
ATOM     56 H51x TT5     1       2.274  -5.530  -0.862  0.00  0.00
ATOM     57 H52x TT5     1       0.650  -5.034  -0.277  0.00  0.00
ATOM     58 C4'x TT5     1       2.037  -3.347  -0.593  0.00  0.00
ATOM     59 H4'x TT5     1       2.133  -3.178   0.479  0.00  0.00
ATOM     60 C3'x TT5     1       1.142  -2.162  -1.083  0.00  0.00
ATOM     61 H3'x TT5     1       0.302  -2.505  -1.687  0.00  0.00
ATOM     62 O3'x TT5     1       0.733  -1.319   0.061  0.00  0.00
ATOM     63  P   DA      2      -0.631  -0.500   0.075  0.00  0.00
ATOM     64  OP1 DA      2      -1.734  -1.513  -0.134  0.00  0.00
ATOM     65  OP2 DA      2      -0.511   0.699  -0.756  0.00  0.00
ATOM     66  O5' DA      2      -0.721   0.099   1.583  0.00  0.00
ATOM     67  C5' DA      2      -0.834  -0.771   2.716  0.00  0.00
ATOM     68  H5' DA      2       0.119  -0.885   3.233  0.00  0.00
ATOM     69 H5'' DA      2      -1.090  -1.800   2.461  0.00  0.00
ATOM     70  C4' DA      2      -2.013  -0.303   3.594  0.00  0.00
ATOM     71  H4' DA      2      -2.104  -1.032   4.399  0.00  0.00
ATOM     72  O4' DA      2      -1.816   0.955   4.144  0.00  0.00
ATOM     73  C1' DA      2      -2.684   1.861   3.484  0.00  0.00
ATOM     74  H1' DA      2      -3.461   2.269   4.130  0.00  0.00
ATOM     75  N9  DA      2      -1.953   2.935   2.916  0.00  0.00
ATOM     76  C8  DA      2      -1.531   3.218   1.618  0.00  0.00
ATOM     77  H8  DA      2      -1.590   2.525   0.792  0.00  0.00
ATOM     78  N7  DA      2      -0.989   4.406   1.445  0.00  0.00
ATOM     79  C5  DA      2      -1.063   4.884   2.738  0.00  0.00
ATOM     80  C6  DA      2      -0.655   6.089   3.310  0.00  0.00
ATOM     81  N6  DA      2      -0.037   7.107   2.722  0.00  0.00
ATOM     82  H61 DA      2       0.247   7.915   3.256  0.00  0.00
ATOM     83  H62 DA      2       0.149   7.137   1.729  0.00  0.00
ATOM     84  N1  DA      2      -0.954   6.415   4.588  0.00  0.00
ATOM     85  C2  DA      2      -1.701   5.540   5.286  0.00  0.00
ATOM     86  H2  DA      2      -1.838   5.782   6.330  0.00  0.00
ATOM     87  N3  DA      2      -2.126   4.367   4.864  0.00  0.00
ATOM     88  C4  DA      2      -1.738   4.082   3.606  0.00  0.00
ATOM     89  C3' DA      2      -3.429  -0.310   2.924  0.00  0.00
ATOM     90  H3' DA      2      -3.457  -0.975   2.061  0.00  0.00
ATOM     91  C2' DA      2      -3.469   1.071   2.460  0.00  0.00
ATOM     92  H2' DA      2      -2.949   1.106   1.503  0.00  0.00
ATOM     93 H2'' DA      2      -4.460   1.491   2.287  0.00  0.00
ATOM     94  O3' DA      2      -4.426  -0.656   3.829  0.00  0.00
ATOM     95  P   DG3     3      -6.003  -0.618   3.543  0.00  0.00
ATOM     96  OP1 DG3     3      -6.642  -1.453   4.554  0.00  0.00
ATOM     97  OP2 DG3     3      -6.286  -1.003   2.147  0.00  0.00
ATOM     98  O5' DG3     3      -6.397   0.850   3.811  0.00  0.00
ATOM     99  C5' DG3     3      -6.357   1.352   5.136  0.00  0.00
ATOM    100  H5' DG3     3      -5.393   1.111   5.583  0.00  0.00
ATOM    101 H5'' DG3     3      -7.195   0.878   5.646  0.00  0.00
ATOM    102  C4' DG3     3      -6.597   2.870   5.185  0.00  0.00
ATOM    103  H4' DG3     3      -6.503   3.190   6.222  0.00  0.00
ATOM    104  O4' DG3     3      -5.453   3.462   4.570  0.00  0.00
ATOM    105  C1' DG3     3      -5.816   4.755   4.246  0.00  0.00
ATOM    106  H1' DG3     3      -5.807   5.368   5.147  0.00  0.00
ATOM    107  N9  DG3     3      -4.979   5.415   3.225  0.00  0.00
ATOM    108  C8  DG3     3      -4.310   6.564   3.355  0.00  0.00
ATOM    109  H8  DG3     3      -4.195   7.002   4.335  0.00  0.00
ATOM    110  N7  DG3     3      -3.677   6.947   2.255  0.00  0.00
ATOM    111  C5  DG3     3      -3.913   5.915   1.356  0.00  0.00
ATOM    112  C6  DG3     3      -3.522   5.738  -0.003  0.00  0.00
ATOM    113  O6  DG3     3      -2.788   6.523  -0.654  0.00  0.00
ATOM    114  N1  DG3     3      -3.766   4.484  -0.451  0.00  0.00
ATOM    115  H1  DG3     3      -3.451   4.294  -1.392  0.00  0.00
ATOM    116  C2  DG3     3      -4.633   3.649   0.129  0.00  0.00
ATOM    117  N2  DG3     3      -4.716   2.460  -0.283  0.00  0.00
ATOM    118  H21 DG3     3      -4.158   2.153  -1.067  0.00  0.00
ATOM    119  H22 DG3     3      -5.289   1.888   0.320  0.00  0.00
ATOM    120  N3  DG3     3      -5.181   3.789   1.372  0.00  0.00
ATOM    121  C4  DG3     3      -4.775   4.942   1.938  0.00  0.00
ATOM    122  C3' DG3     3      -7.836   3.484   4.528  0.00  0.00
ATOM    123  H3' DG3     3      -8.496   2.768   4.039  0.00  0.00
ATOM    124  C2' DG3     3      -7.257   4.594   3.700  0.00  0.00
ATOM    125  H2' DG3     3      -7.177   4.438   2.624  0.00  0.00
ATOM    126 H2'' DG3     3      -7.861   5.500   3.760  0.00  0.00
ATOM    127  O3' DG3     3      -8.580   4.092   5.559  0.00  0.00
ATOM    128 HO3' DG3     3      -9.340   4.570   5.220  0.00  0.00
