# Supplementary material for: Photoinduced charge separation and DNA self-repair depend on sequence directionality and stacking pattern
Source: Chem Sci. 2023 Dec 28;15(6):2158–66. doi: 10.1039/d3sc04971j (PMC10848779; doi:10.1039/d3sc04971j)
Supplement: SC-015-D3SC04971J-s002 [file SC-015-D3SC04971J-s002.zip › structures/clustering-based-on-MD/ttag_opc/cluster3.pdb]

REMARK   1                     PDB file generated by ptraj (set 66713)
ATOM      1 HO5' TT5     1       6.326  -0.531  -5.792  0.00  0.00
ATOM      2  O5' TT5     1       5.571  -0.166  -6.259  0.00  0.00
ATOM      3  C5' TT5     1       4.924  -1.356  -6.752  0.00  0.00
ATOM      4  H5' TT5     1       5.635  -2.117  -7.074  0.00  0.00
ATOM      5 H5'' TT5     1       4.364  -1.030  -7.629  0.00  0.00
ATOM      6  C4' TT5     1       3.988  -1.940  -5.693  0.00  0.00
ATOM      7  H4' TT5     1       3.756  -2.977  -5.935  0.00  0.00
ATOM      8  O4' TT5     1       4.686  -2.161  -4.534  0.00  0.00
ATOM      9  C1' TT5     1       3.736  -1.918  -3.451  0.00  0.00
ATOM     10  H1' TT5     1       3.011  -2.732  -3.457  0.00  0.00
ATOM     11  C2' TT5     1       2.962  -0.651  -3.915  0.00  0.00
ATOM     12  H2' TT5     1       3.659   0.182  -4.005  0.00  0.00
ATOM     13 H2'' TT5     1       2.123  -0.330  -3.298  0.00  0.00
ATOM     14  N1  TT5     1       4.324  -1.872  -2.100  0.00  0.00
ATOM     15  C2  TT5     1       5.290  -2.874  -1.846  0.00  0.00
ATOM     16  O2  TT5     1       5.281  -3.967  -2.482  0.00  0.00
ATOM     17  N3  TT5     1       6.229  -2.758  -0.883  0.00  0.00
ATOM     18  H3  TT5     1       6.699  -3.632  -0.699  0.00  0.00
ATOM     19  C4  TT5     1       6.459  -1.575  -0.057  0.00  0.00
ATOM     20  O4  TT5     1       7.429  -1.390   0.716  0.00  0.00
ATOM     21  C5  TT5     1       5.441  -0.384  -0.291  0.00  0.00
ATOM     22  C5x TT5     1       4.492  -0.135   0.913  0.00  0.00
ATOM     23  C4x TT5     1       4.918  -0.854   2.226  0.00  0.00
ATOM     24  O4x TT5     1       5.556  -0.248   3.112  0.00  0.00
ATOM     25  N3x TT5     1       4.534  -2.178   2.336  0.00  0.00
ATOM     26  H3x TT5     1       4.824  -2.672   3.168  0.00  0.00
ATOM     27  C2x TT5     1       3.681  -2.923   1.486  0.00  0.00
ATOM     28  O2x TT5     1       3.647  -4.109   1.629  0.00  0.00
ATOM     29  N1x TT5     1       2.996  -2.238   0.497  0.00  0.00
ATOM     30 C1'x TT5     1       1.620  -2.894   0.115  0.00  0.00
ATOM     31 H11x TT5     1       1.348  -3.668   0.832  0.00  0.00
ATOM     32 C2'x TT5     1       0.399  -1.972  -0.091  0.00  0.00
ATOM     33 H2'x TT5     1       0.626  -1.107  -0.715  0.00  0.00
ATOM     34 H22x TT5     1       0.073  -1.692   0.911  0.00  0.00
ATOM     35 O4'x TT5     1       1.729  -3.562  -1.098  0.00  0.00
ATOM     36  C6x TT5     1       3.355  -0.842   0.140  0.00  0.00
ATOM     37  H6x TT5     1       2.419  -0.301   0.004  0.00  0.00
ATOM     38  C7x TT5     1       4.109   1.353   1.245  0.00  0.00
ATOM     39 H71x TT5     1       4.884   1.947   1.729  0.00  0.00
ATOM     40 H72x TT5     1       3.726   1.847   0.352  0.00  0.00
ATOM     41 H73x TT5     1       3.291   1.405   1.964  0.00  0.00
ATOM     42  C7  TT5     1       6.149   0.806  -0.916  0.00  0.00
ATOM     43  H71 TT5     1       7.047   1.102  -0.374  0.00  0.00
ATOM     44  H72 TT5     1       6.295   0.607  -1.978  0.00  0.00
ATOM     45  H73 TT5     1       5.497   1.680  -0.938  0.00  0.00
ATOM     46  C6  TT5     1       4.206  -0.703  -1.137  0.00  0.00
ATOM     47  H6  TT5     1       3.894   0.217  -1.633  0.00  0.00
ATOM     48  C3' TT5     1       2.699  -1.163  -5.384  0.00  0.00
ATOM     49  H3' TT5     1       2.721  -0.355  -6.115  0.00  0.00
ATOM     50  O3' TT5     1       1.682  -2.012  -5.513  0.00  0.00
ATOM     51  Px  TT5     1       0.276  -1.788  -4.929  0.00  0.00
ATOM     52 OP1x TT5     1      -0.574  -2.749  -5.685  0.00  0.00
ATOM     53 OP2x TT5     1      -0.046  -0.352  -5.046  0.00  0.00
ATOM     54 O5'x TT5     1       0.281  -2.131  -3.355  0.00  0.00
ATOM     55 C5'x TT5     1       0.316  -3.575  -2.997  0.00  0.00
ATOM     56 H51x TT5     1       1.285  -3.925  -3.355  0.00  0.00
ATOM     57 H52x TT5     1      -0.483  -4.186  -3.417  0.00  0.00
ATOM     58 C4'x TT5     1       0.418  -3.868  -1.495  0.00  0.00
ATOM     59 H4'x TT5     1       0.232  -4.940  -1.438  0.00  0.00
ATOM     60 C3'x TT5     1      -0.612  -3.035  -0.632  0.00  0.00
ATOM     61 H3'x TT5     1      -1.443  -2.562  -1.156  0.00  0.00
ATOM     62 O3'x TT5     1      -1.008  -3.864   0.413  0.00  0.00
ATOM     63  P   DA      2      -2.556  -4.004   0.886  0.00  0.00
ATOM     64  OP1 DA      2      -2.792  -5.250   1.656  0.00  0.00
ATOM     65  OP2 DA      2      -3.383  -3.869  -0.338  0.00  0.00
ATOM     66  O5' DA      2      -2.735  -2.728   1.842  0.00  0.00
ATOM     67  C5' DA      2      -2.318  -2.778   3.181  0.00  0.00
ATOM     68  H5' DA      2      -1.354  -3.267   3.325  0.00  0.00
ATOM     69 H5'' DA      2      -3.032  -3.396   3.726  0.00  0.00
ATOM     70  C4' DA      2      -2.167  -1.333   3.903  0.00  0.00
ATOM     71  H4' DA      2      -1.807  -1.570   4.904  0.00  0.00
ATOM     72  O4' DA      2      -1.320  -0.534   3.075  0.00  0.00
ATOM     73  C1' DA      2      -2.155   0.395   2.404  0.00  0.00
ATOM     74  H1' DA      2      -1.983   1.379   2.841  0.00  0.00
ATOM     75  N9  DA      2      -1.841   0.537   0.960  0.00  0.00
ATOM     76  C8  DA      2      -2.418  -0.042  -0.184  0.00  0.00
ATOM     77  H8  DA      2      -3.272  -0.701  -0.149  0.00  0.00
ATOM     78  N7  DA      2      -1.871   0.289  -1.329  0.00  0.00
ATOM     79  C5  DA      2      -0.759   1.024  -0.881  0.00  0.00
ATOM     80  C6  DA      2       0.304   1.714  -1.505  0.00  0.00
ATOM     81  N6  DA      2       0.453   1.706  -2.839  0.00  0.00
ATOM     82  H61 DA      2       1.129   2.301  -3.297  0.00  0.00
ATOM     83  H62 DA      2      -0.121   1.031  -3.323  0.00  0.00
ATOM     84  N1  DA      2       1.163   2.503  -0.875  0.00  0.00
ATOM     85  C2  DA      2       0.977   2.714   0.364  0.00  0.00
ATOM     86  H2  DA      2       1.773   3.280   0.824  0.00  0.00
ATOM     87  N3  DA      2       0.065   2.134   1.149  0.00  0.00
ATOM     88  C4  DA      2      -0.778   1.296   0.483  0.00  0.00
ATOM     89  C3' DA      2      -3.535  -0.674   4.028  0.00  0.00
ATOM     90  H3' DA      2      -4.311  -1.432   4.138  0.00  0.00
ATOM     91  C2' DA      2      -3.683   0.031   2.653  0.00  0.00
ATOM     92  H2' DA      2      -4.140  -0.537   1.842  0.00  0.00
ATOM     93 H2'' DA      2      -4.221   0.962   2.832  0.00  0.00
ATOM     94  O3' DA      2      -3.436   0.220   5.164  0.00  0.00
ATOM     95  P   DG3     3      -4.521   1.248   5.643  0.00  0.00
ATOM     96  OP1 DG3     3      -4.328   1.407   7.087  0.00  0.00
ATOM     97  OP2 DG3     3      -5.843   0.847   5.092  0.00  0.00
ATOM     98  O5' DG3     3      -4.101   2.559   4.879  0.00  0.00
ATOM     99  C5' DG3     3      -3.138   3.460   5.347  0.00  0.00
ATOM    100  H5' DG3     3      -2.161   2.996   5.477  0.00  0.00
ATOM    101 H5'' DG3     3      -3.429   3.956   6.273  0.00  0.00
ATOM    102  C4' DG3     3      -3.055   4.654   4.299  0.00  0.00
ATOM    103  H4' DG3     3      -2.308   5.399   4.575  0.00  0.00
ATOM    104  O4' DG3     3      -2.706   4.146   3.073  0.00  0.00
ATOM    105  C1' DG3     3      -3.485   4.792   2.062  0.00  0.00
ATOM    106  H1' DG3     3      -2.999   5.733   1.803  0.00  0.00
ATOM    107  N9  DG3     3      -3.765   4.049   0.834  0.00  0.00
ATOM    108  C8  DG3     3      -4.687   3.080   0.543  0.00  0.00
ATOM    109  H8  DG3     3      -5.508   2.785   1.181  0.00  0.00
ATOM    110  N7  DG3     3      -4.663   2.593  -0.647  0.00  0.00
ATOM    111  C5  DG3     3      -3.608   3.287  -1.184  0.00  0.00
ATOM    112  C6  DG3     3      -3.022   3.260  -2.478  0.00  0.00
ATOM    113  O6  DG3     3      -3.326   2.669  -3.492  0.00  0.00
ATOM    114  N1  DG3     3      -1.876   4.067  -2.559  0.00  0.00
ATOM    115  H1  DG3     3      -1.496   4.247  -3.478  0.00  0.00
ATOM    116  C2  DG3     3      -1.405   4.851  -1.598  0.00  0.00
ATOM    117  N2  DG3     3      -0.470   5.761  -1.901  0.00  0.00
ATOM    118  H21 DG3     3       0.031   5.852  -2.773  0.00  0.00
ATOM    119  H22 DG3     3      -0.158   6.416  -1.199  0.00  0.00
ATOM    120  N3  DG3     3      -1.905   4.885  -0.425  0.00  0.00
ATOM    121  C4  DG3     3      -3.006   4.079  -0.287  0.00  0.00
ATOM    122  C3' DG3     3      -4.361   5.399   4.141  0.00  0.00
ATOM    123  H3' DG3     3      -5.131   5.155   4.873  0.00  0.00
ATOM    124  C2' DG3     3      -4.831   5.036   2.814  0.00  0.00
ATOM    125  H2' DG3     3      -5.402   4.114   2.925  0.00  0.00
ATOM    126 H2'' DG3     3      -5.511   5.717   2.302  0.00  0.00
ATOM    127  O3' DG3     3      -4.158   6.753   4.203  0.00  0.00
ATOM    128 HO3' DG3     3      -4.389   6.923   5.119  0.00  0.00
