# Supplementary material for: Photoinduced charge separation and DNA self-repair depend on sequence directionality and stacking pattern
Source: Chem Sci. 2023 Dec 28;15(6):2158–66. doi: 10.1039/d3sc04971j (PMC10848779; doi:10.1039/d3sc04971j)
Supplement: SC-015-D3SC04971J-s002 [file SC-015-D3SC04971J-s002.zip › structures/clustering-based-on-MD/ttag_opc/cluster4.pdb]

REMARK   1                     PDB file generated by ptraj (set 50739)
ATOM      1 HO5' TT5     1       6.178  -9.444  -1.526  0.00  0.00
ATOM      2  O5' TT5     1       5.410  -8.965  -1.206  0.00  0.00
ATOM      3  C5' TT5     1       5.688  -7.607  -0.918  0.00  0.00
ATOM      4  H5' TT5     1       6.386  -7.130  -1.607  0.00  0.00
ATOM      5 H5'' TT5     1       6.030  -7.616   0.117  0.00  0.00
ATOM      6  C4' TT5     1       4.431  -6.743  -0.772  0.00  0.00
ATOM      7  H4' TT5     1       3.814  -7.158   0.025  0.00  0.00
ATOM      8  O4' TT5     1       4.933  -5.482  -0.473  0.00  0.00
ATOM      9  C1' TT5     1       4.252  -4.398  -1.234  0.00  0.00
ATOM     10  H1' TT5     1       3.256  -4.225  -0.828  0.00  0.00
ATOM     11  C2' TT5     1       4.054  -5.124  -2.570  0.00  0.00
ATOM     12  H2' TT5     1       4.965  -5.138  -3.168  0.00  0.00
ATOM     13 H2'' TT5     1       3.341  -4.575  -3.186  0.00  0.00
ATOM     14  N1  TT5     1       5.158  -3.178  -1.313  0.00  0.00
ATOM     15  C2  TT5     1       5.770  -2.847  -0.137  0.00  0.00
ATOM     16  O2  TT5     1       5.402  -3.221   0.984  0.00  0.00
ATOM     17  N3  TT5     1       6.616  -1.780  -0.085  0.00  0.00
ATOM     18  H3  TT5     1       7.021  -1.473   0.788  0.00  0.00
ATOM     19  C4  TT5     1       7.170  -1.125  -1.200  0.00  0.00
ATOM     20  O4  TT5     1       8.199  -0.461  -1.131  0.00  0.00
ATOM     21  C5  TT5     1       6.542  -1.416  -2.605  0.00  0.00
ATOM     22  C5x TT5     1       5.567  -0.260  -2.965  0.00  0.00
ATOM     23  C4x TT5     1       5.390   0.797  -1.802  0.00  0.00
ATOM     24  O4x TT5     1       6.170   1.752  -1.763  0.00  0.00
ATOM     25  N3x TT5     1       4.446   0.507  -0.859  0.00  0.00
ATOM     26  H3x TT5     1       4.309   1.179  -0.117  0.00  0.00
ATOM     27  C2x TT5     1       3.335  -0.263  -0.917  0.00  0.00
ATOM     28  O2x TT5     1       2.480  -0.216  -0.002  0.00  0.00
ATOM     29  N1x TT5     1       3.202  -1.042  -2.084  0.00  0.00
ATOM     30 C1'x TT5     1       1.825  -1.543  -2.359  0.00  0.00
ATOM     31 H11x TT5     1       1.213  -0.661  -2.171  0.00  0.00
ATOM     32 C2'x TT5     1       1.514  -2.042  -3.783  0.00  0.00
ATOM     33 H2'x TT5     1       2.105  -2.898  -4.109  0.00  0.00
ATOM     34 H22x TT5     1       1.540  -1.291  -4.573  0.00  0.00
ATOM     35 O4'x TT5     1       1.422  -2.653  -1.611  0.00  0.00
ATOM     36  C6x TT5     1       4.419  -1.268  -3.017  0.00  0.00
ATOM     37  H6x TT5     1       4.048  -1.297  -4.041  0.00  0.00
ATOM     38  C7x TT5     1       5.928   0.384  -4.363  0.00  0.00
ATOM     39 H71x TT5     1       6.950   0.765  -4.356  0.00  0.00
ATOM     40 H72x TT5     1       5.609  -0.146  -5.260  0.00  0.00
ATOM     41 H73x TT5     1       5.290   1.262  -4.468  0.00  0.00
ATOM     42  C7  TT5     1       7.725  -1.736  -3.625  0.00  0.00
ATOM     43  H71 TT5     1       7.348  -2.018  -4.608  0.00  0.00
ATOM     44  H72 TT5     1       8.446  -0.926  -3.733  0.00  0.00
ATOM     45  H73 TT5     1       8.318  -2.607  -3.345  0.00  0.00
ATOM     46  C6  TT5     1       5.350  -2.411  -2.605  0.00  0.00
ATOM     47  H6  TT5     1       5.495  -3.062  -3.468  0.00  0.00
ATOM     48  C3' TT5     1       3.659  -6.506  -2.129  0.00  0.00
ATOM     49  H3' TT5     1       4.010  -7.284  -2.808  0.00  0.00
ATOM     50  O3' TT5     1       2.258  -6.477  -2.089  0.00  0.00
ATOM     51  Px  TT5     1       1.322  -6.521  -3.396  0.00  0.00
ATOM     52 OP1x TT5     1       0.278  -7.520  -3.134  0.00  0.00
ATOM     53 OP2x TT5     1       2.208  -6.600  -4.555  0.00  0.00
ATOM     54 O5'x TT5     1       0.806  -5.047  -3.330  0.00  0.00
ATOM     55 C5'x TT5     1       0.040  -4.527  -2.216  0.00  0.00
ATOM     56 H51x TT5     1       0.507  -4.888  -1.300  0.00  0.00
ATOM     57 H52x TT5     1      -0.962  -4.943  -2.321  0.00  0.00
ATOM     58 C4'x TT5     1       0.146  -3.040  -2.164  0.00  0.00
ATOM     59 H4'x TT5     1      -0.635  -2.702  -1.483  0.00  0.00
ATOM     60 C3'x TT5     1       0.058  -2.442  -3.601  0.00  0.00
ATOM     61 H3'x TT5     1      -0.326  -3.142  -4.343  0.00  0.00
ATOM     62 O3'x TT5     1      -0.722  -1.320  -3.671  0.00  0.00
ATOM     63  P   DA      2      -2.235  -1.402  -3.185  0.00  0.00
ATOM     64  OP1 DA      2      -2.771  -2.787  -3.141  0.00  0.00
ATOM     65  OP2 DA      2      -3.024  -0.527  -4.054  0.00  0.00
ATOM     66  O5' DA      2      -2.110  -0.878  -1.691  0.00  0.00
ATOM     67  C5' DA      2      -1.784   0.505  -1.524  0.00  0.00
ATOM     68  H5' DA      2      -2.655   1.101  -1.795  0.00  0.00
ATOM     69 H5'' DA      2      -0.971   0.852  -2.162  0.00  0.00
ATOM     70  C4' DA      2      -1.427   0.844  -0.063  0.00  0.00
ATOM     71  H4' DA      2      -0.493   0.422   0.308  0.00  0.00
ATOM     72  O4' DA      2      -1.218   2.230  -0.089  0.00  0.00
ATOM     73  C1' DA      2      -1.572   2.664   1.185  0.00  0.00
ATOM     74  H1' DA      2      -0.741   2.421   1.848  0.00  0.00
ATOM     75  N9  DA      2      -1.768   4.120   1.143  0.00  0.00
ATOM     76  C8  DA      2      -1.180   4.995   2.004  0.00  0.00
ATOM     77  H8  DA      2      -0.576   4.601   2.808  0.00  0.00
ATOM     78  N7  DA      2      -1.483   6.246   1.730  0.00  0.00
ATOM     79  C5  DA      2      -2.340   6.132   0.709  0.00  0.00
ATOM     80  C6  DA      2      -2.974   7.095  -0.140  0.00  0.00
ATOM     81  N6  DA      2      -2.939   8.366  -0.065  0.00  0.00
ATOM     82  H61 DA      2      -3.600   8.781  -0.706  0.00  0.00
ATOM     83  H62 DA      2      -2.435   8.956   0.582  0.00  0.00
ATOM     84  N1  DA      2      -3.711   6.687  -1.099  0.00  0.00
ATOM     85  C2  DA      2      -3.763   5.423  -1.441  0.00  0.00
ATOM     86  H2  DA      2      -4.351   5.246  -2.329  0.00  0.00
ATOM     87  N3  DA      2      -3.224   4.392  -0.849  0.00  0.00
ATOM     88  C4  DA      2      -2.477   4.879   0.199  0.00  0.00
ATOM     89  C3' DA      2      -2.546   0.531   0.949  0.00  0.00
ATOM     90  H3' DA      2      -3.351   0.013   0.427  0.00  0.00
ATOM     91  C2' DA      2      -2.883   1.984   1.370  0.00  0.00
ATOM     92  H2' DA      2      -3.518   2.323   0.552  0.00  0.00
ATOM     93 H2'' DA      2      -3.295   2.029   2.379  0.00  0.00
ATOM     94  O3' DA      2      -1.977  -0.278   2.031  0.00  0.00
ATOM     95  P   DG3     3      -2.880  -1.041   3.174  0.00  0.00
ATOM     96  OP1 DG3     3      -2.047  -2.101   3.814  0.00  0.00
ATOM     97  OP2 DG3     3      -4.215  -1.404   2.610  0.00  0.00
ATOM     98  O5' DG3     3      -3.149   0.048   4.257  0.00  0.00
ATOM     99  C5' DG3     3      -2.052   0.465   5.036  0.00  0.00
ATOM    100  H5' DG3     3      -1.251   0.640   4.318  0.00  0.00
ATOM    101 H5'' DG3     3      -1.701  -0.293   5.736  0.00  0.00
ATOM    102  C4' DG3     3      -2.341   1.789   5.822  0.00  0.00
ATOM    103  H4' DG3     3      -1.493   1.867   6.502  0.00  0.00
ATOM    104  O4' DG3     3      -2.331   2.876   4.853  0.00  0.00
ATOM    105  C1' DG3     3      -3.212   3.765   5.465  0.00  0.00
ATOM    106  H1' DG3     3      -2.647   4.242   6.266  0.00  0.00
ATOM    107  N9  DG3     3      -3.653   4.860   4.585  0.00  0.00
ATOM    108  C8  DG3     3      -3.538   6.200   4.878  0.00  0.00
ATOM    109  H8  DG3     3      -2.912   6.559   5.682  0.00  0.00
ATOM    110  N7  DG3     3      -4.011   7.105   4.023  0.00  0.00
ATOM    111  C5  DG3     3      -4.621   6.237   3.066  0.00  0.00
ATOM    112  C6  DG3     3      -5.493   6.542   1.990  0.00  0.00
ATOM    113  O6  DG3     3      -5.745   7.691   1.466  0.00  0.00
ATOM    114  N1  DG3     3      -6.017   5.428   1.354  0.00  0.00
ATOM    115  H1  DG3     3      -6.623   5.571   0.558  0.00  0.00
ATOM    116  C2  DG3     3      -5.884   4.200   1.882  0.00  0.00
ATOM    117  N2  DG3     3      -6.552   3.264   1.285  0.00  0.00
ATOM    118  H21 DG3     3      -7.239   3.433   0.563  0.00  0.00
ATOM    119  H22 DG3     3      -6.538   2.360   1.733  0.00  0.00
ATOM    120  N3  DG3     3      -5.035   3.878   2.884  0.00  0.00
ATOM    121  C4  DG3     3      -4.396   4.954   3.440  0.00  0.00
ATOM    122  C3' DG3     3      -3.657   1.721   6.604  0.00  0.00
ATOM    123  H3' DG3     3      -4.106   0.758   6.363  0.00  0.00
ATOM    124  C2' DG3     3      -4.359   2.887   5.984  0.00  0.00
ATOM    125  H2' DG3     3      -5.059   2.579   5.207  0.00  0.00
ATOM    126 H2'' DG3     3      -4.839   3.394   6.822  0.00  0.00
ATOM    127  O3' DG3     3      -3.381   1.893   7.935  0.00  0.00
ATOM    128 HO3' DG3     3      -4.136   2.144   8.472  0.00  0.00
