# Supplementary material for: Photoinduced charge separation and DNA self-repair depend on sequence directionality and stacking pattern
Source: Chem Sci. 2023 Dec 28;15(6):2158–66. doi: 10.1039/d3sc04971j (PMC10848779; doi:10.1039/d3sc04971j)
Supplement: SC-015-D3SC04971J-s002 [file SC-015-D3SC04971J-s002.zip › structures/clustering-based-on-MD/ttag_opc/cluster5.pdb]

REMARK   1                     PDB file generated by ptraj (set 51413)
ATOM      1 HO5' TT5     1       7.407  -5.733  -4.446  0.00  0.00
ATOM      2  O5' TT5     1       7.134  -6.235  -5.217  0.00  0.00
ATOM      3  C5' TT5     1       6.318  -7.289  -4.763  0.00  0.00
ATOM      4  H5' TT5     1       6.997  -7.890  -4.157  0.00  0.00
ATOM      5 H5'' TT5     1       5.968  -7.802  -5.659  0.00  0.00
ATOM      6  C4' TT5     1       5.085  -6.892  -3.998  0.00  0.00
ATOM      7  H4' TT5     1       4.493  -7.790  -3.823  0.00  0.00
ATOM      8  O4' TT5     1       5.493  -6.365  -2.730  0.00  0.00
ATOM      9  C1' TT5     1       4.877  -5.088  -2.587  0.00  0.00
ATOM     10  H1' TT5     1       3.899  -5.252  -2.133  0.00  0.00
ATOM     11  C2' TT5     1       4.627  -4.573  -3.960  0.00  0.00
ATOM     12  H2' TT5     1       5.576  -4.229  -4.372  0.00  0.00
ATOM     13 H2'' TT5     1       3.876  -3.787  -4.040  0.00  0.00
ATOM     14  N1  TT5     1       5.665  -4.158  -1.693  0.00  0.00
ATOM     15  C2  TT5     1       6.050  -4.795  -0.514  0.00  0.00
ATOM     16  O2  TT5     1       5.578  -5.757  -0.014  0.00  0.00
ATOM     17  N3  TT5     1       6.998  -4.075   0.204  0.00  0.00
ATOM     18  H3  TT5     1       7.233  -4.484   1.097  0.00  0.00
ATOM     19  C4  TT5     1       7.647  -2.942  -0.112  0.00  0.00
ATOM     20  O4  TT5     1       8.707  -2.707   0.610  0.00  0.00
ATOM     21  C5  TT5     1       7.064  -2.037  -1.169  0.00  0.00
ATOM     22  C5x TT5     1       6.075  -0.922  -0.640  0.00  0.00
ATOM     23  C4x TT5     1       6.183  -0.832   0.838  0.00  0.00
ATOM     24  O4x TT5     1       7.143  -0.253   1.375  0.00  0.00
ATOM     25  N3x TT5     1       5.258  -1.428   1.659  0.00  0.00
ATOM     26  H3x TT5     1       5.507  -1.459   2.637  0.00  0.00
ATOM     27  C2x TT5     1       4.227  -2.172   1.177  0.00  0.00
ATOM     28  O2x TT5     1       3.643  -2.968   1.919  0.00  0.00
ATOM     29  N1x TT5     1       3.877  -2.244  -0.185  0.00  0.00
ATOM     30 C1'x TT5     1       2.508  -2.695  -0.511  0.00  0.00
ATOM     31 H11x TT5     1       1.905  -2.788   0.392  0.00  0.00
ATOM     32 C2'x TT5     1       1.704  -1.776  -1.414  0.00  0.00
ATOM     33 H2'x TT5     1       2.170  -1.516  -2.364  0.00  0.00
ATOM     34 H22x TT5     1       1.380  -0.888  -0.871  0.00  0.00
ATOM     35 O4'x TT5     1       2.472  -3.898  -1.274  0.00  0.00
ATOM     36  C6x TT5     1       4.839  -1.701  -1.170  0.00  0.00
ATOM     37  H6x TT5     1       4.313  -1.101  -1.912  0.00  0.00
ATOM     38  C7x TT5     1       6.035   0.515  -1.247  0.00  0.00
ATOM     39 H71x TT5     1       6.241   0.485  -2.317  0.00  0.00
ATOM     40 H72x TT5     1       5.078   1.031  -1.172  0.00  0.00
ATOM     41 H73x TT5     1       6.838   1.046  -0.735  0.00  0.00
ATOM     42  C7  TT5     1       8.175  -1.643  -2.108  0.00  0.00
ATOM     43  H71 TT5     1       8.467  -2.613  -2.510  0.00  0.00
ATOM     44  H72 TT5     1       7.748  -1.005  -2.882  0.00  0.00
ATOM     45  H73 TT5     1       8.973  -1.103  -1.598  0.00  0.00
ATOM     46  C6  TT5     1       5.815  -2.641  -1.908  0.00  0.00
ATOM     47  H6  TT5     1       5.842  -2.447  -2.980  0.00  0.00
ATOM     48  C3' TT5     1       4.286  -5.799  -4.719  0.00  0.00
ATOM     49  H3' TT5     1       4.554  -5.702  -5.771  0.00  0.00
ATOM     50  O3' TT5     1       2.914  -6.111  -4.684  0.00  0.00
ATOM     51  Px  TT5     1       1.738  -5.152  -5.290  0.00  0.00
ATOM     52 OP1x TT5     1       0.596  -6.058  -5.657  0.00  0.00
ATOM     53 OP2x TT5     1       2.236  -4.211  -6.285  0.00  0.00
ATOM     54 O5'x TT5     1       1.263  -4.256  -4.003  0.00  0.00
ATOM     55 C5'x TT5     1       0.707  -4.880  -2.861  0.00  0.00
ATOM     56 H51x TT5     1       1.152  -5.858  -2.677  0.00  0.00
ATOM     57 H52x TT5     1      -0.370  -5.048  -2.852  0.00  0.00
ATOM     58 C4'x TT5     1       1.052  -4.121  -1.623  0.00  0.00
ATOM     59 H4'x TT5     1       0.684  -4.625  -0.730  0.00  0.00
ATOM     60 C3'x TT5     1       0.494  -2.670  -1.797  0.00  0.00
ATOM     61 H3'x TT5     1       0.286  -2.435  -2.840  0.00  0.00
ATOM     62 O3'x TT5     1      -0.624  -2.421  -0.943  0.00  0.00
ATOM     63  P   DA      2      -2.125  -2.555  -1.463  0.00  0.00
ATOM     64  OP1 DA      2      -2.659  -3.862  -0.954  0.00  0.00
ATOM     65  OP2 DA      2      -2.117  -2.082  -2.832  0.00  0.00
ATOM     66  O5' DA      2      -2.794  -1.397  -0.588  0.00  0.00
ATOM     67  C5' DA      2      -2.526  -0.022  -0.810  0.00  0.00
ATOM     68  H5' DA      2      -3.447   0.510  -1.048  0.00  0.00
ATOM     69 H5'' DA      2      -1.876   0.149  -1.668  0.00  0.00
ATOM     70  C4' DA      2      -1.732   0.662   0.344  0.00  0.00
ATOM     71  H4' DA      2      -0.746   0.231   0.522  0.00  0.00
ATOM     72  O4' DA      2      -1.490   2.038  -0.004  0.00  0.00
ATOM     73  C1' DA      2      -2.079   2.802   1.040  0.00  0.00
ATOM     74  H1' DA      2      -1.321   2.823   1.823  0.00  0.00
ATOM     75  N9  DA      2      -2.518   4.171   0.614  0.00  0.00
ATOM     76  C8  DA      2      -2.171   5.339   1.154  0.00  0.00
ATOM     77  H8  DA      2      -1.447   5.354   1.956  0.00  0.00
ATOM     78  N7  DA      2      -2.790   6.428   0.781  0.00  0.00
ATOM     79  C5  DA      2      -3.511   5.943  -0.226  0.00  0.00
ATOM     80  C6  DA      2      -4.292   6.503  -1.258  0.00  0.00
ATOM     81  N6  DA      2      -4.410   7.772  -1.492  0.00  0.00
ATOM     82  H61 DA      2      -5.114   8.138  -2.117  0.00  0.00
ATOM     83  H62 DA      2      -3.847   8.481  -1.044  0.00  0.00
ATOM     84  N1  DA      2      -5.031   5.777  -2.020  0.00  0.00
ATOM     85  C2  DA      2      -4.980   4.468  -1.898  0.00  0.00
ATOM     86  H2  DA      2      -5.421   3.843  -2.661  0.00  0.00
ATOM     87  N3  DA      2      -4.236   3.716  -1.070  0.00  0.00
ATOM     88  C4  DA      2      -3.599   4.541  -0.176  0.00  0.00
ATOM     89  C3' DA      2      -2.617   0.655   1.659  0.00  0.00
ATOM     90  H3' DA      2      -3.436  -0.063   1.613  0.00  0.00
ATOM     91  C2' DA      2      -3.239   1.986   1.564  0.00  0.00
ATOM     92  H2' DA      2      -4.003   1.995   0.787  0.00  0.00
ATOM     93 H2'' DA      2      -3.643   2.375   2.499  0.00  0.00
ATOM     94  O3' DA      2      -1.753   0.503   2.792  0.00  0.00
ATOM     95  P   DG3     3      -2.252   0.132   4.293  0.00  0.00
ATOM     96  OP1 DG3     3      -1.070  -0.405   4.995  0.00  0.00
ATOM     97  OP2 DG3     3      -3.560  -0.551   4.166  0.00  0.00
ATOM     98  O5' DG3     3      -2.547   1.635   4.763  0.00  0.00
ATOM     99  C5' DG3     3      -1.488   2.599   4.947  0.00  0.00
ATOM    100  H5' DG3     3      -0.676   2.701   4.227  0.00  0.00
ATOM    101 H5'' DG3     3      -1.012   2.354   5.896  0.00  0.00
ATOM    102  C4' DG3     3      -2.039   4.086   5.121  0.00  0.00
ATOM    103  H4' DG3     3      -1.265   4.826   5.328  0.00  0.00
ATOM    104  O4' DG3     3      -2.790   4.393   3.905  0.00  0.00
ATOM    105  C1' DG3     3      -3.992   4.976   4.363  0.00  0.00
ATOM    106  H1' DG3     3      -3.813   6.001   4.689  0.00  0.00
ATOM    107  N9  DG3     3      -5.054   4.780   3.386  0.00  0.00
ATOM    108  C8  DG3     3      -5.656   3.647   3.053  0.00  0.00
ATOM    109  H8  DG3     3      -5.357   2.684   3.443  0.00  0.00
ATOM    110  N7  DG3     3      -6.589   3.709   2.126  0.00  0.00
ATOM    111  C5  DG3     3      -6.666   5.068   1.821  0.00  0.00
ATOM    112  C6  DG3     3      -7.368   5.881   0.869  0.00  0.00
ATOM    113  O6  DG3     3      -8.144   5.496  -0.072  0.00  0.00
ATOM    114  N1  DG3     3      -7.080   7.249   0.841  0.00  0.00
ATOM    115  H1  DG3     3      -7.509   7.827   0.132  0.00  0.00
ATOM    116  C2  DG3     3      -6.131   7.777   1.639  0.00  0.00
ATOM    117  N2  DG3     3      -6.068   9.049   1.633  0.00  0.00
ATOM    118  H21 DG3     3      -6.814   9.545   1.168  0.00  0.00
ATOM    119  H22 DG3     3      -5.469   9.486   2.319  0.00  0.00
ATOM    120  N3  DG3     3      -5.518   7.083   2.619  0.00  0.00
ATOM    121  C4  DG3     3      -5.747   5.723   2.579  0.00  0.00
ATOM    122  C3' DG3     3      -3.027   4.153   6.314  0.00  0.00
ATOM    123  H3' DG3     3      -2.918   3.244   6.906  0.00  0.00
ATOM    124  C2' DG3     3      -4.323   4.146   5.614  0.00  0.00
ATOM    125  H2' DG3     3      -4.583   3.117   5.368  0.00  0.00
ATOM    126 H2'' DG3     3      -5.046   4.672   6.237  0.00  0.00
ATOM    127  O3' DG3     3      -2.902   5.269   7.146  0.00  0.00
ATOM    128 HO3' DG3     3      -3.286   5.008   7.986  0.00  0.00
