# Supplementary material for: Photoinduced charge separation and DNA self-repair depend on sequence directionality and stacking pattern
Source: Chem Sci. 2023 Dec 28;15(6):2158–66. doi: 10.1039/d3sc04971j (PMC10848779; doi:10.1039/d3sc04971j)
Supplement: SC-015-D3SC04971J-s002 [file SC-015-D3SC04971J-s002.zip › structures/clustering-based-on-MD/ttag_opc/cluster6.pdb]

REMARK   1                     PDB file generated by ptraj (set 95698)
ATOM      1 HO5' TT5     1       7.176  -3.487  -2.613  0.00  0.00
ATOM      2  O5' TT5     1       7.467  -4.341  -2.285  0.00  0.00
ATOM      3  C5' TT5     1       6.569  -4.741  -1.279  0.00  0.00
ATOM      4  H5' TT5     1       6.669  -4.205  -0.335  0.00  0.00
ATOM      5 H5'' TT5     1       6.607  -5.789  -0.982  0.00  0.00
ATOM      6  C4' TT5     1       5.140  -4.449  -1.767  0.00  0.00
ATOM      7  H4' TT5     1       4.433  -4.805  -1.018  0.00  0.00
ATOM      8  O4' TT5     1       5.022  -3.033  -1.808  0.00  0.00
ATOM      9  C1' TT5     1       4.585  -2.655  -3.113  0.00  0.00
ATOM     10  H1' TT5     1       3.504  -2.781  -3.174  0.00  0.00
ATOM     11  C2' TT5     1       5.142  -3.627  -4.052  0.00  0.00
ATOM     12  H2' TT5     1       6.207  -3.452  -4.209  0.00  0.00
ATOM     13 H2'' TT5     1       4.474  -3.661  -4.912  0.00  0.00
ATOM     14  N1  TT5     1       4.929  -1.312  -3.550  0.00  0.00
ATOM     15  C2  TT5     1       6.251  -0.835  -3.322  0.00  0.00
ATOM     16  O2  TT5     1       7.097  -1.543  -2.732  0.00  0.00
ATOM     17  N3  TT5     1       6.624   0.354  -3.992  0.00  0.00
ATOM     18  H3  TT5     1       7.610   0.547  -3.885  0.00  0.00
ATOM     19  C4  TT5     1       5.940   1.052  -4.930  0.00  0.00
ATOM     20  O4  TT5     1       6.547   1.818  -5.709  0.00  0.00
ATOM     21  C5  TT5     1       4.412   0.865  -4.975  0.00  0.00
ATOM     22  C5x TT5     1       3.708   1.848  -4.027  0.00  0.00
ATOM     23  C4x TT5     1       4.642   2.724  -3.213  0.00  0.00
ATOM     24  O4x TT5     1       4.937   3.852  -3.569  0.00  0.00
ATOM     25  N3x TT5     1       4.848   2.346  -1.920  0.00  0.00
ATOM     26  H3x TT5     1       5.264   3.051  -1.329  0.00  0.00
ATOM     27  C2x TT5     1       4.236   1.352  -1.198  0.00  0.00
ATOM     28  O2x TT5     1       4.516   1.339  -0.023  0.00  0.00
ATOM     29  N1x TT5     1       3.277   0.557  -1.791  0.00  0.00
ATOM     30 C1'x TT5     1       2.347  -0.279  -0.976  0.00  0.00
ATOM     31 H11x TT5     1       2.749  -0.242   0.037  0.00  0.00
ATOM     32 C2'x TT5     1       0.908   0.268  -1.048  0.00  0.00
ATOM     33 H2'x TT5     1       0.720   1.020  -1.814  0.00  0.00
ATOM     34 H22x TT5     1       0.645   0.631  -0.054  0.00  0.00
ATOM     35 O4'x TT5     1       2.353  -1.604  -1.379  0.00  0.00
ATOM     36  C6x TT5     1       3.130   0.644  -3.306  0.00  0.00
ATOM     37  H6x TT5     1       2.076   0.519  -3.554  0.00  0.00
ATOM     38  C7x TT5     1       2.588   2.707  -4.551  0.00  0.00
ATOM     39 H71x TT5     1       2.913   3.407  -5.322  0.00  0.00
ATOM     40 H72x TT5     1       1.759   2.162  -5.002  0.00  0.00
ATOM     41 H73x TT5     1       2.231   3.243  -3.672  0.00  0.00
ATOM     42  C7  TT5     1       3.849   0.811  -6.424  0.00  0.00
ATOM     43  H71 TT5     1       3.920   1.776  -6.925  0.00  0.00
ATOM     44  H72 TT5     1       4.356   0.010  -6.961  0.00  0.00
ATOM     45  H73 TT5     1       2.790   0.598  -6.275  0.00  0.00
ATOM     46  C6  TT5     1       3.897  -0.372  -4.148  0.00  0.00
ATOM     47  H6  TT5     1       3.112  -0.951  -4.636  0.00  0.00
ATOM     48  C3' TT5     1       4.805  -4.861  -3.231  0.00  0.00
ATOM     49  H3' TT5     1       5.380  -5.751  -3.488  0.00  0.00
ATOM     50  O3' TT5     1       3.371  -5.163  -3.386  0.00  0.00
ATOM     51  Px  TT5     1       2.423  -5.681  -2.238  0.00  0.00
ATOM     52 OP1x TT5     1       3.208  -6.599  -1.450  0.00  0.00
ATOM     53 OP2x TT5     1       1.302  -6.281  -2.948  0.00  0.00
ATOM     54 O5'x TT5     1       1.840  -4.458  -1.337  0.00  0.00
ATOM     55 C5'x TT5     1       1.009  -3.398  -1.941  0.00  0.00
ATOM     56 H51x TT5     1      -0.039  -3.673  -2.057  0.00  0.00
ATOM     57 H52x TT5     1       1.379  -3.175  -2.941  0.00  0.00
ATOM     58 C4'x TT5     1       1.066  -2.134  -1.133  0.00  0.00
ATOM     59 H4'x TT5     1       0.987  -2.284  -0.056  0.00  0.00
ATOM     60 C3'x TT5     1       0.133  -1.004  -1.449  0.00  0.00
ATOM     61 H3'x TT5     1      -0.001  -1.087  -2.528  0.00  0.00
ATOM     62 O3'x TT5     1      -1.067  -0.997  -0.670  0.00  0.00
ATOM     63  P   DA      2      -2.541  -0.933  -1.315  0.00  0.00
ATOM     64  OP1 DA      2      -2.911  -2.189  -2.018  0.00  0.00
ATOM     65  OP2 DA      2      -2.626   0.382  -2.014  0.00  0.00
ATOM     66  O5' DA      2      -3.453  -0.947   0.033  0.00  0.00
ATOM     67  C5' DA      2      -4.890  -0.963  -0.063  0.00  0.00
ATOM     68  H5' DA      2      -5.287  -1.574  -0.873  0.00  0.00
ATOM     69 H5'' DA      2      -5.275  -0.003  -0.408  0.00  0.00
ATOM     70  C4' DA      2      -5.644  -1.407   1.159  0.00  0.00
ATOM     71  H4' DA      2      -6.688  -1.369   0.850  0.00  0.00
ATOM     72  O4' DA      2      -5.422  -2.802   1.426  0.00  0.00
ATOM     73  C1' DA      2      -5.945  -2.951   2.753  0.00  0.00
ATOM     74  H1' DA      2      -6.986  -3.273   2.776  0.00  0.00
ATOM     75  N9  DA      2      -5.215  -4.091   3.475  0.00  0.00
ATOM     76  C8  DA      2      -5.627  -5.357   3.762  0.00  0.00
ATOM     77  H8  DA      2      -6.641  -5.707   3.635  0.00  0.00
ATOM     78  N7  DA      2      -4.670  -6.096   4.323  0.00  0.00
ATOM     79  C5  DA      2      -3.519  -5.282   4.344  0.00  0.00
ATOM     80  C6  DA      2      -2.152  -5.512   4.671  0.00  0.00
ATOM     81  N6  DA      2      -1.581  -6.649   5.077  0.00  0.00
ATOM     82  H61 DA      2      -0.572  -6.617   5.050  0.00  0.00
ATOM     83  H62 DA      2      -2.191  -7.418   5.316  0.00  0.00
ATOM     84  N1  DA      2      -1.262  -4.555   4.506  0.00  0.00
ATOM     85  C2  DA      2      -1.623  -3.409   3.969  0.00  0.00
ATOM     86  H2  DA      2      -0.847  -2.679   3.792  0.00  0.00
ATOM     87  N3  DA      2      -2.865  -3.056   3.571  0.00  0.00
ATOM     88  C4  DA      2      -3.801  -4.056   3.728  0.00  0.00
ATOM     89  C3' DA      2      -5.247  -0.602   2.320  0.00  0.00
ATOM     90  H3' DA      2      -4.157  -0.588   2.319  0.00  0.00
ATOM     91  C2' DA      2      -5.769  -1.622   3.367  0.00  0.00
ATOM     92  H2' DA      2      -5.172  -1.585   4.278  0.00  0.00
ATOM     93 H2'' DA      2      -6.734  -1.230   3.687  0.00  0.00
ATOM     94  O3' DA      2      -5.930   0.620   2.263  0.00  0.00
ATOM     95  P   DG3     3      -5.610   1.781   3.233  0.00  0.00
ATOM     96  OP1 DG3     3      -4.859   1.258   4.442  0.00  0.00
ATOM     97  OP2 DG3     3      -6.778   2.683   3.451  0.00  0.00
ATOM     98  O5' DG3     3      -4.535   2.474   2.455  0.00  0.00
ATOM     99  C5' DG3     3      -4.838   3.025   1.165  0.00  0.00
ATOM    100  H5' DG3     3      -5.555   3.846   1.201  0.00  0.00
ATOM    101 H5'' DG3     3      -5.302   2.238   0.572  0.00  0.00
ATOM    102  C4' DG3     3      -3.563   3.521   0.541  0.00  0.00
ATOM    103  H4' DG3     3      -3.720   3.653  -0.529  0.00  0.00
ATOM    104  O4' DG3     3      -3.111   4.715   1.070  0.00  0.00
ATOM    105  C1' DG3     3      -1.784   4.618   1.521  0.00  0.00
ATOM    106  H1' DG3     3      -0.994   4.789   0.791  0.00  0.00
ATOM    107  N9  DG3     3      -1.489   5.499   2.641  0.00  0.00
ATOM    108  C8  DG3     3      -1.297   5.130   3.978  0.00  0.00
ATOM    109  H8  DG3     3      -1.023   4.153   4.348  0.00  0.00
ATOM    110  N7  DG3     3      -1.059   6.109   4.802  0.00  0.00
ATOM    111  C5  DG3     3      -1.097   7.251   3.943  0.00  0.00
ATOM    112  C6  DG3     3      -0.869   8.629   4.308  0.00  0.00
ATOM    113  O6  DG3     3      -0.595   9.119   5.407  0.00  0.00
ATOM    114  N1  DG3     3      -0.818   9.429   3.161  0.00  0.00
ATOM    115  H1  DG3     3      -0.582  10.405   3.276  0.00  0.00
ATOM    116  C2  DG3     3      -0.996   8.965   1.934  0.00  0.00
ATOM    117  N2  DG3     3      -1.039   9.783   0.901  0.00  0.00
ATOM    118  H21 DG3     3      -0.837  10.754   1.091  0.00  0.00
ATOM    119  H22 DG3     3      -1.391   9.543  -0.015  0.00  0.00
ATOM    120  N3  DG3     3      -1.172   7.702   1.563  0.00  0.00
ATOM    121  C4  DG3     3      -1.245   6.839   2.610  0.00  0.00
ATOM    122  C3' DG3     3      -2.409   2.505   0.693  0.00  0.00
ATOM    123  H3' DG3     3      -2.802   1.546   1.031  0.00  0.00
ATOM    124  C2' DG3     3      -1.643   3.137   1.873  0.00  0.00
ATOM    125  H2' DG3     3      -2.050   2.926   2.862  0.00  0.00
ATOM    126 H2'' DG3     3      -0.565   2.989   1.821  0.00  0.00
ATOM    127  O3' DG3     3      -1.640   2.379  -0.552  0.00  0.00
ATOM    128 HO3' DG3     3      -2.005   1.560  -0.896  0.00  0.00
