# Supplementary material for: Photoinduced charge separation and DNA self-repair depend on sequence directionality and stacking pattern
Source: Chem Sci. 2023 Dec 28;15(6):2158–66. doi: 10.1039/d3sc04971j (PMC10848779; doi:10.1039/d3sc04971j)
Supplement: SC-015-D3SC04971J-s002 [file SC-015-D3SC04971J-s002.zip › structures/clustering-based-on-MD/ttag_opc/cluster7.pdb]

REMARK   1                     PDB file generated by ptraj (set 99980)
ATOM      1 HO5' TT5     1       7.708  -4.011  -5.996  0.00  0.00
ATOM      2  O5' TT5     1       7.111  -4.634  -6.417  0.00  0.00
ATOM      3  C5' TT5     1       5.695  -4.389  -6.308  0.00  0.00
ATOM      4  H5' TT5     1       5.268  -5.003  -7.101  0.00  0.00
ATOM      5 H5'' TT5     1       5.605  -3.323  -6.517  0.00  0.00
ATOM      6  C4' TT5     1       5.090  -4.643  -4.937  0.00  0.00
ATOM      7  H4' TT5     1       5.455  -5.589  -4.538  0.00  0.00
ATOM      8  O4' TT5     1       5.547  -3.632  -3.991  0.00  0.00
ATOM      9  C1' TT5     1       4.478  -3.403  -3.109  0.00  0.00
ATOM     10  H1' TT5     1       4.300  -4.310  -2.532  0.00  0.00
ATOM     11  C2' TT5     1       3.320  -3.290  -4.141  0.00  0.00
ATOM     12  H2' TT5     1       3.499  -2.397  -4.739  0.00  0.00
ATOM     13 H2'' TT5     1       2.399  -3.187  -3.567  0.00  0.00
ATOM     14  N1  TT5     1       4.646  -2.292  -2.175  0.00  0.00
ATOM     15  C2  TT5     1       5.012  -2.446  -0.886  0.00  0.00
ATOM     16  O2  TT5     1       4.786  -3.504  -0.263  0.00  0.00
ATOM     17  N3  TT5     1       5.768  -1.456  -0.216  0.00  0.00
ATOM     18  H3  TT5     1       6.026  -1.543   0.756  0.00  0.00
ATOM     19  C4  TT5     1       6.109  -0.232  -0.743  0.00  0.00
ATOM     20  O4  TT5     1       6.852   0.422  -0.005  0.00  0.00
ATOM     21  C5  TT5     1       5.401   0.219  -2.075  0.00  0.00
ATOM     22  C5x TT5     1       4.170   1.158  -1.823  0.00  0.00
ATOM     23  C4x TT5     1       4.211   1.865  -0.460  0.00  0.00
ATOM     24  O4x TT5     1       4.866   2.896  -0.228  0.00  0.00
ATOM     25  N3x TT5     1       3.501   1.239   0.545  0.00  0.00
ATOM     26  H3x TT5     1       3.628   1.642   1.462  0.00  0.00
ATOM     27  C2x TT5     1       2.724   0.064   0.474  0.00  0.00
ATOM     28  O2x TT5     1       2.162  -0.238   1.509  0.00  0.00
ATOM     29  N1x TT5     1       2.634  -0.590  -0.753  0.00  0.00
ATOM     30 C1'x TT5     1       1.421  -1.510  -0.849  0.00  0.00
ATOM     31 H11x TT5     1       0.755  -1.373   0.003  0.00  0.00
ATOM     32 C2'x TT5     1       0.484  -1.242  -2.015  0.00  0.00
ATOM     33 H2'x TT5     1       0.986  -1.262  -2.983  0.00  0.00
ATOM     34 H22x TT5     1      -0.130  -0.351  -1.878  0.00  0.00
ATOM     35 O4'x TT5     1       1.822  -2.807  -0.988  0.00  0.00
ATOM     36  C6x TT5     1       3.232  -0.048  -1.995  0.00  0.00
ATOM     37  H6x TT5     1       2.566   0.178  -2.827  0.00  0.00
ATOM     38  C7x TT5     1       3.896   2.185  -2.927  0.00  0.00
ATOM     39 H71x TT5     1       2.929   2.652  -2.745  0.00  0.00
ATOM     40 H72x TT5     1       4.705   2.912  -3.003  0.00  0.00
ATOM     41 H73x TT5     1       3.970   1.655  -3.877  0.00  0.00
ATOM     42  C7  TT5     1       6.453   0.736  -3.089  0.00  0.00
ATOM     43  H71 TT5     1       6.746   1.705  -2.686  0.00  0.00
ATOM     44  H72 TT5     1       7.338   0.102  -3.148  0.00  0.00
ATOM     45  H73 TT5     1       5.990   0.988  -4.043  0.00  0.00
ATOM     46  C6  TT5     1       4.422  -0.816  -2.556  0.00  0.00
ATOM     47  H6  TT5     1       4.404  -0.721  -3.641  0.00  0.00
ATOM     48  C3' TT5     1       3.518  -4.564  -5.010  0.00  0.00
ATOM     49  H3' TT5     1       3.169  -4.489  -6.039  0.00  0.00
ATOM     50  O3' TT5     1       2.969  -5.593  -4.301  0.00  0.00
ATOM     51  Px  TT5     1       1.433  -5.935  -4.346  0.00  0.00
ATOM     52 OP1x TT5     1       1.294  -7.379  -3.865  0.00  0.00
ATOM     53 OP2x TT5     1       0.900  -5.492  -5.681  0.00  0.00
ATOM     54 O5'x TT5     1       0.784  -4.737  -3.341  0.00  0.00
ATOM     55 C5'x TT5     1       0.938  -4.808  -1.985  0.00  0.00
ATOM     56 H51x TT5     1       1.902  -5.181  -1.637  0.00  0.00
ATOM     57 H52x TT5     1       0.168  -5.427  -1.525  0.00  0.00
ATOM     58 C4'x TT5     1       0.640  -3.492  -1.237  0.00  0.00
ATOM     59 H4'x TT5     1       0.394  -3.748  -0.207  0.00  0.00
ATOM     60 C3'x TT5     1      -0.381  -2.537  -1.878  0.00  0.00
ATOM     61 H3'x TT5     1      -0.716  -2.849  -2.867  0.00  0.00
ATOM     62 O3'x TT5     1      -1.491  -2.094  -0.999  0.00  0.00
ATOM     63  P   DA      2      -2.958  -2.702  -1.121  0.00  0.00
ATOM     64  OP1 DA      2      -2.957  -4.177  -0.922  0.00  0.00
ATOM     65  OP2 DA      2      -3.633  -2.105  -2.375  0.00  0.00
ATOM     66  O5' DA      2      -3.625  -1.927   0.096  0.00  0.00
ATOM     67  C5' DA      2      -3.678  -2.587   1.311  0.00  0.00
ATOM     68  H5' DA      2      -2.902  -3.352   1.319  0.00  0.00
ATOM     69 H5'' DA      2      -4.568  -3.164   1.561  0.00  0.00
ATOM     70  C4' DA      2      -3.349  -1.632   2.478  0.00  0.00
ATOM     71  H4' DA      2      -3.280  -2.207   3.402  0.00  0.00
ATOM     72  O4' DA      2      -2.037  -1.024   2.319  0.00  0.00
ATOM     73  C1' DA      2      -2.312   0.388   2.340  0.00  0.00
ATOM     74  H1' DA      2      -2.107   0.737   3.352  0.00  0.00
ATOM     75  N9  DA      2      -1.585   1.096   1.339  0.00  0.00
ATOM     76  C8  DA      2      -1.744   1.198  -0.014  0.00  0.00
ATOM     77  H8  DA      2      -2.576   0.731  -0.520  0.00  0.00
ATOM     78  N7  DA      2      -0.901   1.979  -0.654  0.00  0.00
ATOM     79  C5  DA      2      -0.144   2.411   0.445  0.00  0.00
ATOM     80  C6  DA      2       0.937   3.407   0.523  0.00  0.00
ATOM     81  N6  DA      2       1.425   4.105  -0.474  0.00  0.00
ATOM     82  H61 DA      2       2.062   4.825  -0.166  0.00  0.00
ATOM     83  H62 DA      2       1.114   3.929  -1.419  0.00  0.00
ATOM     84  N1  DA      2       1.545   3.619   1.659  0.00  0.00
ATOM     85  C2  DA      2       1.040   3.079   2.718  0.00  0.00
ATOM     86  H2  DA      2       1.555   3.343   3.630  0.00  0.00
ATOM     87  N3  DA      2       0.023   2.285   2.842  0.00  0.00
ATOM     88  C4  DA      2      -0.500   1.849   1.625  0.00  0.00
ATOM     89  C3' DA      2      -4.384  -0.542   2.898  0.00  0.00
ATOM     90  H3' DA      2      -5.312  -0.838   2.409  0.00  0.00
ATOM     91  C2' DA      2      -3.780   0.618   2.175  0.00  0.00
ATOM     92  H2' DA      2      -4.080   0.514   1.132  0.00  0.00
ATOM     93 H2'' DA      2      -4.166   1.587   2.493  0.00  0.00
ATOM     94  O3' DA      2      -4.598  -0.487   4.328  0.00  0.00
ATOM     95  P   DG3     3      -5.560   0.554   5.024  0.00  0.00
ATOM     96  OP1 DG3     3      -5.554   0.235   6.420  0.00  0.00
ATOM     97  OP2 DG3     3      -6.817   0.696   4.268  0.00  0.00
ATOM     98  O5' DG3     3      -4.841   1.991   5.076  0.00  0.00
ATOM     99  C5' DG3     3      -3.549   1.970   5.682  0.00  0.00
ATOM    100  H5' DG3     3      -2.957   1.229   5.146  0.00  0.00
ATOM    101 H5'' DG3     3      -3.542   1.837   6.764  0.00  0.00
ATOM    102  C4' DG3     3      -2.849   3.391   5.573  0.00  0.00
ATOM    103  H4' DG3     3      -1.994   3.415   6.248  0.00  0.00
ATOM    104  O4' DG3     3      -2.493   3.527   4.244  0.00  0.00
ATOM    105  C1' DG3     3      -2.654   4.883   3.941  0.00  0.00
ATOM    106  H1' DG3     3      -1.879   5.495   4.403  0.00  0.00
ATOM    107  N9  DG3     3      -2.468   5.175   2.429  0.00  0.00
ATOM    108  C8  DG3     3      -1.334   5.815   2.059  0.00  0.00
ATOM    109  H8  DG3     3      -0.624   6.271   2.733  0.00  0.00
ATOM    110  N7  DG3     3      -1.193   5.963   0.752  0.00  0.00
ATOM    111  C5  DG3     3      -2.230   5.154   0.236  0.00  0.00
ATOM    112  C6  DG3     3      -2.670   4.897  -1.102  0.00  0.00
ATOM    113  O6  DG3     3      -2.244   5.310  -2.187  0.00  0.00
ATOM    114  N1  DG3     3      -3.765   3.999  -1.138  0.00  0.00
ATOM    115  H1  DG3     3      -3.959   3.743  -2.096  0.00  0.00
ATOM    116  C2  DG3     3      -4.436   3.638  -0.091  0.00  0.00
ATOM    117  N2  DG3     3      -5.344   2.757  -0.196  0.00  0.00
ATOM    118  H21 DG3     3      -5.546   2.504  -1.152  0.00  0.00
ATOM    119  H22 DG3     3      -5.842   2.380   0.598  0.00  0.00
ATOM    120  N3  DG3     3      -4.224   4.004   1.173  0.00  0.00
ATOM    121  C4  DG3     3      -3.058   4.705   1.274  0.00  0.00
ATOM    122  C3' DG3     3      -3.680   4.631   5.916  0.00  0.00
ATOM    123  H3' DG3     3      -4.591   4.395   6.467  0.00  0.00
ATOM    124  C2' DG3     3      -3.967   5.248   4.574  0.00  0.00
ATOM    125  H2' DG3     3      -4.752   4.701   4.052  0.00  0.00
ATOM    126 H2'' DG3     3      -4.203   6.311   4.531  0.00  0.00
ATOM    127  O3' DG3     3      -2.943   5.627   6.588  0.00  0.00
ATOM    128 HO3' DG3     3      -3.450   5.990   7.318  0.00  0.00
