# Supplementary material for: Photoinduced charge separation and DNA self-repair depend on sequence directionality and stacking pattern
Source: Chem Sci. 2023 Dec 28;15(6):2158–66. doi: 10.1039/d3sc04971j (PMC10848779; doi:10.1039/d3sc04971j)
Supplement: SC-015-D3SC04971J-s002 [file SC-015-D3SC04971J-s002.zip › structures/clustering-based-on-MD/ttag_opc/cluster8.pdb]

REMARK   1                     PDB file generated by ptraj (set 15758)
ATOM      1 HO5' TT5     1       7.719  -5.245  -5.656  0.00  0.00
ATOM      2  O5' TT5     1       6.992  -4.813  -5.202  0.00  0.00
ATOM      3  C5' TT5     1       6.554  -5.625  -4.204  0.00  0.00
ATOM      4  H5' TT5     1       7.356  -5.728  -3.474  0.00  0.00
ATOM      5 H5'' TT5     1       6.476  -6.634  -4.609  0.00  0.00
ATOM      6  C4' TT5     1       5.242  -5.359  -3.485  0.00  0.00
ATOM      7  H4' TT5     1       4.935  -6.211  -2.878  0.00  0.00
ATOM      8  O4' TT5     1       5.362  -4.194  -2.703  0.00  0.00
ATOM      9  C1' TT5     1       4.165  -3.511  -2.812  0.00  0.00
ATOM     10  H1' TT5     1       3.369  -3.999  -2.250  0.00  0.00
ATOM     11  C2' TT5     1       3.853  -3.583  -4.377  0.00  0.00
ATOM     12  H2' TT5     1       4.599  -3.071  -4.985  0.00  0.00
ATOM     13 H2'' TT5     1       2.913  -3.199  -4.773  0.00  0.00
ATOM     14  N1  TT5     1       4.290  -2.149  -2.226  0.00  0.00
ATOM     15  C2  TT5     1       4.773  -2.205  -0.979  0.00  0.00
ATOM     16  O2  TT5     1       4.489  -3.097  -0.187  0.00  0.00
ATOM     17  N3  TT5     1       5.637  -1.216  -0.579  0.00  0.00
ATOM     18  H3  TT5     1       5.892  -1.173   0.398  0.00  0.00
ATOM     19  C4  TT5     1       6.074  -0.155  -1.288  0.00  0.00
ATOM     20  O4  TT5     1       7.003   0.570  -0.932  0.00  0.00
ATOM     21  C5  TT5     1       5.272   0.129  -2.573  0.00  0.00
ATOM     22  C5x TT5     1       4.114   1.190  -2.371  0.00  0.00
ATOM     23  C4x TT5     1       4.221   1.896  -0.942  0.00  0.00
ATOM     24  O4x TT5     1       4.859   2.938  -0.839  0.00  0.00
ATOM     25  N3x TT5     1       3.542   1.296   0.115  0.00  0.00
ATOM     26  H3x TT5     1       3.740   1.797   0.970  0.00  0.00
ATOM     27  C2x TT5     1       2.530   0.330   0.038  0.00  0.00
ATOM     28  O2x TT5     1       2.108  -0.078   1.140  0.00  0.00
ATOM     29  N1x TT5     1       2.160  -0.194  -1.203  0.00  0.00
ATOM     30 C1'x TT5     1       0.967  -1.133  -1.161  0.00  0.00
ATOM     31 H11x TT5     1       0.543  -0.866  -0.193  0.00  0.00
ATOM     32 C2'x TT5     1      -0.041  -1.094  -2.353  0.00  0.00
ATOM     33 H2'x TT5     1       0.374  -1.131  -3.360  0.00  0.00
ATOM     34 H22x TT5     1      -0.708  -0.232  -2.357  0.00  0.00
ATOM     35 O4'x TT5     1       1.373  -2.474  -1.254  0.00  0.00
ATOM     36  C6x TT5     1       3.033   0.146  -2.487  0.00  0.00
ATOM     37  H6x TT5     1       2.366   0.358  -3.323  0.00  0.00
ATOM     38  C7x TT5     1       4.020   2.237  -3.499  0.00  0.00
ATOM     39 H71x TT5     1       3.191   2.943  -3.439  0.00  0.00
ATOM     40 H72x TT5     1       4.959   2.789  -3.487  0.00  0.00
ATOM     41 H73x TT5     1       3.796   1.724  -4.435  0.00  0.00
ATOM     42  C7  TT5     1       6.274   0.220  -3.693  0.00  0.00
ATOM     43  H71 TT5     1       6.992   1.036  -3.606  0.00  0.00
ATOM     44  H72 TT5     1       6.862  -0.694  -3.773  0.00  0.00
ATOM     45  H73 TT5     1       5.800   0.389  -4.659  0.00  0.00
ATOM     46  C6  TT5     1       4.135  -0.852  -2.961  0.00  0.00
ATOM     47  H6  TT5     1       3.995  -0.921  -4.040  0.00  0.00
ATOM     48  C3' TT5     1       3.980  -5.098  -4.442  0.00  0.00
ATOM     49  H3' TT5     1       4.133  -5.377  -5.484  0.00  0.00
ATOM     50  O3' TT5     1       2.756  -5.749  -3.891  0.00  0.00
ATOM     51  Px  TT5     1       1.276  -5.576  -4.423  0.00  0.00
ATOM     52 OP1x TT5     1       0.436  -6.734  -4.123  0.00  0.00
ATOM     53 OP2x TT5     1       1.402  -5.091  -5.891  0.00  0.00
ATOM     54 O5'x TT5     1       0.715  -4.329  -3.642  0.00  0.00
ATOM     55 C5'x TT5     1       0.490  -4.583  -2.308  0.00  0.00
ATOM     56 H51x TT5     1       1.341  -5.156  -1.938  0.00  0.00
ATOM     57 H52x TT5     1      -0.396  -5.204  -2.174  0.00  0.00
ATOM     58 C4'x TT5     1       0.208  -3.299  -1.497  0.00  0.00
ATOM     59 H4'x TT5     1      -0.051  -3.614  -0.486  0.00  0.00
ATOM     60 C3'x TT5     1      -0.847  -2.334  -2.062  0.00  0.00
ATOM     61 H3'x TT5     1      -1.351  -2.822  -2.897  0.00  0.00
ATOM     62 O3'x TT5     1      -1.728  -1.982  -1.020  0.00  0.00
ATOM     63  P   DA      2      -3.127  -2.764  -0.756  0.00  0.00
ATOM     64  OP1 DA      2      -2.900  -4.230  -0.752  0.00  0.00
ATOM     65  OP2 DA      2      -4.162  -2.215  -1.658  0.00  0.00
ATOM     66  O5' DA      2      -3.636  -2.331   0.691  0.00  0.00
ATOM     67  C5' DA      2      -2.804  -2.718   1.797  0.00  0.00
ATOM     68  H5' DA      2      -1.864  -3.017   1.335  0.00  0.00
ATOM     69 H5'' DA      2      -3.188  -3.529   2.416  0.00  0.00
ATOM     70  C4' DA      2      -2.482  -1.632   2.846  0.00  0.00
ATOM     71  H4' DA      2      -2.233  -2.063   3.816  0.00  0.00
ATOM     72  O4' DA      2      -1.435  -0.784   2.326  0.00  0.00
ATOM     73  C1' DA      2      -1.988   0.545   2.452  0.00  0.00
ATOM     74  H1' DA      2      -1.679   0.996   3.395  0.00  0.00
ATOM     75  N9  DA      2      -1.326   1.378   1.378  0.00  0.00
ATOM     76  C8  DA      2      -1.531   1.246   0.024  0.00  0.00
ATOM     77  H8  DA      2      -2.245   0.561  -0.409  0.00  0.00
ATOM     78  N7  DA      2      -0.897   2.083  -0.735  0.00  0.00
ATOM     79  C5  DA      2      -0.045   2.717   0.218  0.00  0.00
ATOM     80  C6  DA      2       0.954   3.626   0.132  0.00  0.00
ATOM     81  N6  DA      2       1.279   4.162  -1.004  0.00  0.00
ATOM     82  H61 DA      2       2.199   4.561  -1.122  0.00  0.00
ATOM     83  H62 DA      2       0.795   3.931  -1.860  0.00  0.00
ATOM     84  N1  DA      2       1.787   3.845   1.099  0.00  0.00
ATOM     85  C2  DA      2       1.405   3.390   2.272  0.00  0.00
ATOM     86  H2  DA      2       2.014   3.705   3.106  0.00  0.00
ATOM     87  N3  DA      2       0.362   2.636   2.630  0.00  0.00
ATOM     88  C4  DA      2      -0.302   2.289   1.528  0.00  0.00
ATOM     89  C3' DA      2      -3.759  -0.840   3.076  0.00  0.00
ATOM     90  H3' DA      2      -4.594  -1.401   2.658  0.00  0.00
ATOM     91  C2' DA      2      -3.514   0.425   2.278  0.00  0.00
ATOM     92  H2' DA      2      -3.701   0.223   1.223  0.00  0.00
ATOM     93 H2'' DA      2      -4.028   1.236   2.793  0.00  0.00
ATOM     94  O3' DA      2      -3.977  -0.656   4.459  0.00  0.00
ATOM     95  P   DG3     3      -5.357  -0.135   5.020  0.00  0.00
ATOM     96  OP1 DG3     3      -5.586  -0.834   6.325  0.00  0.00
ATOM     97  OP2 DG3     3      -6.273  -0.215   3.910  0.00  0.00
ATOM     98  O5' DG3     3      -5.076   1.412   5.373  0.00  0.00
ATOM     99  C5' DG3     3      -4.000   1.798   6.140  0.00  0.00
ATOM    100  H5' DG3     3      -3.089   1.205   6.059  0.00  0.00
ATOM    101 H5'' DG3     3      -4.333   1.809   7.178  0.00  0.00
ATOM    102  C4' DG3     3      -3.414   3.198   5.796  0.00  0.00
ATOM    103  H4' DG3     3      -2.576   3.512   6.417  0.00  0.00
ATOM    104  O4' DG3     3      -2.981   3.274   4.469  0.00  0.00
ATOM    105  C1' DG3     3      -3.476   4.406   3.765  0.00  0.00
ATOM    106  H1' DG3     3      -2.748   5.141   4.109  0.00  0.00
ATOM    107  N9  DG3     3      -3.641   4.266   2.331  0.00  0.00
ATOM    108  C8  DG3     3      -4.529   3.431   1.667  0.00  0.00
ATOM    109  H8  DG3     3      -5.219   2.761   2.158  0.00  0.00
ATOM    110  N7  DG3     3      -4.440   3.528   0.387  0.00  0.00
ATOM    111  C5  DG3     3      -3.397   4.464   0.163  0.00  0.00
ATOM    112  C6  DG3     3      -2.770   4.952  -1.018  0.00  0.00
ATOM    113  O6  DG3     3      -2.865   4.599  -2.182  0.00  0.00
ATOM    114  N1  DG3     3      -1.710   5.809  -0.827  0.00  0.00
ATOM    115  H1  DG3     3      -1.267   6.190  -1.651  0.00  0.00
ATOM    116  C2  DG3     3      -1.319   6.290   0.374  0.00  0.00
ATOM    117  N2  DG3     3      -0.295   6.997   0.409  0.00  0.00
ATOM    118  H21 DG3     3      -0.264   7.584  -0.412  0.00  0.00
ATOM    119  H22 DG3     3       0.164   7.195   1.287  0.00  0.00
ATOM    120  N3  DG3     3      -1.797   5.814   1.484  0.00  0.00
ATOM    121  C4  DG3     3      -2.895   4.894   1.349  0.00  0.00
ATOM    122  C3' DG3     3      -4.514   4.299   5.935  0.00  0.00
ATOM    123  H3' DG3     3      -5.387   3.722   6.239  0.00  0.00
ATOM    124  C2' DG3     3      -4.736   4.843   4.526  0.00  0.00
ATOM    125  H2' DG3     3      -5.611   4.410   4.040  0.00  0.00
ATOM    126 H2'' DG3     3      -4.783   5.932   4.554  0.00  0.00
ATOM    127  O3' DG3     3      -4.141   5.377   6.807  0.00  0.00
ATOM    128 HO3' DG3     3      -4.021   5.096   7.717  0.00  0.00
