# Supplementary material for: Photoinduced charge separation and DNA self-repair depend on sequence directionality and stacking pattern
Source: Chem Sci. 2023 Dec 28;15(6):2158–66. doi: 10.1039/d3sc04971j (PMC10848779; doi:10.1039/d3sc04971j)
Supplement: SC-015-D3SC04971J-s002 [file SC-015-D3SC04971J-s002.zip › structures/clustering-based-on-MD/ttag_opc/cluster9.pdb]

REMARK   1                     PDB file generated by ptraj (set 81774)
ATOM      1 HO5' TT5     1       5.365   1.043  -5.273  0.00  0.00
ATOM      2  O5' TT5     1       4.673   0.994  -5.936  0.00  0.00
ATOM      3  C5' TT5     1       4.572  -0.355  -6.410  0.00  0.00
ATOM      4  H5' TT5     1       5.566  -0.709  -6.681  0.00  0.00
ATOM      5 H5'' TT5     1       4.025  -0.374  -7.352  0.00  0.00
ATOM      6  C4' TT5     1       3.791  -1.254  -5.481  0.00  0.00
ATOM      7  H4' TT5     1       3.577  -2.229  -5.920  0.00  0.00
ATOM      8  O4' TT5     1       4.594  -1.556  -4.349  0.00  0.00
ATOM      9  C1' TT5     1       3.683  -1.584  -3.297  0.00  0.00
ATOM     10  H1' TT5     1       3.060  -2.471  -3.414  0.00  0.00
ATOM     11  C2' TT5     1       2.767  -0.383  -3.509  0.00  0.00
ATOM     12  H2' TT5     1       3.435   0.471  -3.397  0.00  0.00
ATOM     13 H2'' TT5     1       1.865  -0.407  -2.898  0.00  0.00
ATOM     14  N1  TT5     1       4.433  -1.747  -1.972  0.00  0.00
ATOM     15  C2  TT5     1       5.266  -2.856  -1.827  0.00  0.00
ATOM     16  O2  TT5     1       5.216  -3.744  -2.665  0.00  0.00
ATOM     17  N3  TT5     1       6.143  -2.962  -0.755  0.00  0.00
ATOM     18  H3  TT5     1       6.737  -3.765  -0.605  0.00  0.00
ATOM     19  C4  TT5     1       6.501  -1.812   0.030  0.00  0.00
ATOM     20  O4  TT5     1       7.498  -1.966   0.770  0.00  0.00
ATOM     21  C5  TT5     1       5.629  -0.572   0.013  0.00  0.00
ATOM     22  C5x TT5     1       4.603  -0.388   1.276  0.00  0.00
ATOM     23  C4x TT5     1       5.017  -1.240   2.486  0.00  0.00
ATOM     24  O4x TT5     1       5.881  -0.835   3.307  0.00  0.00
ATOM     25  N3x TT5     1       4.586  -2.579   2.464  0.00  0.00
ATOM     26  H3x TT5     1       4.819  -3.170   3.250  0.00  0.00
ATOM     27  C2x TT5     1       3.665  -3.148   1.589  0.00  0.00
ATOM     28  O2x TT5     1       3.306  -4.279   1.908  0.00  0.00
ATOM     29  N1x TT5     1       3.103  -2.432   0.536  0.00  0.00
ATOM     30 C1'x TT5     1       1.805  -2.987   0.040  0.00  0.00
ATOM     31 H11x TT5     1       1.504  -3.739   0.768  0.00  0.00
ATOM     32 C2'x TT5     1       0.571  -2.103  -0.008  0.00  0.00
ATOM     33 H2'x TT5     1       0.661  -1.223  -0.646  0.00  0.00
ATOM     34 H22x TT5     1       0.339  -1.751   0.997  0.00  0.00
ATOM     35 O4'x TT5     1       1.850  -3.512  -1.263  0.00  0.00
ATOM     36  C6x TT5     1       3.506  -0.982   0.359  0.00  0.00
ATOM     37  H6x TT5     1       2.585  -0.398   0.364  0.00  0.00
ATOM     38  C7x TT5     1       4.121   1.125   1.641  0.00  0.00
ATOM     39 H71x TT5     1       3.362   1.035   2.419  0.00  0.00
ATOM     40 H72x TT5     1       4.985   1.636   2.065  0.00  0.00
ATOM     41 H73x TT5     1       3.732   1.542   0.713  0.00  0.00
ATOM     42  C7  TT5     1       6.486   0.676  -0.287  0.00  0.00
ATOM     43  H71 TT5     1       7.019   0.860   0.645  0.00  0.00
ATOM     44  H72 TT5     1       7.110   0.467  -1.156  0.00  0.00
ATOM     45  H73 TT5     1       5.856   1.527  -0.548  0.00  0.00
ATOM     46  C6  TT5     1       4.367  -0.704  -0.866  0.00  0.00
ATOM     47  H6  TT5     1       4.063   0.262  -1.268  0.00  0.00
ATOM     48  C3' TT5     1       2.463  -0.638  -5.037  0.00  0.00
ATOM     49  H3' TT5     1       2.124   0.226  -5.608  0.00  0.00
ATOM     50  O3' TT5     1       1.499  -1.614  -5.302  0.00  0.00
ATOM     51  Px  TT5     1      -0.016  -1.511  -4.759  0.00  0.00
ATOM     52 OP1x TT5     1      -0.830  -2.427  -5.591  0.00  0.00
ATOM     53 OP2x TT5     1      -0.425  -0.098  -4.541  0.00  0.00
ATOM     54 O5'x TT5     1       0.089  -2.204  -3.275  0.00  0.00
ATOM     55 C5'x TT5     1       0.115  -3.634  -3.083  0.00  0.00
ATOM     56 H51x TT5     1       0.862  -4.145  -3.690  0.00  0.00
ATOM     57 H52x TT5     1      -0.865  -4.076  -3.264  0.00  0.00
ATOM     58 C4'x TT5     1       0.533  -3.887  -1.626  0.00  0.00
ATOM     59 H4'x TT5     1       0.518  -4.967  -1.484  0.00  0.00
ATOM     60 C3'x TT5     1      -0.443  -3.113  -0.706  0.00  0.00
ATOM     61 H3'x TT5     1      -1.218  -2.678  -1.336  0.00  0.00
ATOM     62 O3'x TT5     1      -0.940  -3.918   0.333  0.00  0.00
ATOM     63  P   DA      2      -2.444  -4.014   0.804  0.00  0.00
ATOM     64  OP1 DA      2      -2.577  -5.232   1.677  0.00  0.00
ATOM     65  OP2 DA      2      -3.213  -4.056  -0.404  0.00  0.00
ATOM     66  O5' DA      2      -2.882  -2.777   1.615  0.00  0.00
ATOM     67  C5' DA      2      -2.453  -2.772   3.008  0.00  0.00
ATOM     68  H5' DA      2      -1.474  -3.245   3.079  0.00  0.00
ATOM     69 H5'' DA      2      -3.057  -3.320   3.732  0.00  0.00
ATOM     70  C4' DA      2      -2.293  -1.354   3.590  0.00  0.00
ATOM     71  H4' DA      2      -1.778  -1.309   4.550  0.00  0.00
ATOM     72  O4' DA      2      -1.418  -0.619   2.754  0.00  0.00
ATOM     73  C1' DA      2      -2.079   0.460   2.123  0.00  0.00
ATOM     74  H1' DA      2      -1.723   1.358   2.626  0.00  0.00
ATOM     75  N9  DA      2      -1.695   0.567   0.703  0.00  0.00
ATOM     76  C8  DA      2      -2.287  -0.036  -0.327  0.00  0.00
ATOM     77  H8  DA      2      -3.143  -0.675  -0.164  0.00  0.00
ATOM     78  N7  DA      2      -1.709   0.325  -1.523  0.00  0.00
ATOM     79  C5  DA      2      -0.637   1.171  -1.124  0.00  0.00
ATOM     80  C6  DA      2       0.435   1.962  -1.756  0.00  0.00
ATOM     81  N6  DA      2       0.619   2.075  -3.048  0.00  0.00
ATOM     82  H61 DA      2       1.259   2.699  -3.518  0.00  0.00
ATOM     83  H62 DA      2       0.108   1.432  -3.636  0.00  0.00
ATOM     84  N1  DA      2       1.326   2.683  -1.054  0.00  0.00
ATOM     85  C2  DA      2       1.184   2.621   0.300  0.00  0.00
ATOM     86  H2  DA      2       1.853   3.256   0.862  0.00  0.00
ATOM     87  N3  DA      2       0.254   2.090   0.993  0.00  0.00
ATOM     88  C4  DA      2      -0.641   1.328   0.223  0.00  0.00
ATOM     89  C3' DA      2      -3.517  -0.482   3.723  0.00  0.00
ATOM     90  H3' DA      2      -4.415  -1.089   3.839  0.00  0.00
ATOM     91  C2' DA      2      -3.589   0.304   2.393  0.00  0.00
ATOM     92  H2' DA      2      -4.110  -0.307   1.655  0.00  0.00
ATOM     93 H2'' DA      2      -4.054   1.289   2.434  0.00  0.00
ATOM     94  O3' DA      2      -3.386   0.332   4.849  0.00  0.00
ATOM     95  P   DG3     3      -4.432   1.472   5.229  0.00  0.00
ATOM     96  OP1 DG3     3      -4.293   1.665   6.691  0.00  0.00
ATOM     97  OP2 DG3     3      -5.736   1.125   4.677  0.00  0.00
ATOM     98  O5' DG3     3      -3.890   2.763   4.485  0.00  0.00
ATOM     99  C5' DG3     3      -2.685   3.479   4.867  0.00  0.00
ATOM    100  H5' DG3     3      -1.854   2.787   5.006  0.00  0.00
ATOM    101 H5'' DG3     3      -2.751   3.892   5.873  0.00  0.00
ATOM    102  C4' DG3     3      -2.339   4.582   3.878  0.00  0.00
ATOM    103  H4' DG3     3      -1.496   5.145   4.278  0.00  0.00
ATOM    104  O4' DG3     3      -2.189   4.065   2.619  0.00  0.00
ATOM    105  C1' DG3     3      -2.221   5.200   1.768  0.00  0.00
ATOM    106  H1' DG3     3      -1.281   5.748   1.819  0.00  0.00
ATOM    107  N9  DG3     3      -2.390   4.798   0.353  0.00  0.00
ATOM    108  C8  DG3     3      -1.388   4.991  -0.609  0.00  0.00
ATOM    109  H8  DG3     3      -0.606   5.709  -0.412  0.00  0.00
ATOM    110  N7  DG3     3      -1.592   4.388  -1.724  0.00  0.00
ATOM    111  C5  DG3     3      -2.761   3.706  -1.480  0.00  0.00
ATOM    112  C6  DG3     3      -3.469   2.677  -2.269  0.00  0.00
ATOM    113  O6  DG3     3      -3.271   2.314  -3.453  0.00  0.00
ATOM    114  N1  DG3     3      -4.538   2.119  -1.602  0.00  0.00
ATOM    115  H1  DG3     3      -5.161   1.517  -2.121  0.00  0.00
ATOM    116  C2  DG3     3      -4.950   2.436  -0.356  0.00  0.00
ATOM    117  N2  DG3     3      -5.910   1.765   0.130  0.00  0.00
ATOM    118  H21 DG3     3      -6.332   1.029  -0.418  0.00  0.00
ATOM    119  H22 DG3     3      -6.323   2.053   1.006  0.00  0.00
ATOM    120  N3  DG3     3      -4.306   3.311   0.474  0.00  0.00
ATOM    121  C4  DG3     3      -3.231   3.881  -0.189  0.00  0.00
ATOM    122  C3' DG3     3      -3.426   5.716   3.720  0.00  0.00
ATOM    123  H3' DG3     3      -4.377   5.336   4.093  0.00  0.00
ATOM    124  C2' DG3     3      -3.373   6.043   2.207  0.00  0.00
ATOM    125  H2' DG3     3      -4.238   5.738   1.618  0.00  0.00
ATOM    126 H2'' DG3     3      -3.206   7.106   2.033  0.00  0.00
ATOM    127  O3' DG3     3      -3.048   6.912   4.402  0.00  0.00
ATOM    128 HO3' DG3     3      -3.790   7.460   4.670  0.00  0.00
