# Supplementary material for: Photoinduced charge separation and DNA self-repair depend on sequence directionality and stacking pattern
Source: Chem Sci. 2023 Dec 28;15(6):2158–66. doi: 10.1039/d3sc04971j (PMC10848779; doi:10.1039/d3sc04971j)
Supplement: SC-015-D3SC04971J-s002 [file SC-015-D3SC04971J-s002.zip › structures/clustering-based-on-MD/ttag_opc/ttag_opc.dat]

#1: 11.31%
#2: 4.72%
#3: 26.61%
#4: 3.18%
#5: 2.93%
#6: 1.58%
#7: 5.21%
#8: 10.97%
#9: 6.39%
#10: 12.77%
#11: 1.10%
#12: 1.40%
#13: 1.81%
