# Supplementary material for: Photoinduced charge separation and DNA self-repair depend on sequence directionality and stacking pattern
Source: Chem Sci. 2023 Dec 28;15(6):2158–66. doi: 10.1039/d3sc04971j (PMC10848779; doi:10.1039/d3sc04971j)
Supplement: SC-015-D3SC04971J-s002 [file SC-015-D3SC04971J-s002.zip › structures/clustering-based-on-MD/ttag_spce/cluster1.pdb]

REMARK   1                     PDB file generated by ptraj (set  5293)
ATOM      1 HO5' TT5     1       2.889   0.001  -8.523  0.00  0.00
ATOM      2  O5' TT5     1       2.213   0.592  -8.861  0.00  0.00
ATOM      3  C5' TT5     1       1.625   1.255  -7.785  0.00  0.00
ATOM      4  H5' TT5     1       0.859   1.947  -8.134  0.00  0.00
ATOM      5 H5'' TT5     1       2.395   1.792  -7.232  0.00  0.00
ATOM      6  C4' TT5     1       1.014   0.201  -6.863  0.00  0.00
ATOM      7  H4' TT5     1       0.296  -0.346  -7.473  0.00  0.00
ATOM      8  O4' TT5     1       2.037  -0.668  -6.370  0.00  0.00
ATOM      9  C1' TT5     1       1.783  -0.934  -4.949  0.00  0.00
ATOM     10  H1' TT5     1       0.973  -1.656  -5.048  0.00  0.00
ATOM     11  C2' TT5     1       1.086   0.368  -4.456  0.00  0.00
ATOM     12  H2' TT5     1       1.845   1.146  -4.372  0.00  0.00
ATOM     13 H2'' TT5     1       0.465   0.193  -3.578  0.00  0.00
ATOM     14  N1  TT5     1       2.890  -1.424  -4.180  0.00  0.00
ATOM     15  C2  TT5     1       3.565  -2.590  -4.600  0.00  0.00
ATOM     16  O2  TT5     1       3.205  -3.268  -5.535  0.00  0.00
ATOM     17  N3  TT5     1       4.689  -2.971  -3.924  0.00  0.00
ATOM     18  H3  TT5     1       5.137  -3.790  -4.310  0.00  0.00
ATOM     19  C4  TT5     1       5.528  -2.145  -3.195  0.00  0.00
ATOM     20  O4  TT5     1       6.678  -2.450  -2.985  0.00  0.00
ATOM     21  C5  TT5     1       4.890  -0.849  -2.622  0.00  0.00
ATOM     22  C5x TT5     1       4.445  -0.920  -1.132  0.00  0.00
ATOM     23  C4x TT5     1       5.180  -2.057  -0.401  0.00  0.00
ATOM     24  O4x TT5     1       6.131  -1.843   0.353  0.00  0.00
ATOM     25  N3x TT5     1       4.626  -3.311  -0.542  0.00  0.00
ATOM     26  H3x TT5     1       5.212  -4.031  -0.143  0.00  0.00
ATOM     27  C2x TT5     1       3.414  -3.627  -1.086  0.00  0.00
ATOM     28  O2x TT5     1       3.148  -4.780  -1.172  0.00  0.00
ATOM     29  N1x TT5     1       2.606  -2.626  -1.544  0.00  0.00
ATOM     30 C1'x TT5     1       1.125  -3.017  -1.560  0.00  0.00
ATOM     31 H11x TT5     1       1.040  -4.102  -1.497  0.00  0.00
ATOM     32 C2'x TT5     1       0.241  -2.477  -0.409  0.00  0.00
ATOM     33 H2'x TT5     1       0.464  -1.432  -0.196  0.00  0.00
ATOM     34 H22x TT5     1       0.349  -3.018   0.531  0.00  0.00
ATOM     35 O4'x TT5     1       0.495  -2.750  -2.770  0.00  0.00
ATOM     36  C6x TT5     1       3.016  -1.217  -1.629  0.00  0.00
ATOM     37  H6x TT5     1       2.322  -0.526  -1.153  0.00  0.00
ATOM     38  C7x TT5     1       4.472   0.425  -0.338  0.00  0.00
ATOM     39 H71x TT5     1       5.422   0.948  -0.226  0.00  0.00
ATOM     40 H72x TT5     1       3.791   1.135  -0.807  0.00  0.00
ATOM     41 H73x TT5     1       4.100   0.203   0.662  0.00  0.00
ATOM     42  C7  TT5     1       5.743   0.337  -3.104  0.00  0.00
ATOM     43  H71 TT5     1       5.772   0.408  -4.191  0.00  0.00
ATOM     44  H72 TT5     1       5.197   1.255  -2.886  0.00  0.00
ATOM     45  H73 TT5     1       6.724   0.317  -2.628  0.00  0.00
ATOM     46  C6  TT5     1       3.411  -0.683  -2.998  0.00  0.00
ATOM     47  H6  TT5     1       3.155   0.376  -3.011  0.00  0.00
ATOM     48  C3' TT5     1       0.248   0.720  -5.660  0.00  0.00
ATOM     49  H3' TT5     1       0.088   1.798  -5.688  0.00  0.00
ATOM     50  O3' TT5     1      -0.990   0.081  -5.752  0.00  0.00
ATOM     51  Px  TT5     1      -2.054   0.279  -4.565  0.00  0.00
ATOM     52 OP1x TT5     1      -3.366  -0.075  -4.942  0.00  0.00
ATOM     53 OP2x TT5     1      -1.917   1.693  -4.091  0.00  0.00
ATOM     54 O5'x TT5     1      -1.662  -0.627  -3.380  0.00  0.00
ATOM     55 C5'x TT5     1      -1.601  -2.051  -3.555  0.00  0.00
ATOM     56 H51x TT5     1      -1.202  -2.193  -4.560  0.00  0.00
ATOM     57 H52x TT5     1      -2.582  -2.525  -3.550  0.00  0.00
ATOM     58 C4'x TT5     1      -0.821  -2.813  -2.471  0.00  0.00
ATOM     59 H4'x TT5     1      -1.174  -3.842  -2.552  0.00  0.00
ATOM     60 C3'x TT5     1      -1.116  -2.557  -0.961  0.00  0.00
ATOM     61 H3'x TT5     1      -1.701  -1.648  -0.818  0.00  0.00
ATOM     62 O3'x TT5     1      -1.814  -3.680  -0.360  0.00  0.00
ATOM     63  P   DA      2      -3.073  -3.531   0.476  0.00  0.00
ATOM     64  OP1 DA      2      -3.419  -4.910   0.836  0.00  0.00
ATOM     65  OP2 DA      2      -4.021  -2.671  -0.183  0.00  0.00
ATOM     66  O5' DA      2      -2.531  -2.685   1.718  0.00  0.00
ATOM     67  C5' DA      2      -1.640  -3.348   2.668  0.00  0.00
ATOM     68  H5' DA      2      -0.922  -4.036   2.221  0.00  0.00
ATOM     69 H5'' DA      2      -2.231  -3.944   3.365  0.00  0.00
ATOM     70  C4' DA      2      -0.850  -2.364   3.548  0.00  0.00
ATOM     71  H4' DA      2      -0.087  -2.932   4.081  0.00  0.00
ATOM     72  O4' DA      2      -0.225  -1.206   2.962  0.00  0.00
ATOM     73  C1' DA      2      -0.945  -0.031   3.072  0.00  0.00
ATOM     74  H1' DA      2      -0.401   0.706   3.662  0.00  0.00
ATOM     75  N9  DA      2      -1.150   0.415   1.672  0.00  0.00
ATOM     76  C8  DA      2      -2.217   0.332   0.794  0.00  0.00
ATOM     77  H8  DA      2      -3.147  -0.194   0.957  0.00  0.00
ATOM     78  N7  DA      2      -2.009   0.940  -0.351  0.00  0.00
ATOM     79  C5  DA      2      -0.707   1.510  -0.174  0.00  0.00
ATOM     80  C6  DA      2       0.157   2.204  -1.074  0.00  0.00
ATOM     81  N6  DA      2      -0.036   2.595  -2.306  0.00  0.00
ATOM     82  H61 DA      2       0.638   3.210  -2.739  0.00  0.00
ATOM     83  H62 DA      2      -0.873   2.460  -2.854  0.00  0.00
ATOM     84  N1  DA      2       1.374   2.607  -0.680  0.00  0.00
ATOM     85  C2  DA      2       1.715   2.290   0.538  0.00  0.00
ATOM     86  H2  DA      2       2.722   2.548   0.830  0.00  0.00
ATOM     87  N3  DA      2       1.036   1.627   1.445  0.00  0.00
ATOM     88  C4  DA      2      -0.237   1.237   1.068  0.00  0.00
ATOM     89  C3' DA      2      -1.744  -1.601   4.601  0.00  0.00
ATOM     90  H3' DA      2      -2.652  -2.132   4.885  0.00  0.00
ATOM     91  C2' DA      2      -2.228  -0.380   3.819  0.00  0.00
ATOM     92  H2' DA      2      -3.070  -0.610   3.165  0.00  0.00
ATOM     93 H2'' DA      2      -2.565   0.437   4.456  0.00  0.00
ATOM     94  O3' DA      2      -1.016  -1.453   5.754  0.00  0.00
ATOM     95  P   DG3     3      -1.650  -0.716   7.051  0.00  0.00
ATOM     96  OP1 DG3     3      -0.848  -1.142   8.257  0.00  0.00
ATOM     97  OP2 DG3     3      -3.133  -0.870   7.088  0.00  0.00
ATOM     98  O5' DG3     3      -1.374   0.857   6.784  0.00  0.00
ATOM     99  C5' DG3     3      -0.155   1.448   6.980  0.00  0.00
ATOM    100  H5' DG3     3       0.633   0.942   6.421  0.00  0.00
ATOM    101 H5'' DG3     3       0.074   1.407   8.045  0.00  0.00
ATOM    102  C4' DG3     3      -0.361   2.864   6.414  0.00  0.00
ATOM    103  H4' DG3     3       0.539   3.345   6.798  0.00  0.00
ATOM    104  O4' DG3     3      -0.671   2.831   5.015  0.00  0.00
ATOM    105  C1' DG3     3      -1.668   3.819   4.648  0.00  0.00
ATOM    106  H1' DG3     3      -1.179   4.793   4.658  0.00  0.00
ATOM    107  N9  DG3     3      -2.446   3.655   3.359  0.00  0.00
ATOM    108  C8  DG3     3      -3.626   3.033   3.126  0.00  0.00
ATOM    109  H8  DG3     3      -4.149   2.592   3.961  0.00  0.00
ATOM    110  N7  DG3     3      -3.997   3.013   1.884  0.00  0.00
ATOM    111  C5  DG3     3      -2.948   3.720   1.234  0.00  0.00
ATOM    112  C6  DG3     3      -2.859   4.177  -0.101  0.00  0.00
ATOM    113  O6  DG3     3      -3.603   4.050  -1.094  0.00  0.00
ATOM    114  N1  DG3     3      -1.753   4.982  -0.281  0.00  0.00
ATOM    115  H1  DG3     3      -1.721   5.306  -1.237  0.00  0.00
ATOM    116  C2  DG3     3      -0.788   5.224   0.614  0.00  0.00
ATOM    117  N2  DG3     3       0.199   5.990   0.241  0.00  0.00
ATOM    118  H21 DG3     3       0.188   6.463  -0.651  0.00  0.00
ATOM    119  H22 DG3     3       0.754   6.189   1.061  0.00  0.00
ATOM    120  N3  DG3     3      -0.840   4.785   1.913  0.00  0.00
ATOM    121  C4  DG3     3      -1.935   4.023   2.158  0.00  0.00
ATOM    122  C3' DG3     3      -1.559   3.551   7.036  0.00  0.00
ATOM    123  H3' DG3     3      -1.958   3.053   7.920  0.00  0.00
ATOM    124  C2' DG3     3      -2.604   3.808   5.873  0.00  0.00
ATOM    125  H2' DG3     3      -3.318   2.985   5.870  0.00  0.00
ATOM    126 H2'' DG3     3      -3.051   4.793   6.005  0.00  0.00
ATOM    127  O3' DG3     3      -1.169   4.921   7.511  0.00  0.00
ATOM    128 HO3' DG3     3      -1.179   4.801   8.463  0.00  0.00
