# Supplementary material for: Photoinduced charge separation and DNA self-repair depend on sequence directionality and stacking pattern
Source: Chem Sci. 2023 Dec 28;15(6):2158–66. doi: 10.1039/d3sc04971j (PMC10848779; doi:10.1039/d3sc04971j)
Supplement: SC-015-D3SC04971J-s002 [file SC-015-D3SC04971J-s002.zip › structures/clustering-based-on-MD/ttag_spce/cluster1.xyz]

128
cluster1.pdb
Ho         2.88900        0.00100       -8.52300
O          2.21300        0.59200       -8.86100
C          1.62500        1.25500       -7.78500
H          0.85900        1.94700       -8.13400
H          2.39500        1.79200       -7.23200
C          1.01400        0.20100       -6.86300
H          0.29600       -0.34600       -7.47300
O          2.03700       -0.66800       -6.37000
C          1.78300       -0.93400       -4.94900
H          0.97300       -1.65600       -5.04800
C          1.08600        0.36800       -4.45600
H          1.84500        1.14600       -4.37200
H          0.46500        0.19300       -3.57800
N          2.89000       -1.42400       -4.18000
C          3.56500       -2.59000       -4.60000
O          3.20500       -3.26800       -5.53500
N          4.68900       -2.97100       -3.92400
H          5.13700       -3.79000       -4.31000
C          5.52800       -2.14500       -3.19500
O          6.67800       -2.45000       -2.98500
C          4.89000       -0.84900       -2.62200
C          4.44500       -0.92000       -1.13200
C          5.18000       -2.05700       -0.40100
O          6.13100       -1.84300        0.35300
N          4.62600       -3.31100       -0.54200
H          5.21200       -4.03100       -0.14300
C          3.41400       -3.62700       -1.08600
O          3.14800       -4.78000       -1.17200
N          2.60600       -2.62600       -1.54400
C          1.12500       -3.01700       -1.56000
H          1.04000       -4.10200       -1.49700
C          0.24100       -2.47700       -0.40900
H          0.46400       -1.43200       -0.19600
H          0.34900       -3.01800        0.53100
O          0.49500       -2.75000       -2.77000
C          3.01600       -1.21700       -1.62900
H          2.32200       -0.52600       -1.15300
C          4.47200        0.42500       -0.33800
H          5.42200        0.94800       -0.22600
H          3.79100        1.13500       -0.80700
H          4.10000        0.20300        0.66200
C          5.74300        0.33700       -3.10400
H          5.77200        0.40800       -4.19100
H          5.19700        1.25500       -2.88600
H          6.72400        0.31700       -2.62800
C          3.41100       -0.68300       -2.99800
H          3.15500        0.37600       -3.01100
C          0.24800        0.72000       -5.66000
H          0.08800        1.79800       -5.68800
O         -0.99000        0.08100       -5.75200
P         -2.05400        0.27900       -4.56500
O         -3.36600       -0.07500       -4.94200
O         -1.91700        1.69300       -4.09100
O         -1.66200       -0.62700       -3.38000
C         -1.60100       -2.05100       -3.55500
H         -1.20200       -2.19300       -4.56000
H         -2.58200       -2.52500       -3.55000
C         -0.82100       -2.81300       -2.47100
H         -1.17400       -3.84200       -2.55200
C         -1.11600       -2.55700       -0.96100
H         -1.70100       -1.64800       -0.81800
O         -1.81400       -3.68000       -0.36000
P         -3.07300       -3.53100        0.47600
O         -3.41900       -4.91000        0.83600
O         -4.02100       -2.67100       -0.18300
O         -2.53100       -2.68500        1.71800
C         -1.64000       -3.34800        2.66800
H         -0.92200       -4.03600        2.22100
H         -2.23100       -3.94400        3.36500
C         -0.85000       -2.36400        3.54800
H         -0.08700       -2.93200        4.08100
O         -0.22500       -1.20600        2.96200
C         -0.94500       -0.03100        3.07200
H         -0.40100        0.70600        3.66200
N         -1.15000        0.41500        1.67200
C         -2.21700        0.33200        0.79400
H         -3.14700       -0.19400        0.95700
N         -2.00900        0.94000       -0.35100
C         -0.70700        1.51000       -0.17400
C          0.15700        2.20400       -1.07400
N         -0.03600        2.59500       -2.30600
H          0.63800        3.21000       -2.73900
H         -0.87300        2.46000       -2.85400
N          1.37400        2.60700       -0.68000
C          1.71500        2.29000        0.53800
H          2.72200        2.54800        0.83000
N          1.03600        1.62700        1.44500
C         -0.23700        1.23700        1.06800
C         -1.74400       -1.60100        4.60100
H         -2.65200       -2.13200        4.88500
C         -2.22800       -0.38000        3.81900
H         -3.07000       -0.61000        3.16500
H         -2.56500        0.43700        4.45600
O         -1.01600       -1.45300        5.75400
P         -1.65000       -0.71600        7.05100
O         -0.84800       -1.14200        8.25700
O         -3.13300       -0.87000        7.08800
O         -1.37400        0.85700        6.78400
C         -0.15500        1.44800        6.98000
H          0.63300        0.94200        6.42100
H          0.07400        1.40700        8.04500
C         -0.36100        2.86400        6.41400
H          0.53900        3.34500        6.79800
O         -0.67100        2.83100        5.01500
C         -1.66800        3.81900        4.64800
H         -1.17900        4.79300        4.65800
N         -2.44600        3.65500        3.35900
C         -3.62600        3.03300        3.12600
H         -4.14900        2.59200        3.96100
N         -3.99700        3.01300        1.88400
C         -2.94800        3.72000        1.23400
C         -2.85900        4.17700       -0.10100
O         -3.60300        4.05000       -1.09400
N         -1.75300        4.98200       -0.28100
H         -1.72100        5.30600       -1.23700
C         -0.78800        5.22400        0.61400
N          0.19900        5.99000        0.24100
H          0.18800        6.46300       -0.65100
H          0.75400        6.18900        1.06100
N         -0.84000        4.78500        1.91300
C         -1.93500        4.02300        2.15800
C         -1.55900        3.55100        7.03600
H         -1.95800        3.05300        7.92000
C         -2.60400        3.80800        5.87300
H         -3.31800        2.98500        5.87000
H         -3.05100        4.79300        6.00500
O         -1.16900        4.92100        7.51100
Ho        -1.17900        4.80100        8.46300
