# Supplementary material for: Photoinduced charge separation and DNA self-repair depend on sequence directionality and stacking pattern
Source: Chem Sci. 2023 Dec 28;15(6):2158–66. doi: 10.1039/d3sc04971j (PMC10848779; doi:10.1039/d3sc04971j)
Supplement: SC-015-D3SC04971J-s002 [file SC-015-D3SC04971J-s002.zip › structures/clustering-based-on-MD/ttag_spce/cluster10.pdb]

REMARK   1                     PDB file generated by ptraj (set 11746)
ATOM      1 HO5' TT5     1       3.940  -3.294  -7.820  0.00  0.00
ATOM      2  O5' TT5     1       3.273  -3.363  -8.507  0.00  0.00
ATOM      3  C5' TT5     1       2.403  -4.435  -8.215  0.00  0.00
ATOM      4  H5' TT5     1       3.027  -5.313  -8.047  0.00  0.00
ATOM      5 H5'' TT5     1       1.910  -4.752  -9.134  0.00  0.00
ATOM      6  C4' TT5     1       1.503  -4.267  -6.969  0.00  0.00
ATOM      7  H4' TT5     1       1.092  -5.231  -6.669  0.00  0.00
ATOM      8  O4' TT5     1       2.355  -3.843  -5.892  0.00  0.00
ATOM      9  C1' TT5     1       1.754  -2.803  -5.170  0.00  0.00
ATOM     10  H1' TT5     1       0.935  -3.144  -4.536  0.00  0.00
ATOM     11  C2' TT5     1       0.977  -2.101  -6.329  0.00  0.00
ATOM     12  H2' TT5     1       1.692  -1.627  -7.002  0.00  0.00
ATOM     13 H2'' TT5     1       0.214  -1.382  -6.031  0.00  0.00
ATOM     14  N1  TT5     1       2.676  -1.963  -4.403  0.00  0.00
ATOM     15  C2  TT5     1       3.665  -2.620  -3.639  0.00  0.00
ATOM     16  O2  TT5     1       3.407  -3.741  -3.292  0.00  0.00
ATOM     17  N3  TT5     1       4.823  -1.998  -3.240  0.00  0.00
ATOM     18  H3  TT5     1       5.513  -2.494  -2.695  0.00  0.00
ATOM     19  C4  TT5     1       5.144  -0.722  -3.431  0.00  0.00
ATOM     20  O4  TT5     1       6.279  -0.428  -3.076  0.00  0.00
ATOM     21  C5  TT5     1       4.162   0.183  -4.225  0.00  0.00
ATOM     22  C5x TT5     1       3.413   1.240  -3.304  0.00  0.00
ATOM     23  C4x TT5     1       4.050   1.279  -1.966  0.00  0.00
ATOM     24  O4x TT5     1       4.763   2.263  -1.610  0.00  0.00
ATOM     25  N3x TT5     1       3.665   0.413  -0.971  0.00  0.00
ATOM     26  H3x TT5     1       4.243   0.337  -0.146  0.00  0.00
ATOM     27  C2x TT5     1       2.522  -0.332  -0.995  0.00  0.00
ATOM     28  O2x TT5     1       2.358  -1.131  -0.023  0.00  0.00
ATOM     29  N1x TT5     1       1.713  -0.288  -2.122  0.00  0.00
ATOM     30 C1'x TT5     1       0.318  -0.906  -1.878  0.00  0.00
ATOM     31 H11x TT5     1       0.183  -1.125  -0.819  0.00  0.00
ATOM     32 C2'x TT5     1      -0.887  -0.091  -2.391  0.00  0.00
ATOM     33 H2'x TT5     1      -0.813   0.028  -3.472  0.00  0.00
ATOM     34 H22x TT5     1      -1.034   0.912  -1.990  0.00  0.00
ATOM     35 O4'x TT5     1       0.148  -2.224  -2.476  0.00  0.00
ATOM     36  C6x TT5     1       2.143   0.382  -3.431  0.00  0.00
ATOM     37  H6x TT5     1       1.279   0.974  -3.734  0.00  0.00
ATOM     38  C7x TT5     1       3.266   2.682  -3.869  0.00  0.00
ATOM     39 H71x TT5     1       2.619   3.305  -3.251  0.00  0.00
ATOM     40 H72x TT5     1       4.229   3.160  -4.046  0.00  0.00
ATOM     41 H73x TT5     1       2.788   2.595  -4.845  0.00  0.00
ATOM     42  C7  TT5     1       4.926   0.739  -5.499  0.00  0.00
ATOM     43  H71 TT5     1       4.289   1.491  -5.964  0.00  0.00
ATOM     44  H72 TT5     1       5.848   1.265  -5.250  0.00  0.00
ATOM     45  H73 TT5     1       5.225  -0.019  -6.222  0.00  0.00
ATOM     46  C6  TT5     1       2.787  -0.456  -4.514  0.00  0.00
ATOM     47  H6  TT5     1       2.453  -0.126  -5.498  0.00  0.00
ATOM     48  C3' TT5     1       0.403  -3.232  -7.109  0.00  0.00
ATOM     49  H3' TT5     1       0.123  -2.976  -8.131  0.00  0.00
ATOM     50  O3' TT5     1      -0.771  -3.707  -6.480  0.00  0.00
ATOM     51  Px  TT5     1      -2.127  -2.914  -6.341  0.00  0.00
ATOM     52 OP1x TT5     1      -3.144  -3.888  -6.306  0.00  0.00
ATOM     53 OP2x TT5     1      -2.166  -1.805  -7.223  0.00  0.00
ATOM     54 O5'x TT5     1      -1.821  -2.333  -4.878  0.00  0.00
ATOM     55 C5'x TT5     1      -1.852  -3.148  -3.706  0.00  0.00
ATOM     56 H51x TT5     1      -1.370  -4.118  -3.828  0.00  0.00
ATOM     57 H52x TT5     1      -2.929  -3.276  -3.599  0.00  0.00
ATOM     58 C4'x TT5     1      -1.276  -2.373  -2.474  0.00  0.00
ATOM     59 H4'x TT5     1      -1.558  -3.050  -1.668  0.00  0.00
ATOM     60 C3'x TT5     1      -1.962  -1.055  -2.173  0.00  0.00
ATOM     61 H3'x TT5     1      -2.819  -0.819  -2.805  0.00  0.00
ATOM     62 O3'x TT5     1      -2.320  -1.062  -0.761  0.00  0.00
ATOM     63  P   DA      2      -3.759  -1.619  -0.377  0.00  0.00
ATOM     64  OP1 DA      2      -4.032  -2.786  -1.223  0.00  0.00
ATOM     65  OP2 DA      2      -4.634  -0.420  -0.553  0.00  0.00
ATOM     66  O5' DA      2      -3.879  -2.014   1.123  0.00  0.00
ATOM     67  C5' DA      2      -3.012  -2.984   1.716  0.00  0.00
ATOM     68  H5' DA      2      -2.331  -3.499   1.038  0.00  0.00
ATOM     69 H5'' DA      2      -3.687  -3.784   2.022  0.00  0.00
ATOM     70  C4' DA      2      -2.236  -2.405   2.930  0.00  0.00
ATOM     71  H4' DA      2      -1.859  -3.287   3.449  0.00  0.00
ATOM     72  O4' DA      2      -1.078  -1.623   2.482  0.00  0.00
ATOM     73  C1' DA      2      -1.146  -0.325   3.040  0.00  0.00
ATOM     74  H1' DA      2      -0.437  -0.273   3.866  0.00  0.00
ATOM     75  N9  DA      2      -0.633   0.702   2.082  0.00  0.00
ATOM     76  C8  DA      2      -1.313   1.308   1.046  0.00  0.00
ATOM     77  H8  DA      2      -2.342   1.073   0.814  0.00  0.00
ATOM     78  N7  DA      2      -0.720   2.209   0.303  0.00  0.00
ATOM     79  C5  DA      2       0.585   2.190   0.887  0.00  0.00
ATOM     80  C6  DA      2       1.768   2.912   0.715  0.00  0.00
ATOM     81  N6  DA      2       1.996   3.827  -0.244  0.00  0.00
ATOM     82  H61 DA      2       2.854   4.349  -0.355  0.00  0.00
ATOM     83  H62 DA      2       1.294   3.907  -0.966  0.00  0.00
ATOM     84  N1  DA      2       2.812   2.726   1.453  0.00  0.00
ATOM     85  C2  DA      2       2.712   1.839   2.445  0.00  0.00
ATOM     86  H2  DA      2       3.574   1.733   3.087  0.00  0.00
ATOM     87  N3  DA      2       1.668   1.072   2.800  0.00  0.00
ATOM     88  C4  DA      2       0.641   1.308   1.956  0.00  0.00
ATOM     89  C3' DA      2      -2.933  -1.459   3.899  0.00  0.00
ATOM     90  H3' DA      2      -4.018  -1.363   3.880  0.00  0.00
ATOM     91  C2' DA      2      -2.529  -0.067   3.495  0.00  0.00
ATOM     92  H2' DA      2      -3.242   0.250   2.734  0.00  0.00
ATOM     93 H2'' DA      2      -2.585   0.683   4.285  0.00  0.00
ATOM     94  O3' DA      2      -2.529  -1.607   5.284  0.00  0.00
ATOM     95  P   DG3     3      -3.309  -0.946   6.507  0.00  0.00
ATOM     96  OP1 DG3     3      -3.365  -2.017   7.481  0.00  0.00
ATOM     97  OP2 DG3     3      -4.564  -0.305   6.034  0.00  0.00
ATOM     98  O5' DG3     3      -2.419   0.219   7.087  0.00  0.00
ATOM     99  C5' DG3     3      -1.120  -0.082   7.564  0.00  0.00
ATOM    100  H5' DG3     3      -0.692  -0.894   6.976  0.00  0.00
ATOM    101 H5'' DG3     3      -1.104  -0.390   8.609  0.00  0.00
ATOM    102  C4' DG3     3      -0.164   1.107   7.515  0.00  0.00
ATOM    103  H4' DG3     3       0.790   0.733   7.886  0.00  0.00
ATOM    104  O4' DG3     3      -0.108   1.639   6.169  0.00  0.00
ATOM    105  C1' DG3     3      -0.484   2.994   6.320  0.00  0.00
ATOM    106  H1' DG3     3       0.320   3.703   6.518  0.00  0.00
ATOM    107  N9  DG3     3      -1.044   3.392   5.047  0.00  0.00
ATOM    108  C8  DG3     3      -2.364   3.285   4.555  0.00  0.00
ATOM    109  H8  DG3     3      -3.115   2.746   5.114  0.00  0.00
ATOM    110  N7  DG3     3      -2.607   3.849   3.429  0.00  0.00
ATOM    111  C5  DG3     3      -1.391   4.496   3.103  0.00  0.00
ATOM    112  C6  DG3     3      -1.062   5.317   1.974  0.00  0.00
ATOM    113  O6  DG3     3      -1.827   5.738   1.100  0.00  0.00
ATOM    114  N1  DG3     3       0.231   5.777   2.116  0.00  0.00
ATOM    115  H1  DG3     3       0.566   6.403   1.397  0.00  0.00
ATOM    116  C2  DG3     3       1.147   5.466   3.033  0.00  0.00
ATOM    117  N2  DG3     3       2.395   5.902   2.828  0.00  0.00
ATOM    118  H21 DG3     3       2.688   6.353   1.973  0.00  0.00
ATOM    119  H22 DG3     3       2.993   5.766   3.630  0.00  0.00
ATOM    120  N3  DG3     3       0.870   4.666   4.025  0.00  0.00
ATOM    121  C4  DG3     3      -0.409   4.197   4.064  0.00  0.00
ATOM    122  C3' DG3     3      -0.698   2.201   8.454  0.00  0.00
ATOM    123  H3' DG3     3      -1.421   1.771   9.147  0.00  0.00
ATOM    124  C2' DG3     3      -1.377   3.126   7.519  0.00  0.00
ATOM    125  H2' DG3     3      -2.383   2.775   7.290  0.00  0.00
ATOM    126 H2'' DG3     3      -1.381   4.173   7.825  0.00  0.00
ATOM    127  O3' DG3     3       0.367   2.743   9.173  0.00  0.00
ATOM    128 HO3' DG3     3       0.035   3.362   9.827  0.00  0.00
