# Supplementary material for: Photoinduced charge separation and DNA self-repair depend on sequence directionality and stacking pattern
Source: Chem Sci. 2023 Dec 28;15(6):2158–66. doi: 10.1039/d3sc04971j (PMC10848779; doi:10.1039/d3sc04971j)
Supplement: SC-015-D3SC04971J-s002 [file SC-015-D3SC04971J-s002.zip › structures/clustering-based-on-MD/ttag_spce/cluster10.xyz]

  128
 
Ho     3.940000    -3.294000    -7.820000
 O     3.273000    -3.363000    -8.507000
 C     2.403000    -4.435000    -8.215000
 H     3.027000    -5.313000    -8.047000
 H     1.910000    -4.752000    -9.134000
 C     1.503000    -4.267000    -6.969000
 H     1.092000    -5.231000    -6.669000
 O     2.355000    -3.843000    -5.892000
 C     1.754000    -2.803000    -5.170000
 H     0.935000    -3.144000    -4.536000
 C     0.977000    -2.101000    -6.329000
 H     1.692000    -1.627000    -7.002000
 H     0.214000    -1.382000    -6.031000
 N     2.676000    -1.963000    -4.403000
 C     3.665000    -2.620000    -3.639000
 O     3.407000    -3.741000    -3.292000
 N     4.823000    -1.998000    -3.240000
 H     5.513000    -2.494000    -2.695000
 C     5.144000    -0.722000    -3.431000
 O     6.279000    -0.428000    -3.076000
 C     4.162000     0.183000    -4.225000
 C     3.413000     1.240000    -3.304000
 C     4.050000     1.279000    -1.966000
 O     4.763000     2.263000    -1.610000
 N     3.665000     0.413000    -0.971000
 H     4.243000     0.337000    -0.146000
 C     2.522000    -0.332000    -0.995000
 O     2.358000    -1.131000    -0.023000
 N     1.713000    -0.288000    -2.122000
 C     0.318000    -0.906000    -1.878000
 H     0.183000    -1.125000    -0.819000
 C    -0.887000    -0.091000    -2.391000
 H    -0.813000     0.028000    -3.472000
 H    -1.034000     0.912000    -1.990000
 O     0.148000    -2.224000    -2.476000
 C     2.143000     0.382000    -3.431000
 H     1.279000     0.974000    -3.734000
 C     3.266000     2.682000    -3.869000
 H     2.619000     3.305000    -3.251000
 H     4.229000     3.160000    -4.046000
 H     2.788000     2.595000    -4.845000
 C     4.926000     0.739000    -5.499000
 H     4.289000     1.491000    -5.964000
 H     5.848000     1.265000    -5.250000
 H     5.225000    -0.019000    -6.222000
 C     2.787000    -0.456000    -4.514000
 H     2.453000    -0.126000    -5.498000
 C     0.403000    -3.232000    -7.109000
 H     0.123000    -2.976000    -8.131000
 O    -0.771000    -3.707000    -6.480000
 P    -2.127000    -2.914000    -6.341000
 P    -3.144000    -3.888000    -6.306000
 P    -2.166000    -1.805000    -7.223000
 O    -1.821000    -2.333000    -4.878000
 C    -1.852000    -3.148000    -3.706000
 H    -1.370000    -4.118000    -3.828000
 H    -2.929000    -3.276000    -3.599000
 C    -1.276000    -2.373000    -2.474000
 H    -1.558000    -3.050000    -1.668000
 C    -1.962000    -1.055000    -2.173000
 H    -2.819000    -0.819000    -2.805000
 O    -2.320000    -1.062000    -0.761000
 P    -3.759000    -1.619000    -0.377000
 O    -4.032000    -2.786000    -1.223000
 O    -4.634000    -0.420000    -0.553000
 O    -3.879000    -2.014000     1.123000
 C    -3.012000    -2.984000     1.716000
 H    -2.331000    -3.499000     1.038000
 H    -3.687000    -3.784000     2.022000
 C    -2.236000    -2.405000     2.930000
 H    -1.859000    -3.287000     3.449000
 O    -1.078000    -1.623000     2.482000
 C    -1.146000    -0.325000     3.040000
 H    -0.437000    -0.273000     3.866000
 N    -0.633000     0.702000     2.082000
 C    -1.313000     1.308000     1.046000
 H    -2.342000     1.073000     0.814000
 N    -0.720000     2.209000     0.303000
 C     0.585000     2.190000     0.887000
 C     1.768000     2.912000     0.715000
 N     1.996000     3.827000    -0.244000
 H     2.854000     4.349000    -0.355000
 H     1.294000     3.907000    -0.966000
 N     2.812000     2.726000     1.453000
 C     2.712000     1.839000     2.445000
 H     3.574000     1.733000     3.087000
 N     1.668000     1.072000     2.800000
 C     0.641000     1.308000     1.956000
 C    -2.933000    -1.459000     3.899000
 H    -4.018000    -1.363000     3.880000
 C    -2.529000    -0.067000     3.495000
 H    -3.242000     0.250000     2.734000
 H    -2.585000     0.683000     4.285000
 O    -2.529000    -1.607000     5.284000
 P    -3.309000    -0.946000     6.507000
 O    -3.365000    -2.017000     7.481000
 O    -4.564000    -0.305000     6.034000
 O    -2.419000     0.219000     7.087000
 C    -1.120000    -0.082000     7.564000
 H    -0.692000    -0.894000     6.976000
 H    -1.104000    -0.390000     8.609000
 C    -0.164000     1.107000     7.515000
 H     0.790000     0.733000     7.886000
 O    -0.108000     1.639000     6.169000
 C    -0.484000     2.994000     6.320000
 H     0.320000     3.703000     6.518000
 N    -1.044000     3.392000     5.047000
 C    -2.364000     3.285000     4.555000
 H    -3.115000     2.746000     5.114000
 N    -2.607000     3.849000     3.429000
 C    -1.391000     4.496000     3.103000
 C    -1.062000     5.317000     1.974000
 O    -1.827000     5.738000     1.100000
 N     0.231000     5.777000     2.116000
 H     0.566000     6.403000     1.397000
 C     1.147000     5.466000     3.033000
 N     2.395000     5.902000     2.828000
 H     2.688000     6.353000     1.973000
 H     2.993000     5.766000     3.630000
 N     0.870000     4.666000     4.025000
 C    -0.409000     4.197000     4.064000
 C    -0.698000     2.201000     8.454000
 H    -1.421000     1.771000     9.147000
 C    -1.377000     3.126000     7.519000
 H    -2.383000     2.775000     7.290000
 H    -1.381000     4.173000     7.825000
 O     0.367000     2.743000     9.173000
Ho     0.035000     3.362000     9.827000
