# Supplementary material for: Photoinduced charge separation and DNA self-repair depend on sequence directionality and stacking pattern
Source: Chem Sci. 2023 Dec 28;15(6):2158–66. doi: 10.1039/d3sc04971j (PMC10848779; doi:10.1039/d3sc04971j)
Supplement: SC-015-D3SC04971J-s002 [file SC-015-D3SC04971J-s002.zip › structures/clustering-based-on-MD/ttag_spce/cluster11.pdb]

REMARK   1                     PDB file generated by ptraj (set  5896)
ATOM      1 HO5' TT5     1       2.255  -5.738  -6.251  0.00  0.00
ATOM      2  O5' TT5     1       3.174  -5.476  -6.158  0.00  0.00
ATOM      3  C5' TT5     1       3.576  -5.687  -4.836  0.00  0.00
ATOM      4  H5' TT5     1       4.662  -5.596  -4.865  0.00  0.00
ATOM      5 H5'' TT5     1       3.111  -6.574  -4.406  0.00  0.00
ATOM      6  C4' TT5     1       2.926  -4.732  -3.886  0.00  0.00
ATOM      7  H4' TT5     1       3.103  -5.131  -2.887  0.00  0.00
ATOM      8  O4' TT5     1       3.607  -3.487  -3.954  0.00  0.00
ATOM      9  C1' TT5     1       2.584  -2.477  -3.720  0.00  0.00
ATOM     10  H1' TT5     1       2.208  -2.609  -2.705  0.00  0.00
ATOM     11  C2' TT5     1       1.522  -3.178  -4.556  0.00  0.00
ATOM     12  H2' TT5     1       1.765  -3.272  -5.614  0.00  0.00
ATOM     13 H2'' TT5     1       0.562  -2.663  -4.577  0.00  0.00
ATOM     14  N1  TT5     1       2.844  -1.031  -3.833  0.00  0.00
ATOM     15  C2  TT5     1       3.745  -0.476  -2.969  0.00  0.00
ATOM     16  O2  TT5     1       4.101  -1.017  -1.905  0.00  0.00
ATOM     17  N3  TT5     1       4.350   0.740  -3.383  0.00  0.00
ATOM     18  H3  TT5     1       5.037   1.198  -2.801  0.00  0.00
ATOM     19  C4  TT5     1       4.354   1.260  -4.623  0.00  0.00
ATOM     20  O4  TT5     1       5.064   2.241  -4.858  0.00  0.00
ATOM     21  C5  TT5     1       3.373   0.669  -5.696  0.00  0.00
ATOM     22  C5x TT5     1       2.139   1.507  -6.040  0.00  0.00
ATOM     23  C4x TT5     1       2.213   3.027  -5.598  0.00  0.00
ATOM     24  O4x TT5     1       2.613   3.874  -6.383  0.00  0.00
ATOM     25  N3x TT5     1       1.976   3.279  -4.312  0.00  0.00
ATOM     26  H3x TT5     1       2.161   4.215  -3.981  0.00  0.00
ATOM     27  C2x TT5     1       1.295   2.483  -3.416  0.00  0.00
ATOM     28  O2x TT5     1       1.054   2.969  -2.353  0.00  0.00
ATOM     29  N1x TT5     1       0.962   1.194  -3.737  0.00  0.00
ATOM     30 C1'x TT5     1      -0.035   0.537  -2.820  0.00  0.00
ATOM     31 H11x TT5     1      -0.354   1.282  -2.090  0.00  0.00
ATOM     32 C2'x TT5     1      -1.359   0.011  -3.541  0.00  0.00
ATOM     33 H2'x TT5     1      -1.147  -0.850  -4.175  0.00  0.00
ATOM     34 H22x TT5     1      -1.850   0.893  -3.951  0.00  0.00
ATOM     35 O4'x TT5     1       0.425  -0.510  -2.004  0.00  0.00
ATOM     36  C6x TT5     1       1.298   0.619  -5.124  0.00  0.00
ATOM     37  H6x TT5     1       0.371   0.312  -5.609  0.00  0.00
ATOM     38  C7x TT5     1       1.595   1.389  -7.506  0.00  0.00
ATOM     39 H71x TT5     1       0.721   1.994  -7.749  0.00  0.00
ATOM     40 H72x TT5     1       2.303   1.879  -8.173  0.00  0.00
ATOM     41 H73x TT5     1       1.395   0.347  -7.755  0.00  0.00
ATOM     42  C7  TT5     1       4.224   0.079  -6.872  0.00  0.00
ATOM     43  H71 TT5     1       3.560  -0.511  -7.503  0.00  0.00
ATOM     44  H72 TT5     1       4.741   0.865  -7.423  0.00  0.00
ATOM     45  H73 TT5     1       4.887  -0.663  -6.425  0.00  0.00
ATOM     46  C6  TT5     1       2.449  -0.376  -5.115  0.00  0.00
ATOM     47  H6  TT5     1       2.284  -1.119  -5.896  0.00  0.00
ATOM     48  C3' TT5     1       1.459  -4.623  -4.025  0.00  0.00
ATOM     49  H3' TT5     1       0.919  -5.214  -4.764  0.00  0.00
ATOM     50  O3' TT5     1       0.762  -4.568  -2.795  0.00  0.00
ATOM     51  Px  TT5     1      -0.767  -4.478  -2.645  0.00  0.00
ATOM     52 OP1x TT5     1      -1.039  -5.221  -1.428  0.00  0.00
ATOM     53 OP2x TT5     1      -1.418  -4.947  -3.952  0.00  0.00
ATOM     54 O5'x TT5     1      -0.937  -2.948  -2.564  0.00  0.00
ATOM     55 C5'x TT5     1      -0.659  -2.431  -1.275  0.00  0.00
ATOM     56 H51x TT5     1       0.299  -2.793  -0.901  0.00  0.00
ATOM     57 H52x TT5     1      -1.354  -2.795  -0.518  0.00  0.00
ATOM     58 C4'x TT5     1      -0.710  -0.918  -1.376  0.00  0.00
ATOM     59 H4'x TT5     1      -0.857  -0.578  -0.351  0.00  0.00
ATOM     60 C3'x TT5     1      -1.978  -0.452  -2.204  0.00  0.00
ATOM     61 H3'x TT5     1      -2.598  -1.325  -2.410  0.00  0.00
ATOM     62 O3'x TT5     1      -2.653   0.711  -1.689  0.00  0.00
ATOM     63  P   DA      2      -4.103   0.647  -1.081  0.00  0.00
ATOM     64  OP1 DA      2      -4.870  -0.061  -2.086  0.00  0.00
ATOM     65  OP2 DA      2      -4.478   2.049  -0.777  0.00  0.00
ATOM     66  O5' DA      2      -3.796  -0.080   0.306  0.00  0.00
ATOM     67  C5' DA      2      -3.833  -1.448   0.567  0.00  0.00
ATOM     68  H5' DA      2      -3.207  -1.990  -0.142  0.00  0.00
ATOM     69 H5'' DA      2      -4.860  -1.809   0.510  0.00  0.00
ATOM     70  C4' DA      2      -3.376  -1.738   1.986  0.00  0.00
ATOM     71  H4' DA      2      -3.554  -2.796   2.176  0.00  0.00
ATOM     72  O4' DA      2      -1.971  -1.542   2.200  0.00  0.00
ATOM     73  C1' DA      2      -1.702  -0.242   2.790  0.00  0.00
ATOM     74  H1' DA      2      -1.232  -0.488   3.743  0.00  0.00
ATOM     75  N9  DA      2      -0.818   0.539   1.969  0.00  0.00
ATOM     76  C8  DA      2      -1.118   1.659   1.220  0.00  0.00
ATOM     77  H8  DA      2      -2.101   2.105   1.269  0.00  0.00
ATOM     78  N7  DA      2      -0.037   2.128   0.600  0.00  0.00
ATOM     79  C5  DA      2       0.977   1.245   0.878  0.00  0.00
ATOM     80  C6  DA      2       2.346   1.175   0.615  0.00  0.00
ATOM     81  N6  DA      2       2.982   1.950  -0.263  0.00  0.00
ATOM     82  H61 DA      2       3.916   1.709  -0.562  0.00  0.00
ATOM     83  H62 DA      2       2.558   2.658  -0.844  0.00  0.00
ATOM     84  N1  DA      2       3.133   0.346   1.273  0.00  0.00
ATOM     85  C2  DA      2       2.546  -0.516   2.113  0.00  0.00
ATOM     86  H2  DA      2       3.255  -1.074   2.706  0.00  0.00
ATOM     87  N3  DA      2       1.290  -0.692   2.423  0.00  0.00
ATOM     88  C4  DA      2       0.502   0.273   1.761  0.00  0.00
ATOM     89  C3' DA      2      -4.079  -0.905   3.034  0.00  0.00
ATOM     90  H3' DA      2      -5.008  -0.460   2.678  0.00  0.00
ATOM     91  C2' DA      2      -3.118   0.226   3.183  0.00  0.00
ATOM     92  H2' DA      2      -3.374   1.077   2.553  0.00  0.00
ATOM     93 H2'' DA      2      -3.010   0.469   4.240  0.00  0.00
ATOM     94  O3' DA      2      -4.364  -1.686   4.172  0.00  0.00
ATOM     95  P   DG3     3      -4.946  -1.012   5.592  0.00  0.00
ATOM     96  OP1 DG3     3      -5.376  -2.058   6.485  0.00  0.00
ATOM     97  OP2 DG3     3      -5.891   0.060   5.222  0.00  0.00
ATOM     98  O5' DG3     3      -3.794  -0.279   6.382  0.00  0.00
ATOM     99  C5' DG3     3      -2.671  -1.016   6.917  0.00  0.00
ATOM    100  H5' DG3     3      -2.502  -1.965   6.408  0.00  0.00
ATOM    101 H5'' DG3     3      -2.931  -1.270   7.945  0.00  0.00
ATOM    102  C4' DG3     3      -1.311  -0.156   6.980  0.00  0.00
ATOM    103  H4' DG3     3      -0.622  -0.938   7.296  0.00  0.00
ATOM    104  O4' DG3     3      -0.812   0.426   5.803  0.00  0.00
ATOM    105  C1' DG3     3      -0.211   1.687   6.152  0.00  0.00
ATOM    106  H1' DG3     3       0.844   1.663   6.427  0.00  0.00
ATOM    107  N9  DG3     3      -0.290   2.618   4.990  0.00  0.00
ATOM    108  C8  DG3     3      -1.342   3.308   4.390  0.00  0.00
ATOM    109  H8  DG3     3      -2.385   3.364   4.666  0.00  0.00
ATOM    110  N7  DG3     3      -0.928   4.109   3.446  0.00  0.00
ATOM    111  C5  DG3     3       0.474   3.923   3.355  0.00  0.00
ATOM    112  C6  DG3     3       1.507   4.435   2.527  0.00  0.00
ATOM    113  O6  DG3     3       1.284   5.142   1.546  0.00  0.00
ATOM    114  N1  DG3     3       2.803   3.982   2.786  0.00  0.00
ATOM    115  H1  DG3     3       3.503   4.391   2.183  0.00  0.00
ATOM    116  C2  DG3     3       3.118   2.974   3.633  0.00  0.00
ATOM    117  N2  DG3     3       4.381   2.687   3.933  0.00  0.00
ATOM    118  H21 DG3     3       5.115   3.323   3.655  0.00  0.00
ATOM    119  H22 DG3     3       4.503   1.996   4.659  0.00  0.00
ATOM    120  N3  DG3     3       2.112   2.501   4.489  0.00  0.00
ATOM    121  C4  DG3     3       0.845   2.957   4.323  0.00  0.00
ATOM    122  C3' DG3     3      -1.307   0.918   8.105  0.00  0.00
ATOM    123  H3' DG3     3      -2.252   0.810   8.638  0.00  0.00
ATOM    124  C2' DG3     3      -1.028   2.269   7.308  0.00  0.00
ATOM    125  H2' DG3     3      -1.971   2.640   6.908  0.00  0.00
ATOM    126 H2'' DG3     3      -0.393   2.900   7.930  0.00  0.00
ATOM    127  O3' DG3     3      -0.257   0.617   8.948  0.00  0.00
ATOM    128 HO3' DG3     3      -0.635   0.272   9.760  0.00  0.00
