# Supplementary material for: Photoinduced charge separation and DNA self-repair depend on sequence directionality and stacking pattern
Source: Chem Sci. 2023 Dec 28;15(6):2158–66. doi: 10.1039/d3sc04971j (PMC10848779; doi:10.1039/d3sc04971j)
Supplement: SC-015-D3SC04971J-s002 [file SC-015-D3SC04971J-s002.zip › structures/clustering-based-on-MD/ttag_spce/cluster12.pdb]

REMARK   1                     PDB file generated by ptraj (set 29194)
ATOM      1 HO5' TT5     1       0.175   2.494  -8.572  0.00  0.00
ATOM      2  O5' TT5     1      -0.042   2.542  -7.638  0.00  0.00
ATOM      3  C5' TT5     1       1.065   1.799  -7.050  0.00  0.00
ATOM      4  H5' TT5     1       1.248   2.244  -6.072  0.00  0.00
ATOM      5 H5'' TT5     1       1.937   1.912  -7.694  0.00  0.00
ATOM      6  C4' TT5     1       0.755   0.313  -6.703  0.00  0.00
ATOM      7  H4' TT5     1       0.466  -0.239  -7.598  0.00  0.00
ATOM      8  O4' TT5     1       1.884  -0.320  -6.097  0.00  0.00
ATOM      9  C1' TT5     1       1.416  -0.942  -4.932  0.00  0.00
ATOM     10  H1' TT5     1       0.961  -1.912  -5.135  0.00  0.00
ATOM     11  C2' TT5     1       0.357  -0.038  -4.440  0.00  0.00
ATOM     12  H2' TT5     1       0.841   0.882  -4.111  0.00  0.00
ATOM     13 H2'' TT5     1      -0.234  -0.406  -3.601  0.00  0.00
ATOM     14  N1  TT5     1       2.573  -1.221  -4.118  0.00  0.00
ATOM     15  C2  TT5     1       3.452  -2.169  -4.624  0.00  0.00
ATOM     16  O2  TT5     1       3.123  -2.945  -5.458  0.00  0.00
ATOM     17  N3  TT5     1       4.770  -2.183  -4.201  0.00  0.00
ATOM     18  H3  TT5     1       5.400  -2.798  -4.697  0.00  0.00
ATOM     19  C4  TT5     1       5.325  -1.252  -3.336  0.00  0.00
ATOM     20  O4  TT5     1       6.545  -1.312  -3.110  0.00  0.00
ATOM     21  C5  TT5     1       4.510  -0.196  -2.691  0.00  0.00
ATOM     22  C5x TT5     1       4.309  -0.502  -1.158  0.00  0.00
ATOM     23  C4x TT5     1       5.182  -1.602  -0.557  0.00  0.00
ATOM     24  O4x TT5     1       6.214  -1.365   0.099  0.00  0.00
ATOM     25  N3x TT5     1       4.833  -2.897  -0.765  0.00  0.00
ATOM     26  H3x TT5     1       5.499  -3.536  -0.355  0.00  0.00
ATOM     27  C2x TT5     1       3.669  -3.389  -1.272  0.00  0.00
ATOM     28  O2x TT5     1       3.498  -4.604  -1.263  0.00  0.00
ATOM     29  N1x TT5     1       2.596  -2.465  -1.513  0.00  0.00
ATOM     30 C1'x TT5     1       1.202  -3.149  -1.544  0.00  0.00
ATOM     31 H11x TT5     1       1.273  -4.161  -1.145  0.00  0.00
ATOM     32 C2'x TT5     1       0.088  -2.404  -0.755  0.00  0.00
ATOM     33 H2'x TT5     1       0.114  -1.345  -1.014  0.00  0.00
ATOM     34 H22x TT5     1       0.239  -2.429   0.324  0.00  0.00
ATOM     35 O4'x TT5     1       0.686  -3.070  -2.848  0.00  0.00
ATOM     36  C6x TT5     1       2.905  -0.981  -1.515  0.00  0.00
ATOM     37  H6x TT5     1       2.173  -0.400  -0.953  0.00  0.00
ATOM     38  C7x TT5     1       4.252   0.795  -0.324  0.00  0.00
ATOM     39 H71x TT5     1       5.254   1.145  -0.078  0.00  0.00
ATOM     40 H72x TT5     1       3.634   1.522  -0.852  0.00  0.00
ATOM     41 H73x TT5     1       3.749   0.543   0.610  0.00  0.00
ATOM     42  C7  TT5     1       5.191   1.123  -3.123  0.00  0.00
ATOM     43  H71 TT5     1       5.287   1.118  -4.208  0.00  0.00
ATOM     44  H72 TT5     1       4.585   1.995  -2.876  0.00  0.00
ATOM     45  H73 TT5     1       6.168   1.193  -2.644  0.00  0.00
ATOM     46  C6  TT5     1       3.058  -0.424  -2.953  0.00  0.00
ATOM     47  H6  TT5     1       2.575   0.551  -3.017  0.00  0.00
ATOM     48  C3' TT5     1      -0.375   0.246  -5.705  0.00  0.00
ATOM     49  H3' TT5     1      -0.984   1.150  -5.690  0.00  0.00
ATOM     50  O3' TT5     1      -1.179  -0.876  -5.988  0.00  0.00
ATOM     51  Px  TT5     1      -2.429  -1.278  -5.114  0.00  0.00
ATOM     52 OP1x TT5     1      -3.224  -2.219  -5.966  0.00  0.00
ATOM     53 OP2x TT5     1      -3.040  -0.016  -4.613  0.00  0.00
ATOM     54 O5'x TT5     1      -1.999  -2.015  -3.832  0.00  0.00
ATOM     55 C5'x TT5     1      -1.536  -3.317  -3.868  0.00  0.00
ATOM     56 H51x TT5     1      -1.034  -3.686  -4.762  0.00  0.00
ATOM     57 H52x TT5     1      -2.394  -3.987  -3.809  0.00  0.00
ATOM     58 C4'x TT5     1      -0.647  -3.666  -2.678  0.00  0.00
ATOM     59 H4'x TT5     1      -0.423  -4.730  -2.754  0.00  0.00
ATOM     60 C3'x TT5     1      -1.108  -3.168  -1.268  0.00  0.00
ATOM     61 H3'x TT5     1      -2.000  -2.544  -1.320  0.00  0.00
ATOM     62 O3'x TT5     1      -1.262  -4.301  -0.396  0.00  0.00
ATOM     63  P   DA      2      -2.397  -4.273   0.790  0.00  0.00
ATOM     64  OP1 DA      2      -2.339  -5.611   1.466  0.00  0.00
ATOM     65  OP2 DA      2      -3.699  -3.791   0.235  0.00  0.00
ATOM     66  O5' DA      2      -1.937  -3.089   1.753  0.00  0.00
ATOM     67  C5' DA      2      -1.046  -3.450   2.741  0.00  0.00
ATOM     68  H5' DA      2      -0.195  -3.847   2.187  0.00  0.00
ATOM     69 H5'' DA      2      -1.415  -4.229   3.408  0.00  0.00
ATOM     70  C4' DA      2      -0.670  -2.254   3.677  0.00  0.00
ATOM     71  H4' DA      2      -0.133  -2.478   4.599  0.00  0.00
ATOM     72  O4' DA      2       0.117  -1.333   2.977  0.00  0.00
ATOM     73  C1' DA      2      -0.303  -0.034   3.295  0.00  0.00
ATOM     74  H1' DA      2      -0.080   0.195   4.337  0.00  0.00
ATOM     75  N9  DA      2       0.238   0.935   2.404  0.00  0.00
ATOM     76  C8  DA      2       1.360   1.650   2.663  0.00  0.00
ATOM     77  H8  DA      2       1.852   1.625   3.624  0.00  0.00
ATOM     78  N7  DA      2       1.876   2.320   1.652  0.00  0.00
ATOM     79  C5  DA      2       0.956   2.085   0.619  0.00  0.00
ATOM     80  C6  DA      2       0.765   2.497  -0.720  0.00  0.00
ATOM     81  N6  DA      2       1.582   3.247  -1.348  0.00  0.00
ATOM     82  H61 DA      2       1.369   3.443  -2.315  0.00  0.00
ATOM     83  H62 DA      2       2.387   3.581  -0.837  0.00  0.00
ATOM     84  N1  DA      2      -0.225   2.008  -1.457  0.00  0.00
ATOM     85  C2  DA      2      -1.143   1.196  -0.932  0.00  0.00
ATOM     86  H2  DA      2      -1.921   0.771  -1.549  0.00  0.00
ATOM     87  N3  DA      2      -1.216   0.825   0.318  0.00  0.00
ATOM     88  C4  DA      2      -0.107   1.234   1.097  0.00  0.00
ATOM     89  C3' DA      2      -1.939  -1.535   4.115  0.00  0.00
ATOM     90  H3' DA      2      -2.873  -2.071   3.943  0.00  0.00
ATOM     91  C2' DA      2      -1.816  -0.231   3.354  0.00  0.00
ATOM     92  H2' DA      2      -2.176  -0.484   2.357  0.00  0.00
ATOM     93 H2'' DA      2      -2.426   0.569   3.773  0.00  0.00
ATOM     94  O3' DA      2      -1.798  -1.328   5.512  0.00  0.00
ATOM     95  P   DG3     3      -2.897  -0.391   6.288  0.00  0.00
ATOM     96  OP1 DG3     3      -2.869  -0.717   7.742  0.00  0.00
ATOM     97  OP2 DG3     3      -4.193  -0.426   5.581  0.00  0.00
ATOM     98  O5' DG3     3      -2.373   1.132   6.139  0.00  0.00
ATOM     99  C5' DG3     3      -1.091   1.421   6.642  0.00  0.00
ATOM    100  H5' DG3     3      -0.447   0.694   6.146  0.00  0.00
ATOM    101 H5'' DG3     3      -1.132   1.296   7.724  0.00  0.00
ATOM    102  C4' DG3     3      -0.625   2.865   6.395  0.00  0.00
ATOM    103  H4' DG3     3       0.192   3.089   7.081  0.00  0.00
ATOM    104  O4' DG3     3      -0.329   3.143   5.097  0.00  0.00
ATOM    105  C1' DG3     3      -0.596   4.494   4.952  0.00  0.00
ATOM    106  H1' DG3     3       0.177   5.111   5.409  0.00  0.00
ATOM    107  N9  DG3     3      -0.612   4.850   3.491  0.00  0.00
ATOM    108  C8  DG3     3       0.426   5.406   2.756  0.00  0.00
ATOM    109  H8  DG3     3       1.321   5.639   3.313  0.00  0.00
ATOM    110  N7  DG3     3       0.114   5.690   1.528  0.00  0.00
ATOM    111  C5  DG3     3      -1.089   5.045   1.406  0.00  0.00
ATOM    112  C6  DG3     3      -1.835   4.689   0.170  0.00  0.00
ATOM    113  O6  DG3     3      -1.621   5.061  -0.931  0.00  0.00
ATOM    114  N1  DG3     3      -2.924   3.883   0.369  0.00  0.00
ATOM    115  H1  DG3     3      -3.434   3.627  -0.464  0.00  0.00
ATOM    116  C2  DG3     3      -3.243   3.380   1.583  0.00  0.00
ATOM    117  N2  DG3     3      -4.388   2.707   1.623  0.00  0.00
ATOM    118  H21 DG3     3      -4.914   2.435   0.805  0.00  0.00
ATOM    119  H22 DG3     3      -4.732   2.425   2.530  0.00  0.00
ATOM    120  N3  DG3     3      -2.659   3.616   2.722  0.00  0.00
ATOM    121  C4  DG3     3      -1.489   4.407   2.544  0.00  0.00
ATOM    122  C3' DG3     3      -1.649   3.918   6.786  0.00  0.00
ATOM    123  H3' DG3     3      -2.560   3.390   7.066  0.00  0.00
ATOM    124  C2' DG3     3      -1.929   4.846   5.669  0.00  0.00
ATOM    125  H2' DG3     3      -2.839   4.556   5.143  0.00  0.00
ATOM    126 H2'' DG3     3      -1.959   5.897   5.957  0.00  0.00
ATOM    127  O3' DG3     3      -1.281   4.683   7.912  0.00  0.00
ATOM    128 HO3' DG3     3      -2.094   5.101   8.205  0.00  0.00
