# Supplementary material for: Photoinduced charge separation and DNA self-repair depend on sequence directionality and stacking pattern
Source: Chem Sci. 2023 Dec 28;15(6):2158–66. doi: 10.1039/d3sc04971j (PMC10848779; doi:10.1039/d3sc04971j)
Supplement: SC-015-D3SC04971J-s002 [file SC-015-D3SC04971J-s002.zip › structures/clustering-based-on-MD/ttag_spce/cluster13.pdb]

REMARK   1                     PDB file generated by ptraj (set 58322)
ATOM      1 HO5' TT5     1       2.745  -5.188  -3.702  0.00  0.00
ATOM      2  O5' TT5     1       2.154  -5.945  -3.713  0.00  0.00
ATOM      3  C5' TT5     1       1.679  -6.059  -2.422  0.00  0.00
ATOM      4  H5' TT5     1       2.400  -6.460  -1.710  0.00  0.00
ATOM      5 H5'' TT5     1       0.865  -6.783  -2.427  0.00  0.00
ATOM      6  C4' TT5     1       1.318  -4.683  -1.994  0.00  0.00
ATOM      7  H4' TT5     1       0.889  -4.832  -1.003  0.00  0.00
ATOM      8  O4' TT5     1       2.550  -3.915  -1.907  0.00  0.00
ATOM      9  C1' TT5     1       2.213  -2.586  -2.409  0.00  0.00
ATOM     10  H1' TT5     1       1.770  -2.038  -1.577  0.00  0.00
ATOM     11  C2' TT5     1       1.199  -3.022  -3.575  0.00  0.00
ATOM     12  H2' TT5     1       1.737  -3.415  -4.438  0.00  0.00
ATOM     13 H2'' TT5     1       0.579  -2.204  -3.941  0.00  0.00
ATOM     14  N1  TT5     1       3.321  -1.680  -2.841  0.00  0.00
ATOM     15  C2  TT5     1       4.251  -1.548  -1.847  0.00  0.00
ATOM     16  O2  TT5     1       4.173  -1.806  -0.644  0.00  0.00
ATOM     17  N3  TT5     1       5.479  -1.118  -2.319  0.00  0.00
ATOM     18  H3  TT5     1       6.208  -0.946  -1.641  0.00  0.00
ATOM     19  C4  TT5     1       5.880  -0.852  -3.594  0.00  0.00
ATOM     20  O4  TT5     1       7.051  -0.627  -3.849  0.00  0.00
ATOM     21  C5  TT5     1       4.846  -0.699  -4.733  0.00  0.00
ATOM     22  C5x TT5     1       4.383   0.737  -5.032  0.00  0.00
ATOM     23  C4x TT5     1       5.427   1.714  -4.492  0.00  0.00
ATOM     24  O4x TT5     1       6.351   2.003  -5.213  0.00  0.00
ATOM     25  N3x TT5     1       5.237   2.312  -3.358  0.00  0.00
ATOM     26  H3x TT5     1       5.952   2.965  -3.069  0.00  0.00
ATOM     27  C2x TT5     1       4.230   2.108  -2.467  0.00  0.00
ATOM     28  O2x TT5     1       4.347   2.666  -1.370  0.00  0.00
ATOM     29  N1x TT5     1       3.125   1.313  -2.829  0.00  0.00
ATOM     30 C1'x TT5     1       1.941   1.506  -1.910  0.00  0.00
ATOM     31 H11x TT5     1       2.243   1.871  -0.929  0.00  0.00
ATOM     32 C2'x TT5     1       0.884   2.446  -2.471  0.00  0.00
ATOM     33 H2'x TT5     1       0.638   2.570  -3.526  0.00  0.00
ATOM     34 H22x TT5     1       1.030   3.481  -2.164  0.00  0.00
ATOM     35 O4'x TT5     1       1.182   0.266  -1.725  0.00  0.00
ATOM     36  C6x TT5     1       3.166   0.493  -4.118  0.00  0.00
ATOM     37  H6x TT5     1       2.222   0.649  -4.640  0.00  0.00
ATOM     38  C7x TT5     1       3.849   1.108  -6.465  0.00  0.00
ATOM     39 H71x TT5     1       3.080   0.427  -6.831  0.00  0.00
ATOM     40 H72x TT5     1       3.483   2.127  -6.340  0.00  0.00
ATOM     41 H73x TT5     1       4.656   1.068  -7.196  0.00  0.00
ATOM     42  C7  TT5     1       5.319  -1.610  -5.946  0.00  0.00
ATOM     43  H71 TT5     1       6.369  -1.407  -6.159  0.00  0.00
ATOM     44  H72 TT5     1       5.309  -2.688  -5.789  0.00  0.00
ATOM     45  H73 TT5     1       4.898  -1.461  -6.941  0.00  0.00
ATOM     46  C6  TT5     1       3.469  -1.016  -4.138  0.00  0.00
ATOM     47  H6  TT5     1       2.804  -1.556  -4.812  0.00  0.00
ATOM     48  C3' TT5     1       0.269  -3.994  -2.867  0.00  0.00
ATOM     49  H3' TT5     1      -0.106  -4.698  -3.609  0.00  0.00
ATOM     50  O3' TT5     1      -0.702  -3.391  -1.975  0.00  0.00
ATOM     51  Px  TT5     1      -2.020  -2.494  -2.306  0.00  0.00
ATOM     52 OP1x TT5     1      -2.974  -2.672  -1.196  0.00  0.00
ATOM     53 OP2x TT5     1      -2.413  -2.819  -3.725  0.00  0.00
ATOM     54 O5'x TT5     1      -1.382  -0.992  -2.251  0.00  0.00
ATOM     55 C5'x TT5     1      -1.003  -0.487  -1.020  0.00  0.00
ATOM     56 H51x TT5     1      -0.607  -1.345  -0.477  0.00  0.00
ATOM     57 H52x TT5     1      -1.828  -0.007  -0.493  0.00  0.00
ATOM     58 C4'x TT5     1       0.033   0.708  -1.071  0.00  0.00
ATOM     59 H4'x TT5     1       0.261   0.991  -0.043  0.00  0.00
ATOM     60 C3'x TT5     1      -0.397   1.975  -1.754  0.00  0.00
ATOM     61 H3'x TT5     1      -1.129   1.693  -2.510  0.00  0.00
ATOM     62 O3'x TT5     1      -0.810   3.073  -0.928  0.00  0.00
ATOM     63  P   DA      2      -2.271   3.096  -0.350  0.00  0.00
ATOM     64  OP1 DA      2      -3.187   2.660  -1.443  0.00  0.00
ATOM     65  OP2 DA      2      -2.439   4.415   0.107  0.00  0.00
ATOM     66  O5' DA      2      -2.362   2.024   0.786  0.00  0.00
ATOM     67  C5' DA      2      -1.731   2.116   2.113  0.00  0.00
ATOM     68  H5' DA      2      -1.826   3.172   2.366  0.00  0.00
ATOM     69 H5'' DA      2      -0.669   1.904   1.991  0.00  0.00
ATOM     70  C4' DA      2      -2.377   1.276   3.208  0.00  0.00
ATOM     71  H4' DA      2      -1.813   1.466   4.121  0.00  0.00
ATOM     72  O4' DA      2      -3.703   1.607   3.517  0.00  0.00
ATOM     73  C1' DA      2      -4.472   0.491   3.166  0.00  0.00
ATOM     74  H1' DA      2      -4.867   0.117   4.111  0.00  0.00
ATOM     75  N9  DA      2      -5.615   0.870   2.291  0.00  0.00
ATOM     76  C8  DA      2      -5.679   1.325   1.004  0.00  0.00
ATOM     77  H8  DA      2      -4.849   1.310   0.314  0.00  0.00
ATOM     78  N7  DA      2      -6.855   1.813   0.577  0.00  0.00
ATOM     79  C5  DA      2      -7.672   1.533   1.701  0.00  0.00
ATOM     80  C6  DA      2      -9.038   1.681   2.047  0.00  0.00
ATOM     81  N6  DA      2      -9.912   2.333   1.349  0.00  0.00
ATOM     82  H61 DA      2     -10.834   2.520   1.717  0.00  0.00
ATOM     83  H62 DA      2      -9.579   2.481   0.407  0.00  0.00
ATOM     84  N1  DA      2      -9.574   1.391   3.276  0.00  0.00
ATOM     85  C2  DA      2      -8.777   0.802   4.106  0.00  0.00
ATOM     86  H2  DA      2      -9.264   0.546   5.035  0.00  0.00
ATOM     87  N3  DA      2      -7.435   0.557   3.891  0.00  0.00
ATOM     88  C4  DA      2      -6.951   0.951   2.693  0.00  0.00
ATOM     89  C3' DA      2      -2.288  -0.190   2.979  0.00  0.00
ATOM     90  H3' DA      2      -1.495  -0.359   2.250  0.00  0.00
ATOM     91  C2' DA      2      -3.609  -0.555   2.461  0.00  0.00
ATOM     92  H2' DA      2      -3.626  -0.347   1.392  0.00  0.00
ATOM     93 H2'' DA      2      -4.000  -1.528   2.759  0.00  0.00
ATOM     94  O3' DA      2      -2.163  -0.837   4.195  0.00  0.00
ATOM     95  P   DG3     3      -1.558  -2.288   4.327  0.00  0.00
ATOM     96  OP1 DG3     3      -2.530  -3.276   3.792  0.00  0.00
ATOM     97  OP2 DG3     3      -1.201  -2.430   5.728  0.00  0.00
ATOM     98  O5' DG3     3      -0.230  -2.376   3.487  0.00  0.00
ATOM     99  C5' DG3     3       0.092  -3.141   2.342  0.00  0.00
ATOM    100  H5' DG3     3      -0.709  -3.053   1.608  0.00  0.00
ATOM    101 H5'' DG3     3       0.196  -4.183   2.644  0.00  0.00
ATOM    102  C4' DG3     3       1.335  -2.568   1.590  0.00  0.00
ATOM    103  H4' DG3     3       1.337  -3.115   0.647  0.00  0.00
ATOM    104  O4' DG3     3       1.281  -1.174   1.336  0.00  0.00
ATOM    105  C1' DG3     3       2.363  -0.484   1.960  0.00  0.00
ATOM    106  H1' DG3     3       2.946   0.013   1.185  0.00  0.00
ATOM    107  N9  DG3     3       1.775   0.543   2.835  0.00  0.00
ATOM    108  C8  DG3     3       1.140   0.440   4.065  0.00  0.00
ATOM    109  H8  DG3     3       1.019  -0.492   4.596  0.00  0.00
ATOM    110  N7  DG3     3       0.846   1.653   4.553  0.00  0.00
ATOM    111  C5  DG3     3       1.246   2.549   3.600  0.00  0.00
ATOM    112  C6  DG3     3       1.160   3.986   3.486  0.00  0.00
ATOM    113  O6  DG3     3       0.479   4.736   4.124  0.00  0.00
ATOM    114  N1  DG3     3       1.873   4.562   2.418  0.00  0.00
ATOM    115  H1  DG3     3       1.736   5.557   2.313  0.00  0.00
ATOM    116  C2  DG3     3       2.445   3.730   1.495  0.00  0.00
ATOM    117  N2  DG3     3       2.813   4.293   0.375  0.00  0.00
ATOM    118  H21 DG3     3       2.752   5.294   0.249  0.00  0.00
ATOM    119  H22 DG3     3       3.212   3.826  -0.427  0.00  0.00
ATOM    120  N3  DG3     3       2.381   2.402   1.469  0.00  0.00
ATOM    121  C4  DG3     3       1.798   1.854   2.559  0.00  0.00
ATOM    122  C3' DG3     3       2.608  -2.879   2.345  0.00  0.00
ATOM    123  H3' DG3     3       2.437  -3.470   3.245  0.00  0.00
ATOM    124  C2' DG3     3       3.199  -1.512   2.732  0.00  0.00
ATOM    125  H2' DG3     3       3.170  -1.315   3.804  0.00  0.00
ATOM    126 H2'' DG3     3       4.269  -1.416   2.544  0.00  0.00
ATOM    127  O3' DG3     3       3.558  -3.495   1.416  0.00  0.00
ATOM    128 HO3' DG3     3       3.566  -2.950   0.625  0.00  0.00
