# Supplementary material for: Photoinduced charge separation and DNA self-repair depend on sequence directionality and stacking pattern
Source: Chem Sci. 2023 Dec 28;15(6):2158–66. doi: 10.1039/d3sc04971j (PMC10848779; doi:10.1039/d3sc04971j)
Supplement: SC-015-D3SC04971J-s002 [file SC-015-D3SC04971J-s002.zip › structures/clustering-based-on-MD/ttag_spce/cluster14.pdb]

REMARK   1                     PDB file generated by ptraj (set  1430)
ATOM      1 HO5' TT5     1       1.818   1.418  -7.650  0.00  0.00
ATOM      2  O5' TT5     1       1.235   0.896  -8.205  0.00  0.00
ATOM      3  C5' TT5     1       1.464  -0.485  -8.283  0.00  0.00
ATOM      4  H5' TT5     1       2.486  -0.580  -8.652  0.00  0.00
ATOM      5 H5'' TT5     1       0.827  -1.015  -8.991  0.00  0.00
ATOM      6  C4' TT5     1       1.402  -1.356  -7.026  0.00  0.00
ATOM      7  H4' TT5     1       1.473  -2.381  -7.390  0.00  0.00
ATOM      8  O4' TT5     1       2.412  -1.074  -6.082  0.00  0.00
ATOM      9  C1' TT5     1       1.729  -1.077  -4.782  0.00  0.00
ATOM     10  H1' TT5     1       1.535  -2.118  -4.527  0.00  0.00
ATOM     11  C2' TT5     1       0.370  -0.517  -5.191  0.00  0.00
ATOM     12  H2' TT5     1       0.453   0.553  -5.383  0.00  0.00
ATOM     13 H2'' TT5     1      -0.336  -0.512  -4.360  0.00  0.00
ATOM     14  N1  TT5     1       2.546  -0.434  -3.676  0.00  0.00
ATOM     15  C2  TT5     1       3.753  -1.060  -3.246  0.00  0.00
ATOM     16  O2  TT5     1       3.984  -2.275  -3.513  0.00  0.00
ATOM     17  N3  TT5     1       4.653  -0.282  -2.508  0.00  0.00
ATOM     18  H3  TT5     1       5.414  -0.783  -2.074  0.00  0.00
ATOM     19  C4  TT5     1       4.496   1.041  -2.198  0.00  0.00
ATOM     20  O4  TT5     1       5.329   1.586  -1.432  0.00  0.00
ATOM     21  C5  TT5     1       3.206   1.747  -2.595  0.00  0.00
ATOM     22  C5x TT5     1       2.301   2.177  -1.383  0.00  0.00
ATOM     23  C4x TT5     1       2.990   2.187   0.032  0.00  0.00
ATOM     24  O4x TT5     1       3.368   3.234   0.547  0.00  0.00
ATOM     25  N3x TT5     1       3.180   0.996   0.639  0.00  0.00
ATOM     26  H3x TT5     1       3.848   0.958   1.395  0.00  0.00
ATOM     27  C2x TT5     1       2.623  -0.260   0.359  0.00  0.00
ATOM     28  O2x TT5     1       2.868  -1.274   1.005  0.00  0.00
ATOM     29  N1x TT5     1       1.730  -0.377  -0.790  0.00  0.00
ATOM     30 C1'x TT5     1       0.901  -1.630  -0.895  0.00  0.00
ATOM     31 H11x TT5     1       1.012  -2.154   0.054  0.00  0.00
ATOM     32 C2'x TT5     1      -0.649  -1.501  -1.035  0.00  0.00
ATOM     33 H2'x TT5     1      -0.820  -1.045  -2.010  0.00  0.00
ATOM     34 H22x TT5     1      -1.007  -0.773  -0.308  0.00  0.00
ATOM     35 O4'x TT5     1       1.020  -2.463  -2.019  0.00  0.00
ATOM     36  C6x TT5     1       1.475   0.879  -1.646  0.00  0.00
ATOM     37  H6x TT5     1       0.392   0.988  -1.589  0.00  0.00
ATOM     38  C7x TT5     1       1.390   3.336  -1.587  0.00  0.00
ATOM     39 H71x TT5     1       0.829   3.291  -2.521  0.00  0.00
ATOM     40 H72x TT5     1       0.579   3.272  -0.861  0.00  0.00
ATOM     41 H73x TT5     1       1.839   4.318  -1.442  0.00  0.00
ATOM     42  C7  TT5     1       3.520   2.773  -3.645  0.00  0.00
ATOM     43  H71 TT5     1       4.009   3.591  -3.117  0.00  0.00
ATOM     44  H72 TT5     1       4.086   2.410  -4.503  0.00  0.00
ATOM     45  H73 TT5     1       2.615   3.256  -4.015  0.00  0.00
ATOM     46  C6  TT5     1       2.087   0.811  -3.033  0.00  0.00
ATOM     47  H6  TT5     1       1.420   1.383  -3.679  0.00  0.00
ATOM     48  C3' TT5     1       0.030  -1.266  -6.444  0.00  0.00
ATOM     49  H3' TT5     1      -0.692  -0.605  -6.924  0.00  0.00
ATOM     50  O3' TT5     1      -0.463  -2.553  -6.155  0.00  0.00
ATOM     51  Px  TT5     1      -1.804  -2.897  -5.354  0.00  0.00
ATOM     52 OP1x TT5     1      -2.094  -4.319  -5.601  0.00  0.00
ATOM     53 OP2x TT5     1      -2.868  -1.884  -5.587  0.00  0.00
ATOM     54 O5'x TT5     1      -1.263  -2.817  -3.841  0.00  0.00
ATOM     55 C5'x TT5     1      -0.379  -3.801  -3.377  0.00  0.00
ATOM     56 H51x TT5     1       0.470  -3.992  -4.033  0.00  0.00
ATOM     57 H52x TT5     1      -0.963  -4.720  -3.425  0.00  0.00
ATOM     58 C4'x TT5     1       0.125  -3.512  -1.914  0.00  0.00
ATOM     59 H4'x TT5     1       0.528  -4.449  -1.531  0.00  0.00
ATOM     60 C3'x TT5     1      -1.047  -2.971  -1.023  0.00  0.00
ATOM     61 H3'x TT5     1      -1.999  -3.057  -1.547  0.00  0.00
ATOM     62 O3'x TT5     1      -1.016  -3.446   0.312  0.00  0.00
ATOM     63  P   DA      2      -2.301  -3.521   1.247  0.00  0.00
ATOM     64  OP1 DA      2      -1.954  -4.345   2.461  0.00  0.00
ATOM     65  OP2 DA      2      -3.500  -3.877   0.452  0.00  0.00
ATOM     66  O5' DA      2      -2.554  -2.000   1.823  0.00  0.00
ATOM     67  C5' DA      2      -1.681  -1.419   2.719  0.00  0.00
ATOM     68  H5' DA      2      -0.674  -1.420   2.302  0.00  0.00
ATOM     69 H5'' DA      2      -1.897  -1.904   3.671  0.00  0.00
ATOM     70  C4' DA      2      -2.047   0.041   3.092  0.00  0.00
ATOM     71  H4' DA      2      -1.369   0.392   3.870  0.00  0.00
ATOM     72  O4' DA      2      -1.984   0.890   1.968  0.00  0.00
ATOM     73  C1' DA      2      -3.263   1.235   1.489  0.00  0.00
ATOM     74  H1' DA      2      -3.418   2.314   1.505  0.00  0.00
ATOM     75  N9  DA      2      -3.308   0.728   0.090  0.00  0.00
ATOM     76  C8  DA      2      -3.807  -0.433  -0.476  0.00  0.00
ATOM     77  H8  DA      2      -4.202  -1.250   0.109  0.00  0.00
ATOM     78  N7  DA      2      -3.834  -0.528  -1.781  0.00  0.00
ATOM     79  C5  DA      2      -3.166   0.669  -2.069  0.00  0.00
ATOM     80  C6  DA      2      -2.820   1.206  -3.279  0.00  0.00
ATOM     81  N6  DA      2      -2.936   0.647  -4.451  0.00  0.00
ATOM     82  H61 DA      2      -2.826   1.251  -5.254  0.00  0.00
ATOM     83  H62 DA      2      -3.133  -0.343  -4.431  0.00  0.00
ATOM     84  N1  DA      2      -2.334   2.422  -3.407  0.00  0.00
ATOM     85  C2  DA      2      -1.980   3.042  -2.337  0.00  0.00
ATOM     86  H2  DA      2      -1.537   4.009  -2.522  0.00  0.00
ATOM     87  N3  DA      2      -2.276   2.653  -1.091  0.00  0.00
ATOM     88  C4  DA      2      -2.888   1.450  -1.019  0.00  0.00
ATOM     89  C3' DA      2      -3.506   0.176   3.603  0.00  0.00
ATOM     90  H3' DA      2      -3.746  -0.760   4.108  0.00  0.00
ATOM     91  C2' DA      2      -4.298   0.591   2.376  0.00  0.00
ATOM     92  H2' DA      2      -4.578  -0.355   1.912  0.00  0.00
ATOM     93 H2'' DA      2      -5.068   1.233   2.805  0.00  0.00
ATOM     94  O3' DA      2      -3.659   1.225   4.591  0.00  0.00
ATOM     95  P   DG3     3      -2.877   1.116   6.020  0.00  0.00
ATOM     96  OP1 DG3     3      -2.501  -0.263   6.344  0.00  0.00
ATOM     97  OP2 DG3     3      -3.734   1.836   6.983  0.00  0.00
ATOM     98  O5' DG3     3      -1.549   1.936   5.816  0.00  0.00
ATOM     99  C5' DG3     3      -1.424   3.321   5.957  0.00  0.00
ATOM    100  H5' DG3     3      -1.166   3.555   6.990  0.00  0.00
ATOM    101 H5'' DG3     3      -2.406   3.709   5.686  0.00  0.00
ATOM    102  C4' DG3     3      -0.529   4.029   4.984  0.00  0.00
ATOM    103  H4' DG3     3      -0.641   5.084   5.235  0.00  0.00
ATOM    104  O4' DG3     3       0.773   3.591   5.173  0.00  0.00
ATOM    105  C1' DG3     3       1.449   3.415   3.958  0.00  0.00
ATOM    106  H1' DG3     3       1.953   4.362   3.765  0.00  0.00
ATOM    107  N9  DG3     3       2.446   2.271   3.922  0.00  0.00
ATOM    108  C8  DG3     3       3.804   2.337   3.640  0.00  0.00
ATOM    109  H8  DG3     3       4.320   3.269   3.460  0.00  0.00
ATOM    110  N7  DG3     3       4.422   1.227   3.745  0.00  0.00
ATOM    111  C5  DG3     3       3.404   0.280   4.040  0.00  0.00
ATOM    112  C6  DG3     3       3.452  -1.086   4.286  0.00  0.00
ATOM    113  O6  DG3     3       4.462  -1.863   4.301  0.00  0.00
ATOM    114  N1  DG3     3       2.289  -1.537   4.843  0.00  0.00
ATOM    115  H1  DG3     3       2.135  -2.521   5.008  0.00  0.00
ATOM    116  C2  DG3     3       1.126  -0.870   4.934  0.00  0.00
ATOM    117  N2  DG3     3       0.076  -1.529   5.445  0.00  0.00
ATOM    118  H21 DG3     3      -0.007  -2.535   5.430  0.00  0.00
ATOM    119  H22 DG3     3      -0.717  -0.948   5.678  0.00  0.00
ATOM    120  N3  DG3     3       1.077   0.408   4.727  0.00  0.00
ATOM    121  C4  DG3     3       2.242   0.928   4.247  0.00  0.00
ATOM    122  C3' DG3     3      -0.757   4.127   3.560  0.00  0.00
ATOM    123  H3' DG3     3      -1.742   3.769   3.259  0.00  0.00
ATOM    124  C2' DG3     3       0.268   3.156   2.960  0.00  0.00
ATOM    125  H2' DG3     3      -0.085   2.126   3.001  0.00  0.00
ATOM    126 H2'' DG3     3       0.531   3.495   1.958  0.00  0.00
ATOM    127  O3' DG3     3      -0.464   5.462   3.067  0.00  0.00
ATOM    128 HO3' DG3     3      -0.712   5.520   2.141  0.00  0.00
