# Supplementary material for: Photoinduced charge separation and DNA self-repair depend on sequence directionality and stacking pattern
Source: Chem Sci. 2023 Dec 28;15(6):2158–66. doi: 10.1039/d3sc04971j (PMC10848779; doi:10.1039/d3sc04971j)
Supplement: SC-015-D3SC04971J-s002 [file SC-015-D3SC04971J-s002.zip › structures/clustering-based-on-MD/ttag_spce/cluster15.pdb]

REMARK   1                     PDB file generated by ptraj (set 69691)
ATOM      1 HO5' TT5     1       0.092   1.034  -9.331  0.00  0.00
ATOM      2  O5' TT5     1       0.470   0.888  -8.461  0.00  0.00
ATOM      3  C5' TT5     1      -0.013  -0.432  -8.161  0.00  0.00
ATOM      4  H5' TT5     1       0.576  -1.151  -8.731  0.00  0.00
ATOM      5 H5'' TT5     1      -1.051  -0.498  -8.489  0.00  0.00
ATOM      6  C4' TT5     1       0.064  -0.785  -6.673  0.00  0.00
ATOM      7  H4' TT5     1       0.058  -1.849  -6.438  0.00  0.00
ATOM      8  O4' TT5     1       1.187  -0.224  -5.919  0.00  0.00
ATOM      9  C1' TT5     1       0.903  -0.107  -4.543  0.00  0.00
ATOM     10  H1' TT5     1       0.698  -1.091  -4.119  0.00  0.00
ATOM     11  C2' TT5     1      -0.287   0.713  -4.840  0.00  0.00
ATOM     12  H2' TT5     1      -0.056   1.716  -5.198  0.00  0.00
ATOM     13 H2'' TT5     1      -0.883   0.836  -3.936  0.00  0.00
ATOM     14  N1  TT5     1       2.163   0.482  -3.962  0.00  0.00
ATOM     15  C2  TT5     1       3.328  -0.283  -3.868  0.00  0.00
ATOM     16  O2  TT5     1       3.365  -1.506  -4.100  0.00  0.00
ATOM     17  N3  TT5     1       4.494   0.276  -3.519  0.00  0.00
ATOM     18  H3  TT5     1       5.302  -0.329  -3.520  0.00  0.00
ATOM     19  C4  TT5     1       4.775   1.579  -3.221  0.00  0.00
ATOM     20  O4  TT5     1       5.956   1.939  -3.183  0.00  0.00
ATOM     21  C5  TT5     1       3.562   2.560  -3.183  0.00  0.00
ATOM     22  C5x TT5     1       3.184   2.874  -1.712  0.00  0.00
ATOM     23  C4x TT5     1       4.298   2.574  -0.635  0.00  0.00
ATOM     24  O4x TT5     1       5.247   3.331  -0.441  0.00  0.00
ATOM     25  N3x TT5     1       4.327   1.363  -0.038  0.00  0.00
ATOM     26  H3x TT5     1       5.137   1.198   0.542  0.00  0.00
ATOM     27  C2x TT5     1       3.400   0.331  -0.260  0.00  0.00
ATOM     28  O2x TT5     1       3.737  -0.835   0.213  0.00  0.00
ATOM     29  N1x TT5     1       2.192   0.526  -0.986  0.00  0.00
ATOM     30 C1'x TT5     1       1.080  -0.393  -0.619  0.00  0.00
ATOM     31 H11x TT5     1       1.545  -1.212  -0.070  0.00  0.00
ATOM     32 C2'x TT5     1      -0.034   0.029   0.279  0.00  0.00
ATOM     33 H2'x TT5     1      -0.352   1.047   0.054  0.00  0.00
ATOM     34 H22x TT5     1       0.254  -0.118   1.320  0.00  0.00
ATOM     35 O4'x TT5     1       0.451  -0.870  -1.730  0.00  0.00
ATOM     36  C6x TT5     1       1.996   1.828  -1.766  0.00  0.00
ATOM     37  H6x TT5     1       1.010   2.241  -1.556  0.00  0.00
ATOM     38  C7x TT5     1       2.553   4.243  -1.422  0.00  0.00
ATOM     39 H71x TT5     1       2.142   4.287  -0.413  0.00  0.00
ATOM     40 H72x TT5     1       3.347   4.963  -1.619  0.00  0.00
ATOM     41 H73x TT5     1       1.747   4.558  -2.085  0.00  0.00
ATOM     42  C7  TT5     1       3.713   3.748  -4.144  0.00  0.00
ATOM     43  H71 TT5     1       2.790   4.329  -4.143  0.00  0.00
ATOM     44  H72 TT5     1       4.516   4.388  -3.779  0.00  0.00
ATOM     45  H73 TT5     1       3.900   3.508  -5.191  0.00  0.00
ATOM     46  C6  TT5     1       2.213   1.799  -3.318  0.00  0.00
ATOM     47  H6  TT5     1       1.393   2.383  -3.736  0.00  0.00
ATOM     48  C3' TT5     1      -1.086  -0.037  -5.908  0.00  0.00
ATOM     49  H3' TT5     1      -1.676   0.641  -6.525  0.00  0.00
ATOM     50  O3' TT5     1      -1.986  -1.094  -5.363  0.00  0.00
ATOM     51  Px  TT5     1      -3.043  -0.870  -4.201  0.00  0.00
ATOM     52 OP1x TT5     1      -3.873  -2.064  -4.102  0.00  0.00
ATOM     53 OP2x TT5     1      -3.686   0.459  -4.348  0.00  0.00
ATOM     54 O5'x TT5     1      -2.266  -0.802  -2.854  0.00  0.00
ATOM     55 C5'x TT5     1      -1.686  -1.963  -2.357  0.00  0.00
ATOM     56 H51x TT5     1      -1.188  -2.507  -3.160  0.00  0.00
ATOM     57 H52x TT5     1      -2.466  -2.663  -2.058  0.00  0.00
ATOM     58 C4'x TT5     1      -0.635  -1.739  -1.231  0.00  0.00
ATOM     59 H4'x TT5     1      -0.277  -2.713  -0.898  0.00  0.00
ATOM     60 C3'x TT5     1      -1.170  -0.973  -0.062  0.00  0.00
ATOM     61 H3'x TT5     1      -2.087  -0.518  -0.435  0.00  0.00
ATOM     62 O3'x TT5     1      -1.428  -1.772   1.096  0.00  0.00
ATOM     63  P   DA      2      -2.572  -2.922   1.080  0.00  0.00
ATOM     64  OP1 DA      2      -2.221  -4.009   0.156  0.00  0.00
ATOM     65  OP2 DA      2      -3.876  -2.240   0.948  0.00  0.00
ATOM     66  O5' DA      2      -2.575  -3.562   2.542  0.00  0.00
ATOM     67  C5' DA      2      -3.058  -2.862   3.692  0.00  0.00
ATOM     68  H5' DA      2      -3.782  -3.473   4.232  0.00  0.00
ATOM     69 H5'' DA      2      -3.567  -1.933   3.437  0.00  0.00
ATOM     70  C4' DA      2      -1.899  -2.567   4.617  0.00  0.00
ATOM     71  H4' DA      2      -2.325  -2.194   5.549  0.00  0.00
ATOM     72  O4' DA      2      -1.160  -3.721   4.956  0.00  0.00
ATOM     73  C1' DA      2       0.148  -3.215   4.943  0.00  0.00
ATOM     74  H1' DA      2       0.416  -2.783   5.908  0.00  0.00
ATOM     75  N9  DA      2       1.144  -4.249   4.593  0.00  0.00
ATOM     76  C8  DA      2       1.693  -4.691   3.420  0.00  0.00
ATOM     77  H8  DA      2       1.568  -4.098   2.526  0.00  0.00
ATOM     78  N7  DA      2       2.346  -5.787   3.469  0.00  0.00
ATOM     79  C5  DA      2       2.266  -6.156   4.782  0.00  0.00
ATOM     80  C6  DA      2       2.806  -7.168   5.626  0.00  0.00
ATOM     81  N6  DA      2       3.371  -8.227   5.177  0.00  0.00
ATOM     82  H61 DA      2       3.630  -8.924   5.861  0.00  0.00
ATOM     83  H62 DA      2       3.383  -8.442   4.190  0.00  0.00
ATOM     84  N1  DA      2       2.581  -7.185   6.937  0.00  0.00
ATOM     85  C2  DA      2       1.961  -6.143   7.499  0.00  0.00
ATOM     86  H2  DA      2       1.649  -6.331   8.516  0.00  0.00
ATOM     87  N3  DA      2       1.374  -5.186   6.852  0.00  0.00
ATOM     88  C4  DA      2       1.654  -5.159   5.510  0.00  0.00
ATOM     89  C3' DA      2      -1.102  -1.381   4.152  0.00  0.00
ATOM     90  H3' DA      2      -1.496  -0.924   3.244  0.00  0.00
ATOM     91  C2' DA      2       0.281  -2.086   3.922  0.00  0.00
ATOM     92  H2' DA      2       0.239  -2.530   2.927  0.00  0.00
ATOM     93 H2'' DA      2       1.102  -1.374   4.000  0.00  0.00
ATOM     94  O3' DA      2      -0.891  -0.377   5.182  0.00  0.00
ATOM     95  P   DG3     3      -1.974   0.848   5.245  0.00  0.00
ATOM     96  OP1 DG3     3      -2.183   1.162   6.658  0.00  0.00
ATOM     97  OP2 DG3     3      -3.185   0.579   4.424  0.00  0.00
ATOM     98  O5' DG3     3      -1.271   2.134   4.623  0.00  0.00
ATOM     99  C5' DG3     3      -0.904   2.247   3.270  0.00  0.00
ATOM    100  H5' DG3     3      -1.782   1.953   2.696  0.00  0.00
ATOM    101 H5'' DG3     3      -0.095   1.552   3.045  0.00  0.00
ATOM    102  C4' DG3     3      -0.461   3.692   3.080  0.00  0.00
ATOM    103  H4' DG3     3       0.376   3.859   3.757  0.00  0.00
ATOM    104  O4' DG3     3      -0.152   3.862   1.679  0.00  0.00
ATOM    105  C1' DG3     3      -0.734   5.045   1.255  0.00  0.00
ATOM    106  H1' DG3     3      -0.051   5.848   1.533  0.00  0.00
ATOM    107  N9  DG3     3      -0.767   5.071  -0.228  0.00  0.00
ATOM    108  C8  DG3     3      -0.358   5.992  -1.087  0.00  0.00
ATOM    109  H8  DG3     3       0.182   6.892  -0.832  0.00  0.00
ATOM    110  N7  DG3     3      -0.562   5.700  -2.341  0.00  0.00
ATOM    111  C5  DG3     3      -1.321   4.486  -2.329  0.00  0.00
ATOM    112  C6  DG3     3      -1.956   3.764  -3.441  0.00  0.00
ATOM    113  O6  DG3     3      -1.902   3.930  -4.675  0.00  0.00
ATOM    114  N1  DG3     3      -2.627   2.640  -2.944  0.00  0.00
ATOM    115  H1  DG3     3      -2.919   1.955  -3.626  0.00  0.00
ATOM    116  C2  DG3     3      -2.818   2.391  -1.609  0.00  0.00
ATOM    117  N2  DG3     3      -3.487   1.317  -1.194  0.00  0.00
ATOM    118  H21 DG3     3      -3.601   0.490  -1.763  0.00  0.00
ATOM    119  H22 DG3     3      -3.904   1.311  -0.275  0.00  0.00
ATOM    120  N3  DG3     3      -2.373   3.188  -0.611  0.00  0.00
ATOM    121  C4  DG3     3      -1.568   4.224  -1.016  0.00  0.00
ATOM    122  C3' DG3     3      -1.558   4.739   3.408  0.00  0.00
ATOM    123  H3' DG3     3      -2.335   4.213   3.963  0.00  0.00
ATOM    124  C2' DG3     3      -2.031   5.189   2.014  0.00  0.00
ATOM    125  H2' DG3     3      -2.799   4.519   1.626  0.00  0.00
ATOM    126 H2'' DG3     3      -2.399   6.214   2.039  0.00  0.00
ATOM    127  O3' DG3     3      -1.091   5.855   4.122  0.00  0.00
ATOM    128 HO3' DG3     3      -1.072   5.667   5.064  0.00  0.00
