# Supplementary material for: Photoinduced charge separation and DNA self-repair depend on sequence directionality and stacking pattern
Source: Chem Sci. 2023 Dec 28;15(6):2158–66. doi: 10.1039/d3sc04971j (PMC10848779; doi:10.1039/d3sc04971j)
Supplement: SC-015-D3SC04971J-s002 [file SC-015-D3SC04971J-s002.zip › structures/clustering-based-on-MD/ttag_spce/cluster16.pdb]

REMARK   1                     PDB file generated by ptraj (set 53432)
ATOM      1 HO5' TT5     1       4.262  -5.453  -4.034  0.00  0.00
ATOM      2  O5' TT5     1       3.603  -6.134  -4.191  0.00  0.00
ATOM      3  C5' TT5     1       2.788  -6.125  -3.005  0.00  0.00
ATOM      4  H5' TT5     1       3.358  -6.298  -2.091  0.00  0.00
ATOM      5 H5'' TT5     1       1.961  -6.833  -3.065  0.00  0.00
ATOM      6  C4' TT5     1       1.984  -4.838  -2.729  0.00  0.00
ATOM      7  H4' TT5     1       1.512  -4.984  -1.757  0.00  0.00
ATOM      8  O4' TT5     1       2.887  -3.746  -2.894  0.00  0.00
ATOM      9  C1' TT5     1       2.109  -2.585  -3.260  0.00  0.00
ATOM     10  H1' TT5     1       1.349  -2.374  -2.507  0.00  0.00
ATOM     11  C2' TT5     1       1.364  -3.262  -4.442  0.00  0.00
ATOM     12  H2' TT5     1       2.018  -3.268  -5.314  0.00  0.00
ATOM     13 H2'' TT5     1       0.541  -2.623  -4.762  0.00  0.00
ATOM     14  N1  TT5     1       2.890  -1.351  -3.574  0.00  0.00
ATOM     15  C2  TT5     1       3.737  -0.859  -2.572  0.00  0.00
ATOM     16  O2  TT5     1       3.767  -1.306  -1.410  0.00  0.00
ATOM     17  N3  TT5     1       4.542   0.147  -2.886  0.00  0.00
ATOM     18  H3  TT5     1       4.993   0.415  -2.023  0.00  0.00
ATOM     19  C4  TT5     1       4.920   0.578  -4.174  0.00  0.00
ATOM     20  O4  TT5     1       5.928   1.281  -4.369  0.00  0.00
ATOM     21  C5  TT5     1       4.064   0.154  -5.366  0.00  0.00
ATOM     22  C5x TT5     1       3.146   1.337  -5.723  0.00  0.00
ATOM     23  C4x TT5     1       3.535   2.745  -5.268  0.00  0.00
ATOM     24  O4x TT5     1       4.346   3.419  -5.872  0.00  0.00
ATOM     25  N3x TT5     1       3.077   3.199  -4.122  0.00  0.00
ATOM     26  H3x TT5     1       3.411   4.108  -3.835  0.00  0.00
ATOM     27  C2x TT5     1       2.201   2.619  -3.281  0.00  0.00
ATOM     28  O2x TT5     1       1.898   3.197  -2.236  0.00  0.00
ATOM     29  N1x TT5     1       1.551   1.398  -3.634  0.00  0.00
ATOM     30 C1'x TT5     1       0.271   0.962  -2.866  0.00  0.00
ATOM     31 H11x TT5     1       0.207   1.441  -1.889  0.00  0.00
ATOM     32 C2'x TT5     1      -0.980   1.346  -3.646  0.00  0.00
ATOM     33 H2'x TT5     1      -0.844   1.200  -4.717  0.00  0.00
ATOM     34 H22x TT5     1      -1.268   2.391  -3.530  0.00  0.00
ATOM     35 O4'x TT5     1       0.178  -0.442  -2.636  0.00  0.00
ATOM     36  C6x TT5     1       1.999   0.709  -4.942  0.00  0.00
ATOM     37  H6x TT5     1       1.106   0.543  -5.544  0.00  0.00
ATOM     38  C7x TT5     1       2.794   1.266  -7.207  0.00  0.00
ATOM     39 H71x TT5     1       2.130   2.108  -7.405  0.00  0.00
ATOM     40 H72x TT5     1       3.682   1.445  -7.814  0.00  0.00
ATOM     41 H73x TT5     1       2.347   0.343  -7.576  0.00  0.00
ATOM     42  C7  TT5     1       4.852  -0.723  -6.383  0.00  0.00
ATOM     43  H71 TT5     1       5.305  -1.607  -5.933  0.00  0.00
ATOM     44  H72 TT5     1       4.214  -1.200  -7.127  0.00  0.00
ATOM     45  H73 TT5     1       5.624  -0.129  -6.872  0.00  0.00
ATOM     46  C6  TT5     1       2.783  -0.622  -4.874  0.00  0.00
ATOM     47  H6  TT5     1       2.482  -1.265  -5.701  0.00  0.00
ATOM     48  C3' TT5     1       0.982  -4.674  -3.830  0.00  0.00
ATOM     49  H3' TT5     1       1.144  -5.405  -4.622  0.00  0.00
ATOM     50  O3' TT5     1      -0.325  -4.762  -3.357  0.00  0.00
ATOM     51  Px  TT5     1      -1.671  -4.132  -3.979  0.00  0.00
ATOM     52 OP1x TT5     1      -2.780  -4.663  -3.210  0.00  0.00
ATOM     53 OP2x TT5     1      -1.686  -4.342  -5.500  0.00  0.00
ATOM     54 O5'x TT5     1      -1.541  -2.605  -3.669  0.00  0.00
ATOM     55 C5'x TT5     1      -1.599  -2.156  -2.343  0.00  0.00
ATOM     56 H51x TT5     1      -0.752  -2.525  -1.764  0.00  0.00
ATOM     57 H52x TT5     1      -2.474  -2.423  -1.750  0.00  0.00
ATOM     58 C4'x TT5     1      -1.171  -0.656  -2.202  0.00  0.00
ATOM     59 H4'x TT5     1      -1.176  -0.364  -1.152  0.00  0.00
ATOM     60 C3'x TT5     1      -1.936   0.386  -2.979  0.00  0.00
ATOM     61 H3'x TT5     1      -2.507  -0.075  -3.786  0.00  0.00
ATOM     62 O3'x TT5     1      -2.721   1.244  -2.159  0.00  0.00
ATOM     63  P   DA      2      -4.006   0.768  -1.398  0.00  0.00
ATOM     64  OP1 DA      2      -4.635  -0.339  -2.151  0.00  0.00
ATOM     65  OP2 DA      2      -4.716   2.003  -1.095  0.00  0.00
ATOM     66  O5' DA      2      -3.499   0.140   0.002  0.00  0.00
ATOM     67  C5' DA      2      -4.117  -1.007   0.586  0.00  0.00
ATOM     68  H5' DA      2      -4.013  -1.906  -0.022  0.00  0.00
ATOM     69 H5'' DA      2      -5.173  -0.818   0.780  0.00  0.00
ATOM     70  C4' DA      2      -3.515  -1.424   1.975  0.00  0.00
ATOM     71  H4' DA      2      -3.816  -2.442   2.224  0.00  0.00
ATOM     72  O4' DA      2      -2.098  -1.320   1.884  0.00  0.00
ATOM     73  C1' DA      2      -1.691  -0.265   2.796  0.00  0.00
ATOM     74  H1' DA      2      -1.198  -0.732   3.648  0.00  0.00
ATOM     75  N9  DA      2      -0.712   0.561   2.039  0.00  0.00
ATOM     76  C8  DA      2      -0.935   1.594   1.141  0.00  0.00
ATOM     77  H8  DA      2      -1.970   1.865   0.994  0.00  0.00
ATOM     78  N7  DA      2       0.135   2.020   0.448  0.00  0.00
ATOM     79  C5  DA      2       1.114   1.280   1.067  0.00  0.00
ATOM     80  C6  DA      2       2.527   1.286   0.901  0.00  0.00
ATOM     81  N6  DA      2       3.201   1.959   0.016  0.00  0.00
ATOM     82  H61 DA      2       4.184   1.761  -0.105  0.00  0.00
ATOM     83  H62 DA      2       2.640   2.523  -0.606  0.00  0.00
ATOM     84  N1  DA      2       3.287   0.391   1.597  0.00  0.00
ATOM     85  C2  DA      2       2.673  -0.466   2.366  0.00  0.00
ATOM     86  H2  DA      2       3.327  -1.071   2.976  0.00  0.00
ATOM     87  N3  DA      2       1.414  -0.549   2.620  0.00  0.00
ATOM     88  C4  DA      2       0.646   0.373   1.983  0.00  0.00
ATOM     89  C3' DA      2      -3.991  -0.565   3.122  0.00  0.00
ATOM     90  H3' DA      2      -4.888  -0.083   2.735  0.00  0.00
ATOM     91  C2' DA      2      -2.899   0.547   3.233  0.00  0.00
ATOM     92  H2' DA      2      -3.206   1.224   2.436  0.00  0.00
ATOM     93 H2'' DA      2      -2.859   1.013   4.218  0.00  0.00
ATOM     94  O3' DA      2      -4.337  -1.301   4.290  0.00  0.00
ATOM     95  P   DG3     3      -4.561  -0.725   5.806  0.00  0.00
ATOM     96  OP1 DG3     3      -4.985  -1.799   6.766  0.00  0.00
ATOM     97  OP2 DG3     3      -5.444   0.461   5.566  0.00  0.00
ATOM     98  O5' DG3     3      -3.109  -0.264   6.273  0.00  0.00
ATOM     99  C5' DG3     3      -2.120  -1.220   6.494  0.00  0.00
ATOM    100  H5' DG3     3      -2.002  -1.825   5.596  0.00  0.00
ATOM    101 H5'' DG3     3      -2.481  -1.753   7.374  0.00  0.00
ATOM    102  C4' DG3     3      -0.728  -0.716   6.818  0.00  0.00
ATOM    103  H4' DG3     3      -0.069  -1.551   7.054  0.00  0.00
ATOM    104  O4' DG3     3      -0.174  -0.051   5.682  0.00  0.00
ATOM    105  C1' DG3     3       0.635   1.019   6.131  0.00  0.00
ATOM    106  H1' DG3     3       1.540   0.510   6.462  0.00  0.00
ATOM    107  N9  DG3     3       1.010   1.977   5.034  0.00  0.00
ATOM    108  C8  DG3     3       2.323   2.063   4.584  0.00  0.00
ATOM    109  H8  DG3     3       3.077   1.399   4.980  0.00  0.00
ATOM    110  N7  DG3     3       2.495   3.009   3.633  0.00  0.00
ATOM    111  C5  DG3     3       1.193   3.610   3.512  0.00  0.00
ATOM    112  C6  DG3     3       0.661   4.577   2.596  0.00  0.00
ATOM    113  O6  DG3     3       1.249   5.254   1.737  0.00  0.00
ATOM    114  N1  DG3     3      -0.712   4.774   2.691  0.00  0.00
ATOM    115  H1  DG3     3      -1.122   5.288   1.924  0.00  0.00
ATOM    116  C2  DG3     3      -1.437   4.012   3.490  0.00  0.00
ATOM    117  N2  DG3     3      -2.720   4.144   3.312  0.00  0.00
ATOM    118  H21 DG3     3      -3.064   4.634   2.499  0.00  0.00
ATOM    119  H22 DG3     3      -3.263   3.458   3.816  0.00  0.00
ATOM    120  N3  DG3     3      -0.992   3.131   4.386  0.00  0.00
ATOM    121  C4  DG3     3       0.317   2.946   4.364  0.00  0.00
ATOM    122  C3' DG3     3      -0.541   0.306   8.022  0.00  0.00
ATOM    123  H3' DG3     3      -1.439   0.445   8.623  0.00  0.00
ATOM    124  C2' DG3     3      -0.223   1.561   7.281  0.00  0.00
ATOM    125  H2' DG3     3      -1.133   2.026   6.902  0.00  0.00
ATOM    126 H2'' DG3     3       0.349   2.333   7.795  0.00  0.00
ATOM    127  O3' DG3     3       0.530  -0.116   8.873  0.00  0.00
ATOM    128 HO3' DG3     3       0.321  -0.951   9.298  0.00  0.00
