# Supplementary material for: Photoinduced charge separation and DNA self-repair depend on sequence directionality and stacking pattern
Source: Chem Sci. 2023 Dec 28;15(6):2158–66. doi: 10.1039/d3sc04971j (PMC10848779; doi:10.1039/d3sc04971j)
Supplement: SC-015-D3SC04971J-s002 [file SC-015-D3SC04971J-s002.zip › structures/clustering-based-on-MD/ttag_spce/cluster17.pdb]

REMARK   1                     PDB file generated by ptraj (set 13405)
ATOM      1 HO5' TT5     1       1.580  -5.577  -6.679  0.00  0.00
ATOM      2  O5' TT5     1       1.417  -4.792  -6.151  0.00  0.00
ATOM      3  C5' TT5     1       0.295  -4.916  -5.218  0.00  0.00
ATOM      4  H5' TT5     1       0.412  -5.854  -4.675  0.00  0.00
ATOM      5 H5'' TT5     1      -0.637  -5.181  -5.717  0.00  0.00
ATOM      6  C4' TT5     1      -0.001  -3.808  -4.263  0.00  0.00
ATOM      7  H4' TT5     1      -0.773  -4.191  -3.596  0.00  0.00
ATOM      8  O4' TT5     1       1.146  -3.493  -3.425  0.00  0.00
ATOM      9  C1' TT5     1       1.048  -2.100  -3.123  0.00  0.00
ATOM     10  H1' TT5     1       0.238  -2.011  -2.398  0.00  0.00
ATOM     11  C2' TT5     1       0.451  -1.557  -4.398  0.00  0.00
ATOM     12  H2' TT5     1       1.200  -1.653  -5.184  0.00  0.00
ATOM     13 H2'' TT5     1       0.113  -0.575  -4.068  0.00  0.00
ATOM     14  N1  TT5     1       2.276  -1.453  -2.546  0.00  0.00
ATOM     15  C2  TT5     1       2.883  -2.039  -1.396  0.00  0.00
ATOM     16  O2  TT5     1       2.291  -2.740  -0.671  0.00  0.00
ATOM     17  N3  TT5     1       4.176  -1.745  -1.084  0.00  0.00
ATOM     18  H3  TT5     1       4.519  -2.108  -0.206  0.00  0.00
ATOM     19  C4  TT5     1       5.015  -1.034  -1.882  0.00  0.00
ATOM     20  O4  TT5     1       6.262  -1.216  -1.736  0.00  0.00
ATOM     21  C5  TT5     1       4.458  -0.208  -3.014  0.00  0.00
ATOM     22  C5x TT5     1       4.252   1.303  -2.729  0.00  0.00
ATOM     23  C4x TT5     1       4.938   1.812  -1.439  0.00  0.00
ATOM     24  O4x TT5     1       6.109   2.123  -1.409  0.00  0.00
ATOM     25  N3x TT5     1       4.312   1.723  -0.240  0.00  0.00
ATOM     26  H3x TT5     1       4.850   1.672   0.613  0.00  0.00
ATOM     27  C2x TT5     1       2.975   1.356  -0.048  0.00  0.00
ATOM     28  O2x TT5     1       2.592   1.145   1.053  0.00  0.00
ATOM     29  N1x TT5     1       2.135   1.268  -1.188  0.00  0.00
ATOM     30 C1'x TT5     1       0.612   1.343  -0.934  0.00  0.00
ATOM     31 H11x TT5     1       0.570   1.554   0.135  0.00  0.00
ATOM     32 C2'x TT5     1      -0.095   2.355  -1.773  0.00  0.00
ATOM     33 H2'x TT5     1       0.176   2.235  -2.822  0.00  0.00
ATOM     34 H22x TT5     1       0.312   3.309  -1.435  0.00  0.00
ATOM     35 O4'x TT5     1      -0.168   0.160  -1.214  0.00  0.00
ATOM     36  C6x TT5     1       2.772   1.098  -2.586  0.00  0.00
ATOM     37  H6x TT5     1       2.222   1.685  -3.322  0.00  0.00
ATOM     38  C7x TT5     1       4.344   2.227  -3.978  0.00  0.00
ATOM     39 H71x TT5     1       5.372   2.228  -4.341  0.00  0.00
ATOM     40 H72x TT5     1       3.770   1.936  -4.857  0.00  0.00
ATOM     41 H73x TT5     1       4.109   3.284  -3.853  0.00  0.00
ATOM     42  C7  TT5     1       5.296  -0.544  -4.217  0.00  0.00
ATOM     43  H71 TT5     1       5.490  -1.614  -4.133  0.00  0.00
ATOM     44  H72 TT5     1       4.772  -0.366  -5.156  0.00  0.00
ATOM     45  H73 TT5     1       6.321  -0.186  -4.124  0.00  0.00
ATOM     46  C6  TT5     1       2.960  -0.299  -3.161  0.00  0.00
ATOM     47  H6  TT5     1       2.805  -0.221  -4.237  0.00  0.00
ATOM     48  C3' TT5     1      -0.599  -2.515  -4.822  0.00  0.00
ATOM     49  H3' TT5     1      -0.586  -2.542  -5.911  0.00  0.00
ATOM     50  O3' TT5     1      -1.892  -2.379  -4.258  0.00  0.00
ATOM     51  Px  TT5     1      -2.855  -1.245  -4.538  0.00  0.00
ATOM     52 OP1x TT5     1      -4.221  -1.737  -4.301  0.00  0.00
ATOM     53 OP2x TT5     1      -2.623  -0.806  -5.890  0.00  0.00
ATOM     54 O5'x TT5     1      -2.444  -0.171  -3.466  0.00  0.00
ATOM     55 C5'x TT5     1      -2.441  -0.490  -2.010  0.00  0.00
ATOM     56 H51x TT5     1      -2.135  -1.518  -1.817  0.00  0.00
ATOM     57 H52x TT5     1      -3.470  -0.456  -1.653  0.00  0.00
ATOM     58 C4'x TT5     1      -1.575   0.550  -1.199  0.00  0.00
ATOM     59 H4'x TT5     1      -1.869   0.485  -0.151  0.00  0.00
ATOM     60 C3'x TT5     1      -1.548   2.055  -1.581  0.00  0.00
ATOM     61 H3'x TT5     1      -2.180   2.150  -2.464  0.00  0.00
ATOM     62 O3'x TT5     1      -1.998   2.891  -0.570  0.00  0.00
ATOM     63  P   DA      2      -3.549   3.000  -0.154  0.00  0.00
ATOM     64  OP1 DA      2      -4.325   1.940  -0.881  0.00  0.00
ATOM     65  OP2 DA      2      -3.808   4.416  -0.374  0.00  0.00
ATOM     66  O5' DA      2      -3.766   2.739   1.398  0.00  0.00
ATOM     67  C5' DA      2      -3.496   1.488   2.074  0.00  0.00
ATOM     68  H5' DA      2      -3.623   0.747   1.284  0.00  0.00
ATOM     69 H5'' DA      2      -4.329   1.336   2.760  0.00  0.00
ATOM     70  C4' DA      2      -2.183   1.339   2.721  0.00  0.00
ATOM     71  H4' DA      2      -2.014   0.283   2.934  0.00  0.00
ATOM     72  O4' DA      2      -1.070   1.885   2.070  0.00  0.00
ATOM     73  C1' DA      2      -0.297   2.611   2.996  0.00  0.00
ATOM     74  H1' DA      2       0.323   1.986   3.639  0.00  0.00
ATOM     75  N9  DA      2       0.598   3.580   2.371  0.00  0.00
ATOM     76  C8  DA      2       0.399   4.476   1.338  0.00  0.00
ATOM     77  H8  DA      2      -0.606   4.775   1.081  0.00  0.00
ATOM     78  N7  DA      2       1.534   5.022   0.913  0.00  0.00
ATOM     79  C5  DA      2       2.456   4.453   1.776  0.00  0.00
ATOM     80  C6  DA      2       3.857   4.546   1.933  0.00  0.00
ATOM     81  N6  DA      2       4.721   5.218   1.159  0.00  0.00
ATOM     82  H61 DA      2       5.667   5.325   1.495  0.00  0.00
ATOM     83  H62 DA      2       4.315   5.667   0.350  0.00  0.00
ATOM     84  N1  DA      2       4.569   3.888   2.839  0.00  0.00
ATOM     85  C2  DA      2       3.894   3.133   3.695  0.00  0.00
ATOM     86  H2  DA      2       4.473   2.603   4.437  0.00  0.00
ATOM     87  N3  DA      2       2.558   2.994   3.727  0.00  0.00
ATOM     88  C4  DA      2       1.899   3.688   2.742  0.00  0.00
ATOM     89  C3' DA      2      -2.291   2.084   4.077  0.00  0.00
ATOM     90  H3' DA      2      -3.326   2.304   4.339  0.00  0.00
ATOM     91  C2' DA      2      -1.392   3.277   3.857  0.00  0.00
ATOM     92  H2' DA      2      -1.879   4.001   3.204  0.00  0.00
ATOM     93 H2'' DA      2      -1.018   3.747   4.767  0.00  0.00
ATOM     94  O3' DA      2      -1.697   1.383   5.150  0.00  0.00
ATOM     95  P   DG3     3      -2.118  -0.104   5.587  0.00  0.00
ATOM     96  OP1 DG3     3      -3.493  -0.240   5.155  0.00  0.00
ATOM     97  OP2 DG3     3      -1.874  -0.227   7.061  0.00  0.00
ATOM     98  O5' DG3     3      -1.321  -1.290   4.866  0.00  0.00
ATOM     99  C5' DG3     3       0.043  -1.776   5.146  0.00  0.00
ATOM    100  H5' DG3     3       0.042  -2.634   5.819  0.00  0.00
ATOM    101 H5'' DG3     3       0.620  -0.977   5.612  0.00  0.00
ATOM    102  C4' DG3     3       0.729  -2.113   3.842  0.00  0.00
ATOM    103  H4' DG3     3       1.707  -2.556   4.030  0.00  0.00
ATOM    104  O4' DG3     3      -0.026  -3.022   3.019  0.00  0.00
ATOM    105  C1' DG3     3       0.372  -2.810   1.696  0.00  0.00
ATOM    106  H1' DG3     3       1.351  -3.246   1.498  0.00  0.00
ATOM    107  N9  DG3     3      -0.653  -3.370   0.839  0.00  0.00
ATOM    108  C8  DG3     3      -0.548  -4.157  -0.257  0.00  0.00
ATOM    109  H8  DG3     3       0.389  -4.539  -0.637  0.00  0.00
ATOM    110  N7  DG3     3      -1.606  -4.308  -0.958  0.00  0.00
ATOM    111  C5  DG3     3      -2.580  -3.696  -0.175  0.00  0.00
ATOM    112  C6  DG3     3      -4.053  -3.574  -0.327  0.00  0.00
ATOM    113  O6  DG3     3      -4.857  -3.863  -1.235  0.00  0.00
ATOM    114  N1  DG3     3      -4.674  -2.846   0.708  0.00  0.00
ATOM    115  H1  DG3     3      -5.663  -2.717   0.544  0.00  0.00
ATOM    116  C2  DG3     3      -4.049  -2.398   1.776  0.00  0.00
ATOM    117  N2  DG3     3      -4.706  -1.744   2.716  0.00  0.00
ATOM    118  H21 DG3     3      -5.475  -1.256   2.278  0.00  0.00
ATOM    119  H22 DG3     3      -4.150  -1.165   3.328  0.00  0.00
ATOM    120  N3  DG3     3      -2.750  -2.475   1.978  0.00  0.00
ATOM    121  C4  DG3     3      -2.052  -3.175   0.988  0.00  0.00
ATOM    122  C3' DG3     3       1.100  -0.895   2.878  0.00  0.00
ATOM    123  H3' DG3     3       0.617   0.008   3.252  0.00  0.00
ATOM    124  C2' DG3     3       0.492  -1.316   1.533  0.00  0.00
ATOM    125  H2' DG3     3      -0.481  -0.900   1.273  0.00  0.00
ATOM    126 H2'' DG3     3       1.131  -1.052   0.690  0.00  0.00
ATOM    127  O3' DG3     3       2.471  -0.699   2.844  0.00  0.00
ATOM    128 HO3' DG3     3       2.572  -0.092   2.107  0.00  0.00
