# Supplementary material for: Photoinduced charge separation and DNA self-repair depend on sequence directionality and stacking pattern
Source: Chem Sci. 2023 Dec 28;15(6):2158–66. doi: 10.1039/d3sc04971j (PMC10848779; doi:10.1039/d3sc04971j)
Supplement: SC-015-D3SC04971J-s002 [file SC-015-D3SC04971J-s002.zip › structures/clustering-based-on-MD/ttag_spce/cluster18.pdb]

REMARK   1                     PDB file generated by ptraj (set 56314)
ATOM      1 HO5' TT5     1      -0.044  -0.695  -9.409  0.00  0.00
ATOM      2  O5' TT5     1      -0.185  -0.647  -8.460  0.00  0.00
ATOM      3  C5' TT5     1       0.149  -2.030  -8.030  0.00  0.00
ATOM      4  H5' TT5     1       1.114  -2.189  -8.513  0.00  0.00
ATOM      5 H5'' TT5     1      -0.408  -2.824  -8.529  0.00  0.00
ATOM      6  C4' TT5     1       0.198  -2.252  -6.559  0.00  0.00
ATOM      7  H4' TT5     1       0.074  -3.329  -6.443  0.00  0.00
ATOM      8  O4' TT5     1       1.459  -2.001  -6.045  0.00  0.00
ATOM      9  C1' TT5     1       1.300  -1.797  -4.678  0.00  0.00
ATOM     10  H1' TT5     1       1.003  -2.743  -4.227  0.00  0.00
ATOM     11  C2' TT5     1       0.196  -0.811  -4.710  0.00  0.00
ATOM     12  H2' TT5     1       0.514   0.121  -5.179  0.00  0.00
ATOM     13 H2'' TT5     1      -0.410  -0.817  -3.804  0.00  0.00
ATOM     14  N1  TT5     1       2.516  -1.259  -4.083  0.00  0.00
ATOM     15  C2  TT5     1       3.602  -2.164  -4.051  0.00  0.00
ATOM     16  O2  TT5     1       3.419  -3.361  -4.048  0.00  0.00
ATOM     17  N3  TT5     1       4.897  -1.588  -3.982  0.00  0.00
ATOM     18  H3  TT5     1       5.747  -2.130  -3.917  0.00  0.00
ATOM     19  C4  TT5     1       5.212  -0.255  -3.809  0.00  0.00
ATOM     20  O4  TT5     1       6.428   0.141  -3.834  0.00  0.00
ATOM     21  C5  TT5     1       4.088   0.767  -3.549  0.00  0.00
ATOM     22  C5x TT5     1       3.907   1.217  -2.077  0.00  0.00
ATOM     23  C4x TT5     1       5.106   0.828  -1.287  0.00  0.00
ATOM     24  O4x TT5     1       5.966   1.667  -1.046  0.00  0.00
ATOM     25  N3x TT5     1       5.098  -0.288  -0.468  0.00  0.00
ATOM     26  H3x TT5     1       5.970  -0.440   0.018  0.00  0.00
ATOM     27  C2x TT5     1       4.190  -1.268  -0.469  0.00  0.00
ATOM     28  O2x TT5     1       4.552  -2.330   0.019  0.00  0.00
ATOM     29  N1x TT5     1       2.973  -1.031  -1.090  0.00  0.00
ATOM     30 C1'x TT5     1       1.928  -2.009  -0.681  0.00  0.00
ATOM     31 H11x TT5     1       2.342  -2.930  -0.270  0.00  0.00
ATOM     32 C2'x TT5     1       0.935  -1.349   0.276  0.00  0.00
ATOM     33 H2'x TT5     1       0.719  -0.323  -0.023  0.00  0.00
ATOM     34 H22x TT5     1       1.303  -1.400   1.301  0.00  0.00
ATOM     35 O4'x TT5     1       1.019  -2.305  -1.752  0.00  0.00
ATOM     36  C6x TT5     1       2.729   0.214  -1.887  0.00  0.00
ATOM     37  H6x TT5     1       1.866   0.750  -1.491  0.00  0.00
ATOM     38  C7x TT5     1       3.377   2.628  -1.816  0.00  0.00
ATOM     39 H71x TT5     1       3.080   2.705  -0.770  0.00  0.00
ATOM     40 H72x TT5     1       4.150   3.384  -1.955  0.00  0.00
ATOM     41 H73x TT5     1       2.545   2.848  -2.485  0.00  0.00
ATOM     42  C7  TT5     1       4.082   1.964  -4.564  0.00  0.00
ATOM     43  H71 TT5     1       3.136   2.499  -4.486  0.00  0.00
ATOM     44  H72 TT5     1       4.880   2.668  -4.329  0.00  0.00
ATOM     45  H73 TT5     1       4.173   1.601  -5.587  0.00  0.00
ATOM     46  C6  TT5     1       2.702   0.084  -3.516  0.00  0.00
ATOM     47  H6  TT5     1       1.952   0.761  -3.924  0.00  0.00
ATOM     48  C3' TT5     1      -0.777  -1.519  -5.646  0.00  0.00
ATOM     49  H3' TT5     1      -1.309  -0.847  -6.320  0.00  0.00
ATOM     50  O3' TT5     1      -1.702  -2.381  -5.010  0.00  0.00
ATOM     51  Px  TT5     1      -2.794  -2.068  -3.908  0.00  0.00
ATOM     52 OP1x TT5     1      -3.738  -3.203  -3.857  0.00  0.00
ATOM     53 OP2x TT5     1      -3.317  -0.710  -4.155  0.00  0.00
ATOM     54 O5'x TT5     1      -1.866  -2.027  -2.603  0.00  0.00
ATOM     55 C5'x TT5     1      -1.194  -3.203  -2.212  0.00  0.00
ATOM     56 H51x TT5     1      -0.779  -3.534  -3.165  0.00  0.00
ATOM     57 H52x TT5     1      -1.924  -3.875  -1.762  0.00  0.00
ATOM     58 C4'x TT5     1      -0.113  -2.844  -1.219  0.00  0.00
ATOM     59 H4'x TT5     1       0.239  -3.866  -1.078  0.00  0.00
ATOM     60 C3'x TT5     1      -0.290  -2.132   0.179  0.00  0.00
ATOM     61 H3'x TT5     1      -1.079  -1.390   0.057  0.00  0.00
ATOM     62 O3'x TT5     1      -0.389  -3.129   1.242  0.00  0.00
ATOM     63  P   DA      2      -1.761  -3.407   1.929  0.00  0.00
ATOM     64  OP1 DA      2      -1.502  -4.174   3.173  0.00  0.00
ATOM     65  OP2 DA      2      -2.499  -4.175   0.885  0.00  0.00
ATOM     66  O5' DA      2      -2.385  -2.048   2.293  0.00  0.00
ATOM     67  C5' DA      2      -1.780  -1.088   3.161  0.00  0.00
ATOM     68  H5' DA      2      -0.691  -1.073   3.200  0.00  0.00
ATOM     69 H5'' DA      2      -2.254  -1.205   4.136  0.00  0.00
ATOM     70  C4' DA      2      -2.130   0.279   2.557  0.00  0.00
ATOM     71  H4' DA      2      -2.038   0.923   3.431  0.00  0.00
ATOM     72  O4' DA      2      -1.288   0.647   1.529  0.00  0.00
ATOM     73  C1' DA      2      -1.982   1.607   0.783  0.00  0.00
ATOM     74  H1' DA      2      -2.009   2.538   1.351  0.00  0.00
ATOM     75  N9  DA      2      -1.489   1.880  -0.628  0.00  0.00
ATOM     76  C8  DA      2      -1.594   1.207  -1.826  0.00  0.00
ATOM     77  H8  DA      2      -2.007   0.211  -1.883  0.00  0.00
ATOM     78  N7  DA      2      -1.070   1.807  -2.818  0.00  0.00
ATOM     79  C5  DA      2      -0.628   2.951  -2.320  0.00  0.00
ATOM     80  C6  DA      2      -0.014   4.088  -2.831  0.00  0.00
ATOM     81  N6  DA      2       0.399   4.225  -4.060  0.00  0.00
ATOM     82  H61 DA      2       0.723   5.090  -4.469  0.00  0.00
ATOM     83  H62 DA      2       0.177   3.403  -4.603  0.00  0.00
ATOM     84  N1  DA      2       0.287   5.142  -2.090  0.00  0.00
ATOM     85  C2  DA      2      -0.085   5.159  -0.807  0.00  0.00
ATOM     86  H2  DA      2       0.307   5.963  -0.202  0.00  0.00
ATOM     87  N3  DA      2      -0.630   4.164  -0.213  0.00  0.00
ATOM     88  C4  DA      2      -0.889   3.075  -0.996  0.00  0.00
ATOM     89  C3' DA      2      -3.608   0.499   2.160  0.00  0.00
ATOM     90  H3' DA      2      -4.072  -0.474   1.998  0.00  0.00
ATOM     91  C2' DA      2      -3.430   1.132   0.750  0.00  0.00
ATOM     92  H2' DA      2      -3.545   0.322   0.030  0.00  0.00
ATOM     93 H2'' DA      2      -4.102   1.975   0.592  0.00  0.00
ATOM     94  O3' DA      2      -4.266   1.412   3.001  0.00  0.00
ATOM     95  P   DG3     3      -4.799   1.018   4.409  0.00  0.00
ATOM     96  OP1 DG3     3      -5.394  -0.320   4.189  0.00  0.00
ATOM     97  OP2 DG3     3      -5.674   2.169   4.893  0.00  0.00
ATOM     98  O5' DG3     3      -3.625   0.973   5.489  0.00  0.00
ATOM     99  C5' DG3     3      -3.587   0.258   6.708  0.00  0.00
ATOM    100  H5' DG3     3      -3.744  -0.794   6.466  0.00  0.00
ATOM    101 H5'' DG3     3      -4.317   0.591   7.446  0.00  0.00
ATOM    102  C4' DG3     3      -2.128   0.421   7.136  0.00  0.00
ATOM    103  H4' DG3     3      -2.122  -0.184   8.043  0.00  0.00
ATOM    104  O4' DG3     3      -1.255  -0.228   6.271  0.00  0.00
ATOM    105  C1' DG3     3       0.041   0.304   6.529  0.00  0.00
ATOM    106  H1' DG3     3       0.599  -0.445   7.090  0.00  0.00
ATOM    107  N9  DG3     3       0.864   0.337   5.235  0.00  0.00
ATOM    108  C8  DG3     3       1.673  -0.662   4.749  0.00  0.00
ATOM    109  H8  DG3     3       1.808  -1.543   5.360  0.00  0.00
ATOM    110  N7  DG3     3       2.340  -0.363   3.682  0.00  0.00
ATOM    111  C5  DG3     3       1.778   0.835   3.356  0.00  0.00
ATOM    112  C6  DG3     3       1.966   1.634   2.164  0.00  0.00
ATOM    113  O6  DG3     3       2.680   1.369   1.178  0.00  0.00
ATOM    114  N1  DG3     3       1.268   2.813   2.172  0.00  0.00
ATOM    115  H1  DG3     3       1.452   3.440   1.403  0.00  0.00
ATOM    116  C2  DG3     3       0.282   3.132   3.024  0.00  0.00
ATOM    117  N2  DG3     3      -0.497   4.140   2.697  0.00  0.00
ATOM    118  H21 DG3     3      -0.365   4.519   1.770  0.00  0.00
ATOM    119  H22 DG3     3      -1.241   4.446   3.308  0.00  0.00
ATOM    120  N3  DG3     3       0.107   2.493   4.181  0.00  0.00
ATOM    121  C4  DG3     3       0.886   1.342   4.245  0.00  0.00
ATOM    122  C3' DG3     3      -1.551   1.799   7.487  0.00  0.00
ATOM    123  H3' DG3     3      -1.790   2.621   6.812  0.00  0.00
ATOM    124  C2' DG3     3      -0.037   1.559   7.385  0.00  0.00
ATOM    125  H2' DG3     3       0.527   2.374   6.932  0.00  0.00
ATOM    126 H2'' DG3     3       0.218   1.252   8.400  0.00  0.00
ATOM    127  O3' DG3     3      -2.083   2.041   8.810  0.00  0.00
ATOM    128 HO3' DG3     3      -1.513   2.674   9.252  0.00  0.00
