# Supplementary material for: Photoinduced charge separation and DNA self-repair depend on sequence directionality and stacking pattern
Source: Chem Sci. 2023 Dec 28;15(6):2158–66. doi: 10.1039/d3sc04971j (PMC10848779; doi:10.1039/d3sc04971j)
Supplement: SC-015-D3SC04971J-s002 [file SC-015-D3SC04971J-s002.zip › structures/clustering-based-on-MD/ttag_spce/cluster19.pdb]

REMARK   1                     PDB file generated by ptraj (set 14508)
ATOM      1 HO5' TT5     1       6.816  -3.375  -2.969  0.00  0.00
ATOM      2  O5' TT5     1       5.876  -3.205  -3.064  0.00  0.00
ATOM      3  C5' TT5     1       5.450  -2.859  -1.756  0.00  0.00
ATOM      4  H5' TT5     1       6.176  -2.118  -1.423  0.00  0.00
ATOM      5 H5'' TT5     1       5.538  -3.700  -1.068  0.00  0.00
ATOM      6  C4' TT5     1       4.019  -2.307  -1.573  0.00  0.00
ATOM      7  H4' TT5     1       3.856  -2.235  -0.498  0.00  0.00
ATOM      8  O4' TT5     1       3.795  -1.084  -2.204  0.00  0.00
ATOM      9  C1' TT5     1       2.493  -1.063  -2.627  0.00  0.00
ATOM     10  H1' TT5     1       1.772  -0.940  -1.819  0.00  0.00
ATOM     11  C2' TT5     1       2.432  -2.457  -3.194  0.00  0.00
ATOM     12  H2' TT5     1       3.121  -2.570  -4.031  0.00  0.00
ATOM     13 H2'' TT5     1       1.421  -2.756  -3.471  0.00  0.00
ATOM     14  N1  TT5     1       2.472   0.051  -3.742  0.00  0.00
ATOM     15  C2  TT5     1       2.897   1.311  -3.433  0.00  0.00
ATOM     16  O2  TT5     1       2.818   1.736  -2.291  0.00  0.00
ATOM     17  N3  TT5     1       3.328   2.173  -4.432  0.00  0.00
ATOM     18  H3  TT5     1       3.965   2.904  -4.150  0.00  0.00
ATOM     19  C4  TT5     1       3.279   2.011  -5.765  0.00  0.00
ATOM     20  O4  TT5     1       3.852   2.803  -6.573  0.00  0.00
ATOM     21  C5  TT5     1       2.617   0.685  -6.276  0.00  0.00
ATOM     22  C5x TT5     1       1.230   0.982  -6.856  0.00  0.00
ATOM     23  C4x TT5     1       0.739   2.448  -6.892  0.00  0.00
ATOM     24  O4x TT5     1       0.773   3.213  -7.867  0.00  0.00
ATOM     25  N3x TT5     1       0.287   2.929  -5.677  0.00  0.00
ATOM     26  H3x TT5     1      -0.129   3.849  -5.685  0.00  0.00
ATOM     27  C2x TT5     1      -0.156   2.239  -4.593  0.00  0.00
ATOM     28  O2x TT5     1      -0.503   2.918  -3.640  0.00  0.00
ATOM     29  N1x TT5     1      -0.202   0.848  -4.625  0.00  0.00
ATOM     30 C1'x TT5     1      -1.109   0.238  -3.661  0.00  0.00
ATOM     31 H11x TT5     1      -1.745   1.013  -3.233  0.00  0.00
ATOM     32 C2'x TT5     1      -2.051  -0.929  -4.154  0.00  0.00
ATOM     33 H2'x TT5     1      -1.407  -1.613  -4.707  0.00  0.00
ATOM     34 H22x TT5     1      -2.948  -0.617  -4.688  0.00  0.00
ATOM     35 O4'x TT5     1      -0.495  -0.302  -2.480  0.00  0.00
ATOM     36  C6x TT5     1       0.672   0.127  -5.626  0.00  0.00
ATOM     37  H6x TT5     1       0.198  -0.777  -6.011  0.00  0.00
ATOM     38  C7x TT5     1       0.946   0.299  -8.226  0.00  0.00
ATOM     39 H71x TT5     1      -0.054   0.687  -8.423  0.00  0.00
ATOM     40 H72x TT5     1       1.642   0.648  -8.988  0.00  0.00
ATOM     41 H73x TT5     1       1.068  -0.783  -8.207  0.00  0.00
ATOM     42  C7  TT5     1       3.601  -0.035  -7.174  0.00  0.00
ATOM     43  H71 TT5     1       3.205  -1.027  -7.387  0.00  0.00
ATOM     44  H72 TT5     1       3.709   0.527  -8.102  0.00  0.00
ATOM     45  H73 TT5     1       4.584  -0.177  -6.725  0.00  0.00
ATOM     46  C6  TT5     1       2.076  -0.241  -5.143  0.00  0.00
ATOM     47  H6  TT5     1       2.276  -1.281  -5.400  0.00  0.00
ATOM     48  C3' TT5     1       2.975  -3.328  -2.028  0.00  0.00
ATOM     49  H3' TT5     1       3.471  -4.161  -2.528  0.00  0.00
ATOM     50  O3' TT5     1       2.042  -3.639  -1.029  0.00  0.00
ATOM     51  Px  TT5     1       0.711  -4.365  -1.332  0.00  0.00
ATOM     52 OP1x TT5     1       0.198  -4.960  -0.073  0.00  0.00
ATOM     53 OP2x TT5     1       0.935  -5.262  -2.547  0.00  0.00
ATOM     54 O5'x TT5     1      -0.396  -3.311  -1.787  0.00  0.00
ATOM     55 C5'x TT5     1      -0.931  -2.314  -0.992  0.00  0.00
ATOM     56 H51x TT5     1      -0.197  -1.863  -0.324  0.00  0.00
ATOM     57 H52x TT5     1      -1.758  -2.659  -0.371  0.00  0.00
ATOM     58 C4'x TT5     1      -1.434  -1.048  -1.759  0.00  0.00
ATOM     59 H4'x TT5     1      -1.919  -0.386  -1.042  0.00  0.00
ATOM     60 C3'x TT5     1      -2.478  -1.531  -2.794  0.00  0.00
ATOM     61 H3'x TT5     1      -2.473  -2.608  -2.965  0.00  0.00
ATOM     62 O3'x TT5     1      -3.795  -1.120  -2.479  0.00  0.00
ATOM     63  P   DA      2      -4.743  -2.055  -1.592  0.00  0.00
ATOM     64  OP1 DA      2      -4.748  -3.430  -2.108  0.00  0.00
ATOM     65  OP2 DA      2      -5.998  -1.380  -1.588  0.00  0.00
ATOM     66  O5' DA      2      -4.325  -2.172  -0.050  0.00  0.00
ATOM     67  C5' DA      2      -4.453  -1.031   0.826  0.00  0.00
ATOM     68  H5' DA      2      -5.522  -0.850   0.940  0.00  0.00
ATOM     69 H5'' DA      2      -4.062  -0.141   0.333  0.00  0.00
ATOM     70  C4' DA      2      -3.867  -1.322   2.168  0.00  0.00
ATOM     71  H4' DA      2      -4.294  -2.246   2.557  0.00  0.00
ATOM     72  O4' DA      2      -2.457  -1.451   1.949  0.00  0.00
ATOM     73  C1' DA      2      -1.829  -0.441   2.704  0.00  0.00
ATOM     74  H1' DA      2      -1.522  -0.789   3.690  0.00  0.00
ATOM     75  N9  DA      2      -0.683   0.108   1.855  0.00  0.00
ATOM     76  C8  DA      2      -0.571   0.986   0.774  0.00  0.00
ATOM     77  H8  DA      2      -1.398   1.633   0.519  0.00  0.00
ATOM     78  N7  DA      2       0.603   1.161   0.282  0.00  0.00
ATOM     79  C5  DA      2       1.405   0.349   1.156  0.00  0.00
ATOM     80  C6  DA      2       2.819   0.019   1.250  0.00  0.00
ATOM     81  N6  DA      2       3.801   0.339   0.387  0.00  0.00
ATOM     82  H61 DA      2       4.769   0.061   0.458  0.00  0.00
ATOM     83  H62 DA      2       3.513   1.089  -0.225  0.00  0.00
ATOM     84  N1  DA      2       3.207  -0.846   2.158  0.00  0.00
ATOM     85  C2  DA      2       2.330  -1.353   3.022  0.00  0.00
ATOM     86  H2  DA      2       2.691  -1.953   3.844  0.00  0.00
ATOM     87  N3  DA      2       1.001  -1.183   3.020  0.00  0.00
ATOM     88  C4  DA      2       0.655  -0.281   2.058  0.00  0.00
ATOM     89  C3' DA      2      -4.124  -0.190   3.052  0.00  0.00
ATOM     90  H3' DA      2      -4.992   0.416   2.793  0.00  0.00
ATOM     91  C2' DA      2      -2.824   0.617   3.058  0.00  0.00
ATOM     92  H2' DA      2      -2.937   1.345   2.254  0.00  0.00
ATOM     93 H2'' DA      2      -2.662   1.105   4.019  0.00  0.00
ATOM     94  O3' DA      2      -4.330  -0.851   4.283  0.00  0.00
ATOM     95  P   DG3     3      -4.872  -0.130   5.642  0.00  0.00
ATOM     96  OP1 DG3     3      -5.376  -1.133   6.564  0.00  0.00
ATOM     97  OP2 DG3     3      -5.781   0.997   5.172  0.00  0.00
ATOM     98  O5' DG3     3      -3.506   0.597   6.272  0.00  0.00
ATOM     99  C5' DG3     3      -2.555  -0.183   6.996  0.00  0.00
ATOM    100  H5' DG3     3      -2.336  -1.160   6.566  0.00  0.00
ATOM    101 H5'' DG3     3      -2.918  -0.294   8.018  0.00  0.00
ATOM    102  C4' DG3     3      -1.220   0.572   7.046  0.00  0.00
ATOM    103  H4' DG3     3      -0.474  -0.046   7.547  0.00  0.00
ATOM    104  O4' DG3     3      -0.693   0.873   5.732  0.00  0.00
ATOM    105  C1' DG3     3      -0.082   2.080   5.882  0.00  0.00
ATOM    106  H1' DG3     3       0.903   2.056   6.347  0.00  0.00
ATOM    107  N9  DG3     3       0.218   2.682   4.534  0.00  0.00
ATOM    108  C8  DG3     3      -0.707   3.279   3.698  0.00  0.00
ATOM    109  H8  DG3     3      -1.713   3.587   3.945  0.00  0.00
ATOM    110  N7  DG3     3      -0.178   3.735   2.583  0.00  0.00
ATOM    111  C5  DG3     3       1.181   3.367   2.681  0.00  0.00
ATOM    112  C6  DG3     3       2.270   3.664   1.781  0.00  0.00
ATOM    113  O6  DG3     3       2.279   4.244   0.663  0.00  0.00
ATOM    114  N1  DG3     3       3.468   3.311   2.314  0.00  0.00
ATOM    115  H1  DG3     3       4.329   3.425   1.799  0.00  0.00
ATOM    116  C2  DG3     3       3.611   2.757   3.574  0.00  0.00
ATOM    117  N2  DG3     3       4.877   2.443   3.800  0.00  0.00
ATOM    118  H21 DG3     3       5.596   2.827   3.205  0.00  0.00
ATOM    119  H22 DG3     3       5.146   1.896   4.606  0.00  0.00
ATOM    120  N3  DG3     3       2.647   2.325   4.381  0.00  0.00
ATOM    121  C4  DG3     3       1.432   2.790   3.896  0.00  0.00
ATOM    122  C3' DG3     3      -1.267   1.883   7.810  0.00  0.00
ATOM    123  H3' DG3     3      -2.305   1.996   8.122  0.00  0.00
ATOM    124  C2' DG3     3      -0.943   2.958   6.843  0.00  0.00
ATOM    125  H2' DG3     3      -1.778   3.271   6.216  0.00  0.00
ATOM    126 H2'' DG3     3      -0.481   3.859   7.247  0.00  0.00
ATOM    127  O3' DG3     3      -0.287   1.869   8.811  0.00  0.00
ATOM    128 HO3' DG3     3      -0.239   0.964   9.126  0.00  0.00
