# Supplementary material for: Photoinduced charge separation and DNA self-repair depend on sequence directionality and stacking pattern
Source: Chem Sci. 2023 Dec 28;15(6):2158–66. doi: 10.1039/d3sc04971j (PMC10848779; doi:10.1039/d3sc04971j)
Supplement: SC-015-D3SC04971J-s002 [file SC-015-D3SC04971J-s002.zip › structures/clustering-based-on-MD/ttag_spce/cluster2.pdb]

REMARK   1                     PDB file generated by ptraj (set 29857)
ATOM      1 HO5' TT5     1       1.568  -6.357  -9.072  0.00  0.00
ATOM      2  O5' TT5     1       2.205  -6.659  -8.421  0.00  0.00
ATOM      3  C5' TT5     1       1.489  -7.249  -7.331  0.00  0.00
ATOM      4  H5' TT5     1       2.020  -8.124  -6.957  0.00  0.00
ATOM      5 H5'' TT5     1       0.587  -7.687  -7.757  0.00  0.00
ATOM      6  C4' TT5     1       1.206  -6.311  -6.134  0.00  0.00
ATOM      7  H4' TT5     1       0.816  -6.900  -5.304  0.00  0.00
ATOM      8  O4' TT5     1       2.441  -5.622  -5.745  0.00  0.00
ATOM      9  C1' TT5     1       1.989  -4.416  -5.208  0.00  0.00
ATOM     10  H1' TT5     1       1.482  -4.412  -4.242  0.00  0.00
ATOM     11  C2' TT5     1       0.953  -4.026  -6.260  0.00  0.00
ATOM     12  H2' TT5     1       1.373  -3.734  -7.222  0.00  0.00
ATOM     13 H2'' TT5     1       0.386  -3.127  -6.018  0.00  0.00
ATOM     14  N1  TT5     1       3.159  -3.448  -5.036  0.00  0.00
ATOM     15  C2  TT5     1       4.169  -3.748  -4.121  0.00  0.00
ATOM     16  O2  TT5     1       4.011  -4.714  -3.334  0.00  0.00
ATOM     17  N3  TT5     1       5.330  -3.059  -4.130  0.00  0.00
ATOM     18  H3  TT5     1       6.085  -3.527  -3.649  0.00  0.00
ATOM     19  C4  TT5     1       5.619  -2.032  -5.033  0.00  0.00
ATOM     20  O4  TT5     1       6.803  -1.724  -5.249  0.00  0.00
ATOM     21  C5  TT5     1       4.476  -1.384  -5.825  0.00  0.00
ATOM     22  C5x TT5     1       3.871  -0.103  -5.148  0.00  0.00
ATOM     23  C4x TT5     1       4.758   0.301  -3.922  0.00  0.00
ATOM     24  O4x TT5     1       5.832   0.931  -3.958  0.00  0.00
ATOM     25  N3x TT5     1       4.415  -0.265  -2.673  0.00  0.00
ATOM     26  H3x TT5     1       4.984  -0.029  -1.873  0.00  0.00
ATOM     27  C2x TT5     1       3.161  -0.860  -2.421  0.00  0.00
ATOM     28  O2x TT5     1       3.015  -1.158  -1.240  0.00  0.00
ATOM     29  N1x TT5     1       2.229  -1.057  -3.450  0.00  0.00
ATOM     30 C1'x TT5     1       0.803  -1.216  -3.037  0.00  0.00
ATOM     31 H11x TT5     1       0.849  -0.796  -2.032  0.00  0.00
ATOM     32 C2'x TT5     1      -0.291  -0.427  -3.649  0.00  0.00
ATOM     33 H2'x TT5     1      -0.297  -0.691  -4.706  0.00  0.00
ATOM     34 H22x TT5     1      -0.151   0.641  -3.481  0.00  0.00
ATOM     35 O4'x TT5     1       0.371  -2.484  -2.844  0.00  0.00
ATOM     36  C6x TT5     1       2.556  -0.831  -4.872  0.00  0.00
ATOM     37  H6x TT5     1       1.701  -0.497  -5.460  0.00  0.00
ATOM     38  C7x TT5     1       3.616   1.207  -5.960  0.00  0.00
ATOM     39 H71x TT5     1       3.285   1.854  -5.148  0.00  0.00
ATOM     40 H72x TT5     1       4.585   1.649  -6.192  0.00  0.00
ATOM     41 H73x TT5     1       2.876   1.026  -6.740  0.00  0.00
ATOM     42  C7  TT5     1       4.863  -1.128  -7.291  0.00  0.00
ATOM     43  H71 TT5     1       5.653  -0.378  -7.330  0.00  0.00
ATOM     44  H72 TT5     1       5.196  -2.082  -7.698  0.00  0.00
ATOM     45  H73 TT5     1       4.096  -0.736  -7.959  0.00  0.00
ATOM     46  C6  TT5     1       3.106  -2.061  -5.636  0.00  0.00
ATOM     47  H6  TT5     1       2.629  -2.071  -6.616  0.00  0.00
ATOM     48  C3' TT5     1       0.133  -5.274  -6.364  0.00  0.00
ATOM     49  H3' TT5     1      -0.244  -5.430  -7.374  0.00  0.00
ATOM     50  O3' TT5     1      -0.839  -5.551  -5.306  0.00  0.00
ATOM     51  Px  TT5     1      -2.201  -4.834  -5.133  0.00  0.00
ATOM     52 OP1x TT5     1      -2.861  -5.856  -4.375  0.00  0.00
ATOM     53 OP2x TT5     1      -2.791  -4.371  -6.419  0.00  0.00
ATOM     54 O5'x TT5     1      -2.076  -3.537  -4.234  0.00  0.00
ATOM     55 C5'x TT5     1      -1.816  -3.631  -2.819  0.00  0.00
ATOM     56 H51x TT5     1      -1.273  -4.553  -2.616  0.00  0.00
ATOM     57 H52x TT5     1      -2.770  -3.578  -2.293  0.00  0.00
ATOM     58 C4'x TT5     1      -0.984  -2.361  -2.502  0.00  0.00
ATOM     59 H4'x TT5     1      -1.075  -2.190  -1.430  0.00  0.00
ATOM     60 C3'x TT5     1      -1.524  -1.038  -3.056  0.00  0.00
ATOM     61 H3'x TT5     1      -2.244  -1.228  -3.851  0.00  0.00
ATOM     62 O3'x TT5     1      -2.023  -0.131  -2.039  0.00  0.00
ATOM     63  P   DA      2      -3.183   0.922  -2.311  0.00  0.00
ATOM     64  OP1 DA      2      -4.399   0.273  -2.855  0.00  0.00
ATOM     65  OP2 DA      2      -2.583   2.055  -3.041  0.00  0.00
ATOM     66  O5' DA      2      -3.575   1.302  -0.824  0.00  0.00
ATOM     67  C5' DA      2      -2.893   2.322  -0.122  0.00  0.00
ATOM     68  H5' DA      2      -3.537   2.932   0.511  0.00  0.00
ATOM     69 H5'' DA      2      -2.188   2.856  -0.759  0.00  0.00
ATOM     70  C4' DA      2      -1.928   1.507   0.841  0.00  0.00
ATOM     71  H4' DA      2      -1.455   0.730   0.242  0.00  0.00
ATOM     72  O4' DA      2      -0.962   2.366   1.410  0.00  0.00
ATOM     73  C1' DA      2      -0.865   2.172   2.789  0.00  0.00
ATOM     74  H1' DA      2      -0.237   1.317   3.040  0.00  0.00
ATOM     75  N9  DA      2      -0.303   3.442   3.345  0.00  0.00
ATOM     76  C8  DA      2       0.968   3.420   3.898  0.00  0.00
ATOM     77  H8  DA      2       1.527   2.499   3.968  0.00  0.00
ATOM     78  N7  DA      2       1.401   4.593   4.155  0.00  0.00
ATOM     79  C5  DA      2       0.292   5.389   3.840  0.00  0.00
ATOM     80  C6  DA      2       0.003   6.779   4.040  0.00  0.00
ATOM     81  N6  DA      2       0.727   7.753   4.545  0.00  0.00
ATOM     82  H61 DA      2       0.334   8.684   4.565  0.00  0.00
ATOM     83  H62 DA      2       1.661   7.567   4.879  0.00  0.00
ATOM     84  N1  DA      2      -1.124   7.318   3.639  0.00  0.00
ATOM     85  C2  DA      2      -2.046   6.483   3.133  0.00  0.00
ATOM     86  H2  DA      2      -3.051   6.875   3.100  0.00  0.00
ATOM     87  N3  DA      2      -2.057   5.171   3.014  0.00  0.00
ATOM     88  C4  DA      2      -0.795   4.709   3.394  0.00  0.00
ATOM     89  C3' DA      2      -2.688   0.901   2.074  0.00  0.00
ATOM     90  H3' DA      2      -3.776   0.950   2.020  0.00  0.00
ATOM     91  C2' DA      2      -2.346   1.854   3.207  0.00  0.00
ATOM     92  H2' DA      2      -2.883   2.800   3.137  0.00  0.00
ATOM     93 H2'' DA      2      -2.490   1.454   4.211  0.00  0.00
ATOM     94  O3' DA      2      -2.134  -0.474   2.261  0.00  0.00
ATOM     95  P   DG3     3      -2.676  -1.438   3.480  0.00  0.00
ATOM     96  OP1 DG3     3      -2.088  -2.804   3.327  0.00  0.00
ATOM     97  OP2 DG3     3      -4.168  -1.245   3.618  0.00  0.00
ATOM     98  O5' DG3     3      -1.870  -0.825   4.757  0.00  0.00
ATOM     99  C5' DG3     3      -0.468  -1.094   4.899  0.00  0.00
ATOM    100  H5' DG3     3       0.015  -0.667   4.020  0.00  0.00
ATOM    101 H5'' DG3     3      -0.315  -2.169   5.001  0.00  0.00
ATOM    102  C4' DG3     3       0.186  -0.497   6.048  0.00  0.00
ATOM    103  H4' DG3     3       1.208  -0.872   6.086  0.00  0.00
ATOM    104  O4' DG3     3       0.352   0.921   5.786  0.00  0.00
ATOM    105  C1' DG3     3       0.524   1.463   7.070  0.00  0.00
ATOM    106  H1' DG3     3       1.536   1.224   7.397  0.00  0.00
ATOM    107  N9  DG3     3       0.290   2.929   7.171  0.00  0.00
ATOM    108  C8  DG3     3       1.277   3.858   7.625  0.00  0.00
ATOM    109  H8  DG3     3       2.317   3.604   7.766  0.00  0.00
ATOM    110  N7  DG3     3       0.798   5.153   7.666  0.00  0.00
ATOM    111  C5  DG3     3      -0.543   4.972   7.318  0.00  0.00
ATOM    112  C6  DG3     3      -1.573   5.956   7.114  0.00  0.00
ATOM    113  O6  DG3     3      -1.467   7.151   7.139  0.00  0.00
ATOM    114  N1  DG3     3      -2.780   5.495   6.673  0.00  0.00
ATOM    115  H1  DG3     3      -3.459   6.153   6.317  0.00  0.00
ATOM    116  C2  DG3     3      -3.027   4.183   6.446  0.00  0.00
ATOM    117  N2  DG3     3      -4.243   3.934   5.893  0.00  0.00
ATOM    118  H21 DG3     3      -4.917   4.684   5.944  0.00  0.00
ATOM    119  H22 DG3     3      -4.443   3.027   5.496  0.00  0.00
ATOM    120  N3  DG3     3      -2.096   3.172   6.617  0.00  0.00
ATOM    121  C4  DG3     3      -0.842   3.671   7.010  0.00  0.00
ATOM    122  C3' DG3     3      -0.417  -0.647   7.484  0.00  0.00
ATOM    123  H3' DG3     3      -1.472  -0.852   7.301  0.00  0.00
ATOM    124  C2' DG3     3      -0.325   0.703   8.083  0.00  0.00
ATOM    125  H2' DG3     3      -1.376   0.982   8.168  0.00  0.00
ATOM    126 H2'' DG3     3       0.012   0.771   9.117  0.00  0.00
ATOM    127  O3' DG3     3       0.179  -1.616   8.198  0.00  0.00
ATOM    128 HO3' DG3     3       0.993  -1.366   8.641  0.00  0.00
