# Supplementary material for: Photoinduced charge separation and DNA self-repair depend on sequence directionality and stacking pattern
Source: Chem Sci. 2023 Dec 28;15(6):2158–66. doi: 10.1039/d3sc04971j (PMC10848779; doi:10.1039/d3sc04971j)
Supplement: SC-015-D3SC04971J-s002 [file SC-015-D3SC04971J-s002.zip › structures/clustering-based-on-MD/ttag_spce/cluster20.pdb]

REMARK   1                     PDB file generated by ptraj (set 25790)
ATOM      1 HO5' TT5     1       5.146  -4.889  -1.520  0.00  0.00
ATOM      2  O5' TT5     1       4.499  -5.303  -0.944  0.00  0.00
ATOM      3  C5' TT5     1       3.962  -4.455   0.094  0.00  0.00
ATOM      4  H5' TT5     1       4.741  -3.845   0.551  0.00  0.00
ATOM      5 H5'' TT5     1       3.690  -5.136   0.900  0.00  0.00
ATOM      6  C4' TT5     1       2.838  -3.414  -0.337  0.00  0.00
ATOM      7  H4' TT5     1       2.324  -3.193   0.598  0.00  0.00
ATOM      8  O4' TT5     1       3.329  -2.172  -0.845  0.00  0.00
ATOM      9  C1' TT5     1       2.419  -1.773  -1.837  0.00  0.00
ATOM     10  H1' TT5     1       1.574  -1.320  -1.319  0.00  0.00
ATOM     11  C2' TT5     1       1.947  -3.042  -2.465  0.00  0.00
ATOM     12  H2' TT5     1       2.710  -3.415  -3.148  0.00  0.00
ATOM     13 H2'' TT5     1       1.012  -2.908  -3.009  0.00  0.00
ATOM     14  N1  TT5     1       2.946  -0.867  -2.919  0.00  0.00
ATOM     15  C2  TT5     1       3.726   0.234  -2.502  0.00  0.00
ATOM     16  O2  TT5     1       3.859   0.577  -1.332  0.00  0.00
ATOM     17  N3  TT5     1       4.524   0.924  -3.476  0.00  0.00
ATOM     18  H3  TT5     1       5.108   1.661  -3.108  0.00  0.00
ATOM     19  C4  TT5     1       4.589   0.620  -4.820  0.00  0.00
ATOM     20  O4  TT5     1       5.478   1.080  -5.478  0.00  0.00
ATOM     21  C5  TT5     1       3.755  -0.476  -5.384  0.00  0.00
ATOM     22  C5x TT5     1       2.556   0.032  -6.250  0.00  0.00
ATOM     23  C4x TT5     1       2.782   1.474  -6.730  0.00  0.00
ATOM     24  O4x TT5     1       3.365   1.726  -7.763  0.00  0.00
ATOM     25  N3x TT5     1       2.300   2.496  -5.953  0.00  0.00
ATOM     26  H3x TT5     1       2.419   3.405  -6.377  0.00  0.00
ATOM     27  C2x TT5     1       1.539   2.421  -4.797  0.00  0.00
ATOM     28  O2x TT5     1       1.248   3.448  -4.167  0.00  0.00
ATOM     29  N1x TT5     1       1.190   1.176  -4.228  0.00  0.00
ATOM     30 C1'x TT5     1      -0.024   1.104  -3.382  0.00  0.00
ATOM     31 H11x TT5     1      -0.094   2.006  -2.774  0.00  0.00
ATOM     32 C2'x TT5     1      -1.311   0.758  -4.093  0.00  0.00
ATOM     33 H2'x TT5     1      -1.205   0.025  -4.893  0.00  0.00
ATOM     34 H22x TT5     1      -1.713   1.678  -4.517  0.00  0.00
ATOM     35 O4'x TT5     1       0.073   0.231  -2.305  0.00  0.00
ATOM     36  C6x TT5     1       1.593  -0.054  -5.033  0.00  0.00
ATOM     37  H6x TT5     1       0.711  -0.624  -5.326  0.00  0.00
ATOM     38  C7x TT5     1       1.975  -0.894  -7.405  0.00  0.00
ATOM     39 H71x TT5     1       2.645  -0.878  -8.265  0.00  0.00
ATOM     40 H72x TT5     1       1.936  -1.930  -7.068  0.00  0.00
ATOM     41 H73x TT5     1       1.015  -0.549  -7.789  0.00  0.00
ATOM     42  C7  TT5     1       4.596  -1.646  -5.909  0.00  0.00
ATOM     43  H71 TT5     1       5.424  -1.752  -5.208  0.00  0.00
ATOM     44  H72 TT5     1       3.986  -2.541  -6.032  0.00  0.00
ATOM     45  H73 TT5     1       5.101  -1.346  -6.827  0.00  0.00
ATOM     46  C6  TT5     1       2.663  -0.982  -4.392  0.00  0.00
ATOM     47  H6  TT5     1       2.366  -1.996  -4.660  0.00  0.00
ATOM     48  C3' TT5     1       1.795  -4.015  -1.252  0.00  0.00
ATOM     49  H3' TT5     1       2.093  -5.049  -1.430  0.00  0.00
ATOM     50  O3' TT5     1       0.531  -3.964  -0.714  0.00  0.00
ATOM     51  Px  TT5     1      -0.897  -4.156  -1.516  0.00  0.00
ATOM     52 OP1x TT5     1      -2.052  -4.411  -0.603  0.00  0.00
ATOM     53 OP2x TT5     1      -0.656  -5.067  -2.664  0.00  0.00
ATOM     54 O5'x TT5     1      -0.978  -2.666  -2.061  0.00  0.00
ATOM     55 C5'x TT5     1      -1.294  -1.590  -1.217  0.00  0.00
ATOM     56 H51x TT5     1      -0.690  -1.502  -0.314  0.00  0.00
ATOM     57 H52x TT5     1      -2.326  -1.692  -0.881  0.00  0.00
ATOM     58 C4'x TT5     1      -1.213  -0.221  -1.888  0.00  0.00
ATOM     59 H4'x TT5     1      -1.535   0.487  -1.125  0.00  0.00
ATOM     60 C3'x TT5     1      -2.167   0.069  -3.045  0.00  0.00
ATOM     61 H3'x TT5     1      -2.537  -0.820  -3.556  0.00  0.00
ATOM     62 O3'x TT5     1      -3.304   0.758  -2.710  0.00  0.00
ATOM     63  P   DA      2      -4.666   0.034  -2.409  0.00  0.00
ATOM     64  OP1 DA      2      -4.809  -1.049  -3.346  0.00  0.00
ATOM     65  OP2 DA      2      -5.670   1.118  -2.288  0.00  0.00
ATOM     66  O5' DA      2      -4.377  -0.537  -1.016  0.00  0.00
ATOM     67  C5' DA      2      -4.382   0.300   0.121  0.00  0.00
ATOM     68  H5' DA      2      -5.405   0.673   0.097  0.00  0.00
ATOM     69 H5'' DA      2      -3.680   1.115  -0.054  0.00  0.00
ATOM     70  C4' DA      2      -4.057  -0.493   1.395  0.00  0.00
ATOM     71  H4' DA      2      -4.466  -1.503   1.399  0.00  0.00
ATOM     72  O4' DA      2      -2.661  -0.737   1.380  0.00  0.00
ATOM     73  C1' DA      2      -2.007   0.127   2.335  0.00  0.00
ATOM     74  H1' DA      2      -1.642  -0.459   3.179  0.00  0.00
ATOM     75  N9  DA      2      -0.727   0.664   1.740  0.00  0.00
ATOM     76  C8  DA      2       0.506   0.058   1.712  0.00  0.00
ATOM     77  H8  DA      2       0.626  -0.935   2.120  0.00  0.00
ATOM     78  N7  DA      2       1.401   0.601   0.963  0.00  0.00
ATOM     79  C5  DA      2       0.731   1.753   0.502  0.00  0.00
ATOM     80  C6  DA      2       1.048   2.794  -0.389  0.00  0.00
ATOM     81  N6  DA      2       2.121   3.015  -1.107  0.00  0.00
ATOM     82  H61 DA      2       2.194   3.739  -1.807  0.00  0.00
ATOM     83  H62 DA      2       2.876   2.360  -0.961  0.00  0.00
ATOM     84  N1  DA      2       0.135   3.659  -0.821  0.00  0.00
ATOM     85  C2  DA      2      -1.037   3.655  -0.245  0.00  0.00
ATOM     86  H2  DA      2      -1.703   4.393  -0.669  0.00  0.00
ATOM     87  N3  DA      2      -1.429   2.840   0.703  0.00  0.00
ATOM     88  C4  DA      2      -0.535   1.860   0.996  0.00  0.00
ATOM     89  C3' DA      2      -4.320   0.153   2.806  0.00  0.00
ATOM     90  H3' DA      2      -5.215   0.776   2.819  0.00  0.00
ATOM     91  C2' DA      2      -3.100   1.097   2.873  0.00  0.00
ATOM     92  H2' DA      2      -3.127   1.998   2.260  0.00  0.00
ATOM     93 H2'' DA      2      -2.718   1.356   3.860  0.00  0.00
ATOM     94  O3' DA      2      -4.454  -0.806   3.788  0.00  0.00
ATOM     95  P   DG3     3      -4.451  -0.414   5.337  0.00  0.00
ATOM     96  OP1 DG3     3      -5.264  -1.436   6.040  0.00  0.00
ATOM     97  OP2 DG3     3      -4.808   1.014   5.414  0.00  0.00
ATOM     98  O5' DG3     3      -2.970  -0.537   5.864  0.00  0.00
ATOM     99  C5' DG3     3      -2.174  -1.677   5.582  0.00  0.00
ATOM    100  H5' DG3     3      -2.318  -1.897   4.524  0.00  0.00
ATOM    101 H5'' DG3     3      -2.580  -2.461   6.221  0.00  0.00
ATOM    102  C4' DG3     3      -0.744  -1.441   5.989  0.00  0.00
ATOM    103  H4' DG3     3      -0.284  -2.407   6.200  0.00  0.00
ATOM    104  O4' DG3     3      -0.117  -0.836   4.926  0.00  0.00
ATOM    105  C1' DG3     3       1.140  -0.500   5.479  0.00  0.00
ATOM    106  H1' DG3     3       1.758  -1.396   5.421  0.00  0.00
ATOM    107  N9  DG3     3       1.817   0.596   4.742  0.00  0.00
ATOM    108  C8  DG3     3       3.099   0.548   4.123  0.00  0.00
ATOM    109  H8  DG3     3       3.644  -0.369   4.292  0.00  0.00
ATOM    110  N7  DG3     3       3.532   1.600   3.494  0.00  0.00
ATOM    111  C5  DG3     3       2.345   2.397   3.591  0.00  0.00
ATOM    112  C6  DG3     3       2.138   3.780   3.092  0.00  0.00
ATOM    113  O6  DG3     3       2.942   4.543   2.627  0.00  0.00
ATOM    114  N1  DG3     3       0.881   4.320   3.459  0.00  0.00
ATOM    115  H1  DG3     3       0.506   5.180   3.084  0.00  0.00
ATOM    116  C2  DG3     3      -0.026   3.570   4.145  0.00  0.00
ATOM    117  N2  DG3     3      -1.187   4.158   4.322  0.00  0.00
ATOM    118  H21 DG3     3      -1.363   5.103   4.012  0.00  0.00
ATOM    119  H22 DG3     3      -1.842   3.655   4.904  0.00  0.00
ATOM    120  N3  DG3     3       0.109   2.386   4.659  0.00  0.00
ATOM    121  C4  DG3     3       1.335   1.820   4.351  0.00  0.00
ATOM    122  C3' DG3     3      -0.533  -0.573   7.252  0.00  0.00
ATOM    123  H3' DG3     3      -1.224   0.270   7.277  0.00  0.00
ATOM    124  C2' DG3     3       0.832  -0.128   6.957  0.00  0.00
ATOM    125  H2' DG3     3       0.964   0.947   7.080  0.00  0.00
ATOM    126 H2'' DG3     3       1.607  -0.646   7.523  0.00  0.00
ATOM    127  O3' DG3     3      -0.594  -1.426   8.385  0.00  0.00
ATOM    128 HO3' DG3     3       0.026  -2.143   8.231  0.00  0.00
