# Supplementary material for: Photoinduced charge separation and DNA self-repair depend on sequence directionality and stacking pattern
Source: Chem Sci. 2023 Dec 28;15(6):2158–66. doi: 10.1039/d3sc04971j (PMC10848779; doi:10.1039/d3sc04971j)
Supplement: SC-015-D3SC04971J-s002 [file SC-015-D3SC04971J-s002.zip › structures/clustering-based-on-MD/ttag_spce/cluster3.pdb]

REMARK   1                     PDB file generated by ptraj (set 59579)
ATOM      1 HO5' TT5     1       0.536  -3.318 -10.280  0.00  0.00
ATOM      2  O5' TT5     1      -0.034  -3.997 -10.648  0.00  0.00
ATOM      3  C5' TT5     1       0.295  -5.156  -9.858  0.00  0.00
ATOM      4  H5' TT5     1       1.137  -5.673 -10.318  0.00  0.00
ATOM      5 H5'' TT5     1      -0.562  -5.829  -9.880  0.00  0.00
ATOM      6  C4' TT5     1       0.417  -4.798  -8.378  0.00  0.00
ATOM      7  H4' TT5     1       0.737  -5.671  -7.808  0.00  0.00
ATOM      8  O4' TT5     1       1.420  -3.816  -8.267  0.00  0.00
ATOM      9  C1' TT5     1       1.215  -3.126  -7.055  0.00  0.00
ATOM     10  H1' TT5     1       1.321  -3.789  -6.197  0.00  0.00
ATOM     11  C2' TT5     1      -0.287  -2.854  -7.194  0.00  0.00
ATOM     12  H2' TT5     1      -0.535  -2.089  -7.930  0.00  0.00
ATOM     13 H2'' TT5     1      -0.710  -2.575  -6.229  0.00  0.00
ATOM     14  N1  TT5     1       2.109  -1.984  -6.981  0.00  0.00
ATOM     15  C2  TT5     1       3.540  -2.268  -6.927  0.00  0.00
ATOM     16  O2  TT5     1       4.004  -3.353  -6.596  0.00  0.00
ATOM     17  N3  TT5     1       4.389  -1.300  -7.327  0.00  0.00
ATOM     18  H3  TT5     1       5.357  -1.445  -7.078  0.00  0.00
ATOM     19  C4  TT5     1       4.153  -0.052  -7.727  0.00  0.00
ATOM     20  O4  TT5     1       5.027   0.589  -8.249  0.00  0.00
ATOM     21  C5  TT5     1       2.638   0.507  -7.527  0.00  0.00
ATOM     22  C5x TT5     1       2.481   1.389  -6.278  0.00  0.00
ATOM     23  C4x TT5     1       3.793   1.781  -5.627  0.00  0.00
ATOM     24  O4x TT5     1       4.209   2.932  -5.642  0.00  0.00
ATOM     25  N3x TT5     1       4.306   0.978  -4.690  0.00  0.00
ATOM     26  H3x TT5     1       5.074   1.446  -4.231  0.00  0.00
ATOM     27  C2x TT5     1       3.648   0.013  -4.007  0.00  0.00
ATOM     28  O2x TT5     1       4.224  -0.414  -3.032  0.00  0.00
ATOM     29  N1x TT5     1       2.409  -0.447  -4.470  0.00  0.00
ATOM     30 C1'x TT5     1       1.731  -1.339  -3.506  0.00  0.00
ATOM     31 H11x TT5     1       2.409  -1.568  -2.685  0.00  0.00
ATOM     32 C2'x TT5     1       0.471  -0.850  -2.789  0.00  0.00
ATOM     33 H2'x TT5     1      -0.236  -0.343  -3.445  0.00  0.00
ATOM     34 H22x TT5     1       0.876  -0.194  -2.018  0.00  0.00
ATOM     35 O4'x TT5     1       1.262  -2.565  -4.073  0.00  0.00
ATOM     36  C6x TT5     1       1.722   0.215  -5.667  0.00  0.00
ATOM     37  H6x TT5     1       0.724   0.480  -5.319  0.00  0.00
ATOM     38  C7x TT5     1       1.504   2.541  -6.373  0.00  0.00
ATOM     39 H71x TT5     1       0.512   2.196  -6.666  0.00  0.00
ATOM     40 H72x TT5     1       1.383   3.025  -5.404  0.00  0.00
ATOM     41 H73x TT5     1       1.824   3.230  -7.155  0.00  0.00
ATOM     42  C7  TT5     1       2.130   1.141  -8.811  0.00  0.00
ATOM     43  H71 TT5     1       2.877   1.918  -8.976  0.00  0.00
ATOM     44  H72 TT5     1       2.309   0.525  -9.692  0.00  0.00
ATOM     45  H73 TT5     1       1.106   1.508  -8.752  0.00  0.00
ATOM     46  C6  TT5     1       1.603  -0.547  -6.996  0.00  0.00
ATOM     47  H6  TT5     1       0.581  -0.394  -7.344  0.00  0.00
ATOM     48  C3' TT5     1      -0.866  -4.181  -7.721  0.00  0.00
ATOM     49  H3' TT5     1      -1.588  -4.005  -8.519  0.00  0.00
ATOM     50  O3' TT5     1      -1.130  -5.134  -6.717  0.00  0.00
ATOM     51  Px  TT5     1      -2.165  -4.882  -5.479  0.00  0.00
ATOM     52 OP1x TT5     1      -2.189  -6.176  -4.784  0.00  0.00
ATOM     53 OP2x TT5     1      -3.409  -4.209  -5.981  0.00  0.00
ATOM     54 O5'x TT5     1      -1.523  -3.835  -4.422  0.00  0.00
ATOM     55 C5'x TT5     1      -0.459  -4.339  -3.658  0.00  0.00
ATOM     56 H51x TT5     1       0.167  -5.050  -4.198  0.00  0.00
ATOM     57 H52x TT5     1      -0.951  -4.900  -2.864  0.00  0.00
ATOM     58 C4'x TT5     1       0.535  -3.285  -3.010  0.00  0.00
ATOM     59 H4'x TT5     1       1.161  -3.844  -2.316  0.00  0.00
ATOM     60 C3'x TT5     1      -0.237  -2.157  -2.285  0.00  0.00
ATOM     61 H3'x TT5     1      -1.297  -2.294  -2.501  0.00  0.00
ATOM     62 O3'x TT5     1      -0.017  -2.300  -0.801  0.00  0.00
ATOM     63  P   DA      2      -0.923  -3.262   0.094  0.00  0.00
ATOM     64  OP1 DA      2      -0.086  -4.312   0.761  0.00  0.00
ATOM     65  OP2 DA      2      -2.044  -3.707  -0.816  0.00  0.00
ATOM     66  O5' DA      2      -1.612  -2.270   1.158  0.00  0.00
ATOM     67  C5' DA      2      -0.877  -1.945   2.347  0.00  0.00
ATOM     68  H5' DA      2      -0.046  -1.261   2.176  0.00  0.00
ATOM     69 H5'' DA      2      -0.497  -2.841   2.838  0.00  0.00
ATOM     70  C4' DA      2      -1.840  -1.290   3.357  0.00  0.00
ATOM     71  H4' DA      2      -2.550  -2.070   3.631  0.00  0.00
ATOM     72  O4' DA      2      -0.978  -1.054   4.506  0.00  0.00
ATOM     73  C1' DA      2      -1.017   0.366   4.777  0.00  0.00
ATOM     74  H1' DA      2      -1.763   0.595   5.538  0.00  0.00
ATOM     75  N9  DA      2       0.281   0.856   5.244  0.00  0.00
ATOM     76  C8  DA      2       1.387   1.214   4.448  0.00  0.00
ATOM     77  H8  DA      2       1.359   1.239   3.369  0.00  0.00
ATOM     78  N7  DA      2       2.357   1.599   5.180  0.00  0.00
ATOM     79  C5  DA      2       1.921   1.384   6.485  0.00  0.00
ATOM     80  C6  DA      2       2.561   1.483   7.759  0.00  0.00
ATOM     81  N6  DA      2       3.816   1.740   7.892  0.00  0.00
ATOM     82  H61 DA      2       4.148   1.680   8.844  0.00  0.00
ATOM     83  H62 DA      2       4.250   2.120   7.062  0.00  0.00
ATOM     84  N1  DA      2       1.964   1.131   8.886  0.00  0.00
ATOM     85  C2  DA      2       0.660   0.754   8.780  0.00  0.00
ATOM     86  H2  DA      2       0.113   0.531   9.684  0.00  0.00
ATOM     87  N3  DA      2      -0.032   0.599   7.668  0.00  0.00
ATOM     88  C4  DA      2       0.646   0.980   6.553  0.00  0.00
ATOM     89  C3' DA      2      -2.478   0.033   2.901  0.00  0.00
ATOM     90  H3' DA      2      -2.494   0.227   1.828  0.00  0.00
ATOM     91  C2' DA      2      -1.595   1.074   3.488  0.00  0.00
ATOM     92  H2' DA      2      -0.884   1.372   2.717  0.00  0.00
ATOM     93 H2'' DA      2      -1.965   2.049   3.805  0.00  0.00
ATOM     94  O3' DA      2      -3.750   0.088   3.515  0.00  0.00
ATOM     95  P   DG3     3      -4.889   1.214   3.391  0.00  0.00
ATOM     96  OP1 DG3     3      -6.111   0.533   3.754  0.00  0.00
ATOM     97  OP2 DG3     3      -4.805   1.815   2.093  0.00  0.00
ATOM     98  O5' DG3     3      -4.514   2.312   4.486  0.00  0.00
ATOM     99  C5' DG3     3      -4.724   1.999   5.853  0.00  0.00
ATOM    100  H5' DG3     3      -4.230   1.049   6.056  0.00  0.00
ATOM    101 H5'' DG3     3      -5.809   1.936   5.935  0.00  0.00
ATOM    102  C4' DG3     3      -4.253   2.945   6.890  0.00  0.00
ATOM    103  H4' DG3     3      -4.578   2.678   7.896  0.00  0.00
ATOM    104  O4' DG3     3      -2.850   3.020   6.972  0.00  0.00
ATOM    105  C1' DG3     3      -2.431   4.364   6.677  0.00  0.00
ATOM    106  H1' DG3     3      -2.290   4.933   7.596  0.00  0.00
ATOM    107  N9  DG3     3      -1.165   4.385   6.002  0.00  0.00
ATOM    108  C8  DG3     3      -0.904   4.362   4.634  0.00  0.00
ATOM    109  H8  DG3     3      -1.665   4.337   3.869  0.00  0.00
ATOM    110  N7  DG3     3       0.382   4.536   4.335  0.00  0.00
ATOM    111  C5  DG3     3       0.967   4.725   5.545  0.00  0.00
ATOM    112  C6  DG3     3       2.274   5.098   5.885  0.00  0.00
ATOM    113  O6  DG3     3       3.360   5.179   5.193  0.00  0.00
ATOM    114  N1  DG3     3       2.472   5.273   7.262  0.00  0.00
ATOM    115  H1  DG3     3       3.431   5.366   7.568  0.00  0.00
ATOM    116  C2  DG3     3       1.550   4.884   8.193  0.00  0.00
ATOM    117  N2  DG3     3       2.081   4.788   9.381  0.00  0.00
ATOM    118  H21 DG3     3       3.046   5.036   9.546  0.00  0.00
ATOM    119  H22 DG3     3       1.527   4.533  10.187  0.00  0.00
ATOM    120  N3  DG3     3       0.332   4.595   7.959  0.00  0.00
ATOM    121  C4  DG3     3       0.069   4.622   6.620  0.00  0.00
ATOM    122  C3' DG3     3      -4.784   4.384   6.569  0.00  0.00
ATOM    123  H3' DG3     3      -5.659   4.295   5.924  0.00  0.00
ATOM    124  C2' DG3     3      -3.545   5.082   5.955  0.00  0.00
ATOM    125  H2' DG3     3      -3.475   4.781   4.909  0.00  0.00
ATOM    126 H2'' DG3     3      -3.521   6.167   6.049  0.00  0.00
ATOM    127  O3' DG3     3      -5.105   5.043   7.777  0.00  0.00
ATOM    128 HO3' DG3     3      -5.511   5.844   7.439  0.00  0.00
