# Supplementary material for: Photoinduced charge separation and DNA self-repair depend on sequence directionality and stacking pattern
Source: Chem Sci. 2023 Dec 28;15(6):2158–66. doi: 10.1039/d3sc04971j (PMC10848779; doi:10.1039/d3sc04971j)
Supplement: SC-015-D3SC04971J-s002 [file SC-015-D3SC04971J-s002.zip › structures/clustering-based-on-MD/ttag_spce/cluster4.pdb]

REMARK   1                     PDB file generated by ptraj (set 73358)
ATOM      1 HO5' TT5     1       2.742  -6.819  -7.529  0.00  0.00
ATOM      2  O5' TT5     1       1.897  -6.843  -7.985  0.00  0.00
ATOM      3  C5' TT5     1       0.854  -7.184  -7.046  0.00  0.00
ATOM      4  H5' TT5     1       1.163  -8.107  -6.555  0.00  0.00
ATOM      5 H5'' TT5     1      -0.070  -7.479  -7.543  0.00  0.00
ATOM      6  C4' TT5     1       0.514  -6.110  -6.020  0.00  0.00
ATOM      7  H4' TT5     1      -0.334  -6.406  -5.403  0.00  0.00
ATOM      8  O4' TT5     1       1.624  -5.739  -5.275  0.00  0.00
ATOM      9  C1' TT5     1       1.772  -4.351  -5.139  0.00  0.00
ATOM     10  H1' TT5     1       1.081  -4.077  -4.341  0.00  0.00
ATOM     11  C2' TT5     1       1.285  -3.915  -6.560  0.00  0.00
ATOM     12  H2' TT5     1       1.993  -4.263  -7.312  0.00  0.00
ATOM     13 H2'' TT5     1       1.147  -2.841  -6.681  0.00  0.00
ATOM     14  N1  TT5     1       3.181  -3.914  -4.784  0.00  0.00
ATOM     15  C2  TT5     1       3.739  -4.407  -3.574  0.00  0.00
ATOM     16  O2  TT5     1       3.145  -5.089  -2.680  0.00  0.00
ATOM     17  N3  TT5     1       5.070  -4.004  -3.279  0.00  0.00
ATOM     18  H3  TT5     1       5.450  -4.444  -2.453  0.00  0.00
ATOM     19  C4  TT5     1       5.876  -3.084  -3.883  0.00  0.00
ATOM     20  O4  TT5     1       6.983  -2.799  -3.466  0.00  0.00
ATOM     21  C5  TT5     1       5.232  -2.250  -5.030  0.00  0.00
ATOM     22  C5x TT5     1       4.798  -0.806  -4.480  0.00  0.00
ATOM     23  C4x TT5     1       5.343  -0.508  -3.114  0.00  0.00
ATOM     24  O4x TT5     1       6.462  -0.037  -2.990  0.00  0.00
ATOM     25  N3x TT5     1       4.600  -0.721  -2.025  0.00  0.00
ATOM     26  H3x TT5     1       5.078  -0.639  -1.139  0.00  0.00
ATOM     27  C2x TT5     1       3.361  -1.215  -1.974  0.00  0.00
ATOM     28  O2x TT5     1       3.002  -1.523  -0.887  0.00  0.00
ATOM     29  N1x TT5     1       2.647  -1.420  -3.143  0.00  0.00
ATOM     30 C1'x TT5     1       1.180  -1.465  -3.077  0.00  0.00
ATOM     31 H11x TT5     1       0.815  -2.082  -2.256  0.00  0.00
ATOM     32 C2'x TT5     1       0.666  -0.065  -2.869  0.00  0.00
ATOM     33 H2'x TT5     1       1.113   0.655  -3.555  0.00  0.00
ATOM     34 H22x TT5     1       0.968   0.187  -1.852  0.00  0.00
ATOM     35 O4'x TT5     1       0.481  -1.931  -4.281  0.00  0.00
ATOM     36  C6x TT5     1       3.314  -1.283  -4.501  0.00  0.00
ATOM     37  H6x TT5     1       2.786  -0.668  -5.230  0.00  0.00
ATOM     38  C7x TT5     1       4.999   0.307  -5.520  0.00  0.00
ATOM     39 H71x TT5     1       4.884  -0.103  -6.524  0.00  0.00
ATOM     40 H72x TT5     1       4.359   1.169  -5.331  0.00  0.00
ATOM     41 H73x TT5     1       6.077   0.464  -5.487  0.00  0.00
ATOM     42  C7  TT5     1       6.184  -2.285  -6.252  0.00  0.00
ATOM     43  H71 TT5     1       6.458  -3.333  -6.377  0.00  0.00
ATOM     44  H72 TT5     1       5.745  -1.919  -7.181  0.00  0.00
ATOM     45  H73 TT5     1       7.065  -1.677  -6.049  0.00  0.00
ATOM     46  C6  TT5     1       3.787  -2.571  -5.246  0.00  0.00
ATOM     47  H6  TT5     1       3.568  -2.431  -6.305  0.00  0.00
ATOM     48  C3' TT5     1       0.025  -4.816  -6.722  0.00  0.00
ATOM     49  H3' TT5     1      -0.346  -4.848  -7.747  0.00  0.00
ATOM     50  O3' TT5     1      -1.062  -4.184  -6.011  0.00  0.00
ATOM     51  Px  TT5     1      -1.981  -3.033  -6.723  0.00  0.00
ATOM     52 OP1x TT5     1      -3.124  -2.740  -5.812  0.00  0.00
ATOM     53 OP2x TT5     1      -2.149  -3.467  -8.121  0.00  0.00
ATOM     54 O5'x TT5     1      -1.057  -1.719  -6.691  0.00  0.00
ATOM     55 C5'x TT5     1      -1.026  -0.746  -5.728  0.00  0.00
ATOM     56 H51x TT5     1      -2.015  -0.290  -5.765  0.00  0.00
ATOM     57 H52x TT5     1      -0.262  -0.017  -6.000  0.00  0.00
ATOM     58 C4'x TT5     1      -0.764  -1.324  -4.221  0.00  0.00
ATOM     59 H4'x TT5     1      -1.472  -2.134  -4.048  0.00  0.00
ATOM     60 C3'x TT5     1      -0.833  -0.216  -3.182  0.00  0.00
ATOM     61 H3'x TT5     1      -1.192   0.748  -3.542  0.00  0.00
ATOM     62 O3'x TT5     1      -1.614  -0.491  -1.987  0.00  0.00
ATOM     63  P   DA      2      -3.178  -0.437  -2.027  0.00  0.00
ATOM     64  OP1 DA      2      -3.597  -1.753  -2.065  0.00  0.00
ATOM     65  OP2 DA      2      -3.526   0.410  -3.188  0.00  0.00
ATOM     66  O5' DA      2      -3.805   0.154  -0.651  0.00  0.00
ATOM     67  C5' DA      2      -3.326   1.371  -0.094  0.00  0.00
ATOM     68  H5' DA      2      -4.104   1.701   0.594  0.00  0.00
ATOM     69 H5'' DA      2      -3.180   2.138  -0.855  0.00  0.00
ATOM     70  C4' DA      2      -2.043   1.277   0.731  0.00  0.00
ATOM     71  H4' DA      2      -1.174   1.085   0.102  0.00  0.00
ATOM     72  O4' DA      2      -1.859   2.562   1.346  0.00  0.00
ATOM     73  C1' DA      2      -1.681   2.481   2.726  0.00  0.00
ATOM     74  H1' DA      2      -0.613   2.331   2.884  0.00  0.00
ATOM     75  N9  DA      2      -2.127   3.712   3.372  0.00  0.00
ATOM     76  C8  DA      2      -3.430   4.164   3.551  0.00  0.00
ATOM     77  H8  DA      2      -4.192   3.552   3.091  0.00  0.00
ATOM     78  N7  DA      2      -3.536   5.325   4.100  0.00  0.00
ATOM     79  C5  DA      2      -2.192   5.740   4.271  0.00  0.00
ATOM     80  C6  DA      2      -1.502   6.861   4.733  0.00  0.00
ATOM     81  N6  DA      2      -2.070   7.965   5.110  0.00  0.00
ATOM     82  H61 DA      2      -1.451   8.754   5.232  0.00  0.00
ATOM     83  H62 DA      2      -3.039   8.087   4.855  0.00  0.00
ATOM     84  N1  DA      2      -0.148   6.970   4.622  0.00  0.00
ATOM     85  C2  DA      2       0.507   5.875   4.195  0.00  0.00
ATOM     86  H2  DA      2       1.587   5.898   4.212  0.00  0.00
ATOM     87  N3  DA      2      -0.049   4.787   3.756  0.00  0.00
ATOM     88  C4  DA      2      -1.385   4.733   3.805  0.00  0.00
ATOM     89  C3' DA      2      -2.054   0.352   1.932  0.00  0.00
ATOM     90  H3' DA      2      -2.770  -0.445   1.733  0.00  0.00
ATOM     91  C2' DA      2      -2.544   1.232   3.061  0.00  0.00
ATOM     92  H2' DA      2      -3.604   1.453   2.942  0.00  0.00
ATOM     93 H2'' DA      2      -2.216   0.830   4.020  0.00  0.00
ATOM     94  O3' DA      2      -0.728  -0.193   2.123  0.00  0.00
ATOM     95  P   DG3     3      -0.415  -1.234   3.281  0.00  0.00
ATOM     96  OP1 DG3     3       0.769  -1.989   2.966  0.00  0.00
ATOM     97  OP2 DG3     3      -1.617  -1.941   3.820  0.00  0.00
ATOM     98  O5' DG3     3       0.186  -0.344   4.485  0.00  0.00
ATOM     99  C5' DG3     3       1.394   0.402   4.474  0.00  0.00
ATOM    100  H5' DG3     3       1.580   0.978   3.567  0.00  0.00
ATOM    101 H5'' DG3     3       2.227  -0.278   4.656  0.00  0.00
ATOM    102  C4' DG3     3       1.446   1.460   5.567  0.00  0.00
ATOM    103  H4' DG3     3       2.364   2.042   5.489  0.00  0.00
ATOM    104  O4' DG3     3       0.375   2.429   5.598  0.00  0.00
ATOM    105  C1' DG3     3       0.396   2.936   6.891  0.00  0.00
ATOM    106  H1' DG3     3       1.301   3.543   6.915  0.00  0.00
ATOM    107  N9  DG3     3      -0.801   3.781   7.211  0.00  0.00
ATOM    108  C8  DG3     3      -0.716   5.106   7.423  0.00  0.00
ATOM    109  H8  DG3     3       0.233   5.618   7.357  0.00  0.00
ATOM    110  N7  DG3     3      -1.896   5.644   7.587  0.00  0.00
ATOM    111  C5  DG3     3      -2.829   4.564   7.446  0.00  0.00
ATOM    112  C6  DG3     3      -4.226   4.579   7.301  0.00  0.00
ATOM    113  O6  DG3     3      -5.001   5.515   7.382  0.00  0.00
ATOM    114  N1  DG3     3      -4.731   3.320   6.981  0.00  0.00
ATOM    115  H1  DG3     3      -5.737   3.244   6.944  0.00  0.00
ATOM    116  C2  DG3     3      -3.970   2.283   6.660  0.00  0.00
ATOM    117  N2  DG3     3      -4.617   1.195   6.211  0.00  0.00
ATOM    118  H21 DG3     3      -5.575   1.281   5.905  0.00  0.00
ATOM    119  H22 DG3     3      -4.021   0.411   5.987  0.00  0.00
ATOM    120  N3  DG3     3      -2.677   2.211   6.770  0.00  0.00
ATOM    121  C4  DG3     3      -2.158   3.420   7.134  0.00  0.00
ATOM    122  C3' DG3     3       1.471   0.830   7.004  0.00  0.00
ATOM    123  H3' DG3     3       1.067  -0.183   6.992  0.00  0.00
ATOM    124  C2' DG3     3       0.549   1.733   7.849  0.00  0.00
ATOM    125  H2' DG3     3      -0.421   1.304   8.099  0.00  0.00
ATOM    126 H2'' DG3     3       0.985   2.092   8.780  0.00  0.00
ATOM    127  O3' DG3     3       2.849   0.574   7.498  0.00  0.00
ATOM    128 HO3' DG3     3       2.957   0.494   8.448  0.00  0.00
