# Supplementary material for: Photoinduced charge separation and DNA self-repair depend on sequence directionality and stacking pattern
Source: Chem Sci. 2023 Dec 28;15(6):2158–66. doi: 10.1039/d3sc04971j (PMC10848779; doi:10.1039/d3sc04971j)
Supplement: SC-015-D3SC04971J-s002 [file SC-015-D3SC04971J-s002.zip › structures/clustering-based-on-MD/ttag_spce/cluster5.pdb]

REMARK   1                     PDB file generated by ptraj (set 24685)
ATOM      1 HO5' TT5     1       3.004  -3.535  -5.118  0.00  0.00
ATOM      2  O5' TT5     1       2.878  -4.485  -5.172  0.00  0.00
ATOM      3  C5' TT5     1       3.011  -4.960  -3.852  0.00  0.00
ATOM      4  H5' TT5     1       4.015  -5.259  -3.549  0.00  0.00
ATOM      5 H5'' TT5     1       2.408  -5.843  -3.644  0.00  0.00
ATOM      6  C4' TT5     1       2.587  -3.768  -2.999  0.00  0.00
ATOM      7  H4' TT5     1       2.641  -4.124  -1.970  0.00  0.00
ATOM      8  O4' TT5     1       3.390  -2.661  -3.174  0.00  0.00
ATOM      9  C1' TT5     1       2.671  -1.521  -2.768  0.00  0.00
ATOM     10  H1' TT5     1       2.478  -1.561  -1.696  0.00  0.00
ATOM     11  C2' TT5     1       1.327  -1.851  -3.471  0.00  0.00
ATOM     12  H2' TT5     1       1.500  -1.705  -4.538  0.00  0.00
ATOM     13 H2'' TT5     1       0.524  -1.269  -3.020  0.00  0.00
ATOM     14  N1  TT5     1       3.368  -0.279  -3.113  0.00  0.00
ATOM     15  C2  TT5     1       4.543  -0.004  -2.428  0.00  0.00
ATOM     16  O2  TT5     1       4.973  -0.722  -1.517  0.00  0.00
ATOM     17  N3  TT5     1       5.255   1.110  -2.880  0.00  0.00
ATOM     18  H3  TT5     1       6.118   1.165  -2.358  0.00  0.00
ATOM     19  C4  TT5     1       5.034   2.005  -3.807  0.00  0.00
ATOM     20  O4  TT5     1       5.903   2.789  -4.063  0.00  0.00
ATOM     21  C5  TT5     1       3.693   1.815  -4.556  0.00  0.00
ATOM     22  C5x TT5     1       2.653   2.900  -4.050  0.00  0.00
ATOM     23  C4x TT5     1       3.239   4.189  -3.346  0.00  0.00
ATOM     24  O4x TT5     1       3.860   5.084  -3.878  0.00  0.00
ATOM     25  N3x TT5     1       3.280   4.165  -1.998  0.00  0.00
ATOM     26  H3x TT5     1       3.653   5.015  -1.598  0.00  0.00
ATOM     27  C2x TT5     1       2.755   3.219  -1.166  0.00  0.00
ATOM     28  O2x TT5     1       2.772   3.379   0.037  0.00  0.00
ATOM     29  N1x TT5     1       2.106   2.069  -1.700  0.00  0.00
ATOM     30 C1'x TT5     1       1.211   1.414  -0.722  0.00  0.00
ATOM     31 H11x TT5     1       1.668   1.472   0.266  0.00  0.00
ATOM     32 C2'x TT5     1      -0.176   2.062  -0.488  0.00  0.00
ATOM     33 H2'x TT5     1      -0.587   2.525  -1.385  0.00  0.00
ATOM     34 H22x TT5     1      -0.176   2.784   0.329  0.00  0.00
ATOM     35 O4'x TT5     1       0.895   0.045  -0.913  0.00  0.00
ATOM     36  C6x TT5     1       1.886   1.878  -3.154  0.00  0.00
ATOM     37  H6x TT5     1       0.821   1.771  -3.361  0.00  0.00
ATOM     38  C7x TT5     1       1.770   3.302  -5.186  0.00  0.00
ATOM     39 H71x TT5     1       2.365   3.626  -6.039  0.00  0.00
ATOM     40 H72x TT5     1       1.131   2.488  -5.527  0.00  0.00
ATOM     41 H73x TT5     1       1.023   4.027  -4.862  0.00  0.00
ATOM     42  C7  TT5     1       4.001   1.662  -6.078  0.00  0.00
ATOM     43  H71 TT5     1       4.215   2.663  -6.451  0.00  0.00
ATOM     44  H72 TT5     1       4.794   0.946  -6.294  0.00  0.00
ATOM     45  H73 TT5     1       3.144   1.255  -6.614  0.00  0.00
ATOM     46  C6  TT5     1       2.682   0.775  -3.924  0.00  0.00
ATOM     47  H6  TT5     1       2.022   0.348  -4.679  0.00  0.00
ATOM     48  C3' TT5     1       1.168  -3.353  -3.338  0.00  0.00
ATOM     49  H3' TT5     1       0.755  -3.814  -4.236  0.00  0.00
ATOM     50  O3' TT5     1       0.320  -3.855  -2.276  0.00  0.00
ATOM     51  Px  TT5     1      -1.215  -3.484  -1.977  0.00  0.00
ATOM     52 OP1x TT5     1      -1.689  -4.387  -0.934  0.00  0.00
ATOM     53 OP2x TT5     1      -1.813  -3.364  -3.263  0.00  0.00
ATOM     54 O5'x TT5     1      -1.102  -1.972  -1.338  0.00  0.00
ATOM     55 C5'x TT5     1      -0.473  -1.699  -0.094  0.00  0.00
ATOM     56 H51x TT5     1       0.397  -2.339   0.054  0.00  0.00
ATOM     57 H52x TT5     1      -1.260  -1.984   0.604  0.00  0.00
ATOM     58 C4'x TT5     1      -0.043  -0.257   0.070  0.00  0.00
ATOM     59 H4'x TT5     1       0.321  -0.079   1.082  0.00  0.00
ATOM     60 C3'x TT5     1      -1.035   0.817  -0.176  0.00  0.00
ATOM     61 H3'x TT5     1      -1.582   0.571  -1.086  0.00  0.00
ATOM     62 O3'x TT5     1      -1.877   0.928   0.940  0.00  0.00
ATOM     63  P   DA      2      -3.145   1.887   0.929  0.00  0.00
ATOM     64  OP1 DA      2      -3.669   2.247  -0.387  0.00  0.00
ATOM     65  OP2 DA      2      -2.737   2.987   1.889  0.00  0.00
ATOM     66  O5' DA      2      -4.308   0.984   1.525  0.00  0.00
ATOM     67  C5' DA      2      -4.500   0.874   2.939  0.00  0.00
ATOM     68  H5' DA      2      -5.385   1.480   3.131  0.00  0.00
ATOM     69 H5'' DA      2      -3.697   1.334   3.515  0.00  0.00
ATOM     70  C4' DA      2      -4.686  -0.580   3.280  0.00  0.00
ATOM     71  H4' DA      2      -4.772  -0.539   4.365  0.00  0.00
ATOM     72  O4' DA      2      -5.906  -1.104   2.762  0.00  0.00
ATOM     73  C1' DA      2      -5.567  -2.321   2.001  0.00  0.00
ATOM     74  H1' DA      2      -6.226  -3.167   2.195  0.00  0.00
ATOM     75  N9  DA      2      -5.500  -1.976   0.555  0.00  0.00
ATOM     76  C8  DA      2      -4.433  -1.779  -0.242  0.00  0.00
ATOM     77  H8  DA      2      -3.406  -1.846   0.084  0.00  0.00
ATOM     78  N7  DA      2      -4.797  -1.498  -1.535  0.00  0.00
ATOM     79  C5  DA      2      -6.223  -1.646  -1.573  0.00  0.00
ATOM     80  C6  DA      2      -7.255  -1.522  -2.534  0.00  0.00
ATOM     81  N6  DA      2      -7.101  -1.268  -3.810  0.00  0.00
ATOM     82  H61 DA      2      -7.902  -1.207  -4.422  0.00  0.00
ATOM     83  H62 DA      2      -6.158  -1.134  -4.146  0.00  0.00
ATOM     84  N1  DA      2      -8.536  -1.638  -2.171  0.00  0.00
ATOM     85  C2  DA      2      -8.715  -1.949  -0.911  0.00  0.00
ATOM     86  H2  DA      2      -9.769  -1.909  -0.678  0.00  0.00
ATOM     87  N3  DA      2      -7.893  -2.027   0.124  0.00  0.00
ATOM     88  C4  DA      2      -6.602  -1.937  -0.290  0.00  0.00
ATOM     89  C3' DA      2      -3.461  -1.419   2.993  0.00  0.00
ATOM     90  H3' DA      2      -2.789  -1.019   2.234  0.00  0.00
ATOM     91  C2' DA      2      -4.053  -2.688   2.479  0.00  0.00
ATOM     92  H2' DA      2      -3.398  -3.122   1.723  0.00  0.00
ATOM     93 H2'' DA      2      -4.249  -3.380   3.297  0.00  0.00
ATOM     94  O3' DA      2      -2.774  -1.747   4.225  0.00  0.00
ATOM     95  P   DG3     3      -1.265  -2.315   4.285  0.00  0.00
ATOM     96  OP1 DG3     3      -0.925  -2.924   2.982  0.00  0.00
ATOM     97  OP2 DG3     3      -1.240  -3.258   5.405  0.00  0.00
ATOM     98  O5' DG3     3      -0.250  -1.098   4.528  0.00  0.00
ATOM     99  C5' DG3     3      -0.322  -0.239   5.623  0.00  0.00
ATOM    100  H5' DG3     3       0.415  -0.576   6.352  0.00  0.00
ATOM    101 H5'' DG3     3      -1.305  -0.068   6.062  0.00  0.00
ATOM    102  C4' DG3     3       0.014   1.209   5.222  0.00  0.00
ATOM    103  H4' DG3     3      -0.251   1.932   5.994  0.00  0.00
ATOM    104  O4' DG3     3       1.445   1.371   5.160  0.00  0.00
ATOM    105  C1' DG3     3       1.600   2.538   4.456  0.00  0.00
ATOM    106  H1' DG3     3       1.326   3.360   5.117  0.00  0.00
ATOM    107  N9  DG3     3       3.000   2.698   3.924  0.00  0.00
ATOM    108  C8  DG3     3       3.817   3.785   4.106  0.00  0.00
ATOM    109  H8  DG3     3       3.675   4.638   4.752  0.00  0.00
ATOM    110  N7  DG3     3       4.867   3.825   3.350  0.00  0.00
ATOM    111  C5  DG3     3       4.754   2.641   2.582  0.00  0.00
ATOM    112  C6  DG3     3       5.575   2.030   1.580  0.00  0.00
ATOM    113  O6  DG3     3       6.520   2.496   0.998  0.00  0.00
ATOM    114  N1  DG3     3       5.220   0.764   1.170  0.00  0.00
ATOM    115  H1  DG3     3       5.815   0.270   0.519  0.00  0.00
ATOM    116  C2  DG3     3       4.059   0.178   1.605  0.00  0.00
ATOM    117  N2  DG3     3       3.729  -0.990   1.188  0.00  0.00
ATOM    118  H21 DG3     3       4.348  -1.449   0.536  0.00  0.00
ATOM    119  H22 DG3     3       2.898  -1.407   1.582  0.00  0.00
ATOM    120  N3  DG3     3       3.279   0.686   2.533  0.00  0.00
ATOM    121  C4  DG3     3       3.639   1.943   2.957  0.00  0.00
ATOM    122  C3' DG3     3      -0.558   1.748   3.894  0.00  0.00
ATOM    123  H3' DG3     3      -0.890   0.931   3.254  0.00  0.00
ATOM    124  C2' DG3     3       0.665   2.476   3.304  0.00  0.00
ATOM    125  H2' DG3     3       1.117   1.992   2.438  0.00  0.00
ATOM    126 H2'' DG3     3       0.401   3.440   2.871  0.00  0.00
ATOM    127  O3' DG3     3      -1.619   2.731   4.233  0.00  0.00
ATOM    128 HO3' DG3     3      -1.944   3.163   3.439  0.00  0.00
