# Supplementary material for: Photoinduced charge separation and DNA self-repair depend on sequence directionality and stacking pattern
Source: Chem Sci. 2023 Dec 28;15(6):2158–66. doi: 10.1039/d3sc04971j (PMC10848779; doi:10.1039/d3sc04971j)
Supplement: SC-015-D3SC04971J-s002 [file SC-015-D3SC04971J-s002.zip › structures/clustering-based-on-MD/ttag_spce/cluster6.pdb]

REMARK   1                     PDB file generated by ptraj (set 19582)
ATOM      1 HO5' TT5     1       3.780   1.696  -7.290  0.00  0.00
ATOM      2  O5' TT5     1       2.868   1.977  -7.186  0.00  0.00
ATOM      3  C5' TT5     1       2.020   1.045  -7.841  0.00  0.00
ATOM      4  H5' TT5     1       2.425   0.602  -8.751  0.00  0.00
ATOM      5 H5'' TT5     1       1.260   1.750  -8.180  0.00  0.00
ATOM      6  C4' TT5     1       1.498   0.056  -6.826  0.00  0.00
ATOM      7  H4' TT5     1       0.859  -0.614  -7.400  0.00  0.00
ATOM      8  O4' TT5     1       2.421  -0.646  -6.031  0.00  0.00
ATOM      9  C1' TT5     1       1.724  -0.925  -4.810  0.00  0.00
ATOM     10  H1' TT5     1       0.932  -1.653  -4.988  0.00  0.00
ATOM     11  C2' TT5     1       1.238   0.408  -4.533  0.00  0.00
ATOM     12  H2' TT5     1       1.961   1.224  -4.531  0.00  0.00
ATOM     13 H2'' TT5     1       0.685   0.506  -3.599  0.00  0.00
ATOM     14  N1  TT5     1       2.743  -1.390  -3.914  0.00  0.00
ATOM     15  C2  TT5     1       3.342  -2.614  -4.268  0.00  0.00
ATOM     16  O2  TT5     1       2.749  -3.404  -5.040  0.00  0.00
ATOM     17  N3  TT5     1       4.550  -2.996  -3.750  0.00  0.00
ATOM     18  H3  TT5     1       4.887  -3.916  -3.995  0.00  0.00
ATOM     19  C4  TT5     1       5.328  -2.141  -3.037  0.00  0.00
ATOM     20  O4  TT5     1       6.545  -2.406  -2.797  0.00  0.00
ATOM     21  C5  TT5     1       4.761  -0.852  -2.494  0.00  0.00
ATOM     22  C5x TT5     1       4.443  -0.986  -0.999  0.00  0.00
ATOM     23  C4x TT5     1       5.008  -2.151  -0.217  0.00  0.00
ATOM     24  O4x TT5     1       6.114  -2.114   0.262  0.00  0.00
ATOM     25  N3x TT5     1       4.284  -3.385  -0.168  0.00  0.00
ATOM     26  H3x TT5     1       4.695  -4.145   0.354  0.00  0.00
ATOM     27  C2x TT5     1       3.049  -3.616  -0.679  0.00  0.00
ATOM     28  O2x TT5     1       2.717  -4.827  -0.569  0.00  0.00
ATOM     29  N1x TT5     1       2.375  -2.616  -1.305  0.00  0.00
ATOM     30 C1'x TT5     1       0.866  -2.869  -1.390  0.00  0.00
ATOM     31 H11x TT5     1       0.661  -3.854  -0.970  0.00  0.00
ATOM     32 C2'x TT5     1      -0.181  -1.944  -0.777  0.00  0.00
ATOM     33 H2'x TT5     1      -0.038  -0.945  -1.189  0.00  0.00
ATOM     34 H22x TT5     1      -0.190  -1.954   0.313  0.00  0.00
ATOM     35 O4'x TT5     1       0.356  -3.125  -2.694  0.00  0.00
ATOM     36  C6x TT5     1       2.971  -1.175  -1.292  0.00  0.00
ATOM     37  H6x TT5     1       2.367  -0.500  -0.685  0.00  0.00
ATOM     38  C7x TT5     1       4.709   0.235  -0.065  0.00  0.00
ATOM     39 H71x TT5     1       5.765   0.412   0.136  0.00  0.00
ATOM     40 H72x TT5     1       4.310   1.114  -0.570  0.00  0.00
ATOM     41 H73x TT5     1       4.114   0.113   0.840  0.00  0.00
ATOM     42  C7  TT5     1       5.582   0.379  -2.894  0.00  0.00
ATOM     43  H71 TT5     1       5.341   1.325  -2.410  0.00  0.00
ATOM     44  H72 TT5     1       6.586   0.187  -2.516  0.00  0.00
ATOM     45  H73 TT5     1       5.537   0.549  -3.970  0.00  0.00
ATOM     46  C6  TT5     1       3.257  -0.658  -2.755  0.00  0.00
ATOM     47  H6  TT5     1       2.990   0.398  -2.743  0.00  0.00
ATOM     48  C3' TT5     1       0.523   0.705  -5.831  0.00  0.00
ATOM     49  H3' TT5     1       0.620   1.771  -6.039  0.00  0.00
ATOM     50  O3' TT5     1      -0.783   0.174  -6.124  0.00  0.00
ATOM     51  Px  TT5     1      -1.937   0.064  -4.943  0.00  0.00
ATOM     52 OP1x TT5     1      -3.079  -0.635  -5.626  0.00  0.00
ATOM     53 OP2x TT5     1      -2.138   1.402  -4.390  0.00  0.00
ATOM     54 O5'x TT5     1      -1.526  -0.930  -3.733  0.00  0.00
ATOM     55 C5'x TT5     1      -1.517  -2.367  -3.849  0.00  0.00
ATOM     56 H51x TT5     1      -0.797  -2.673  -4.608  0.00  0.00
ATOM     57 H52x TT5     1      -2.511  -2.705  -4.142  0.00  0.00
ATOM     58 C4'x TT5     1      -1.038  -3.173  -2.673  0.00  0.00
ATOM     59 H4'x TT5     1      -1.409  -4.183  -2.846  0.00  0.00
ATOM     60 C3'x TT5     1      -1.460  -2.546  -1.278  0.00  0.00
ATOM     61 H3'x TT5     1      -2.239  -1.812  -1.485  0.00  0.00
ATOM     62 O3'x TT5     1      -1.926  -3.572  -0.504  0.00  0.00
ATOM     63  P   DA      2      -3.104  -3.328   0.576  0.00  0.00
ATOM     64  OP1 DA      2      -3.545  -4.606   1.198  0.00  0.00
ATOM     65  OP2 DA      2      -4.101  -2.522  -0.188  0.00  0.00
ATOM     66  O5' DA      2      -2.383  -2.465   1.676  0.00  0.00
ATOM     67  C5' DA      2      -1.513  -3.080   2.638  0.00  0.00
ATOM     68  H5' DA      2      -0.825  -3.703   2.067  0.00  0.00
ATOM     69 H5'' DA      2      -2.111  -3.774   3.229  0.00  0.00
ATOM     70  C4' DA      2      -0.819  -2.125   3.516  0.00  0.00
ATOM     71  H4' DA      2      -0.207  -2.792   4.124  0.00  0.00
ATOM     72  O4' DA      2      -0.073  -1.194   2.769  0.00  0.00
ATOM     73  C1' DA      2      -0.685   0.105   2.861  0.00  0.00
ATOM     74  H1' DA      2       0.111   0.737   3.254  0.00  0.00
ATOM     75  N9  DA      2      -0.898   0.653   1.568  0.00  0.00
ATOM     76  C8  DA      2      -2.075   0.493   0.767  0.00  0.00
ATOM     77  H8  DA      2      -2.916  -0.080   1.127  0.00  0.00
ATOM     78  N7  DA      2      -2.116   1.179  -0.353  0.00  0.00
ATOM     79  C5  DA      2      -0.808   1.762  -0.401  0.00  0.00
ATOM     80  C6  DA      2      -0.019   2.514  -1.307  0.00  0.00
ATOM     81  N6  DA      2      -0.379   2.919  -2.566  0.00  0.00
ATOM     82  H61 DA      2       0.151   3.693  -2.941  0.00  0.00
ATOM     83  H62 DA      2      -1.046   2.398  -3.118  0.00  0.00
ATOM     84  N1  DA      2       1.118   3.047  -0.943  0.00  0.00
ATOM     85  C2  DA      2       1.646   2.644   0.214  0.00  0.00
ATOM     86  H2  DA      2       2.559   3.139   0.511  0.00  0.00
ATOM     87  N3  DA      2       1.110   1.824   1.104  0.00  0.00
ATOM     88  C4  DA      2      -0.137   1.489   0.791  0.00  0.00
ATOM     89  C3' DA      2      -1.664  -1.316   4.530  0.00  0.00
ATOM     90  H3' DA      2      -2.630  -1.715   4.838  0.00  0.00
ATOM     91  C2' DA      2      -1.993   0.000   3.693  0.00  0.00
ATOM     92  H2' DA      2      -2.892  -0.106   3.086  0.00  0.00
ATOM     93 H2'' DA      2      -2.120   0.882   4.321  0.00  0.00
ATOM     94  O3' DA      2      -0.917  -1.271   5.664  0.00  0.00
ATOM     95  P   DG3     3      -1.308  -0.371   6.938  0.00  0.00
ATOM     96  OP1 DG3     3      -0.412  -0.844   8.019  0.00  0.00
ATOM     97  OP2 DG3     3      -2.763  -0.474   7.094  0.00  0.00
ATOM     98  O5' DG3     3      -0.887   1.082   6.525  0.00  0.00
ATOM     99  C5' DG3     3       0.410   1.410   6.124  0.00  0.00
ATOM    100  H5' DG3     3       0.825   0.673   5.438  0.00  0.00
ATOM    101 H5'' DG3     3       1.027   1.369   7.022  0.00  0.00
ATOM    102  C4' DG3     3       0.537   2.840   5.422  0.00  0.00
ATOM    103  H4' DG3     3       1.604   3.049   5.337  0.00  0.00
ATOM    104  O4' DG3     3      -0.010   2.906   4.130  0.00  0.00
ATOM    105  C1' DG3     3      -0.334   4.301   3.907  0.00  0.00
ATOM    106  H1' DG3     3       0.593   4.851   3.739  0.00  0.00
ATOM    107  N9  DG3     3      -1.106   4.327   2.647  0.00  0.00
ATOM    108  C8  DG3     3      -0.717   4.881   1.439  0.00  0.00
ATOM    109  H8  DG3     3       0.119   5.539   1.252  0.00  0.00
ATOM    110  N7  DG3     3      -1.694   4.877   0.563  0.00  0.00
ATOM    111  C5  DG3     3      -2.673   4.065   1.135  0.00  0.00
ATOM    112  C6  DG3     3      -3.974   3.616   0.631  0.00  0.00
ATOM    113  O6  DG3     3      -4.487   3.796  -0.434  0.00  0.00
ATOM    114  N1  DG3     3      -4.714   2.828   1.467  0.00  0.00
ATOM    115  H1  DG3     3      -5.594   2.456   1.139  0.00  0.00
ATOM    116  C2  DG3     3      -4.321   2.612   2.706  0.00  0.00
ATOM    117  N2  DG3     3      -5.034   1.767   3.398  0.00  0.00
ATOM    118  H21 DG3     3      -5.729   1.134   3.029  0.00  0.00
ATOM    119  H22 DG3     3      -4.653   1.441   4.275  0.00  0.00
ATOM    120  N3  DG3     3      -3.187   3.021   3.239  0.00  0.00
ATOM    121  C4  DG3     3      -2.351   3.769   2.442  0.00  0.00
ATOM    122  C3' DG3     3      -0.126   4.092   6.202  0.00  0.00
ATOM    123  H3' DG3     3      -0.772   3.703   6.988  0.00  0.00
ATOM    124  C2' DG3     3      -1.026   4.819   5.206  0.00  0.00
ATOM    125  H2' DG3     3      -2.066   4.494   5.229  0.00  0.00
ATOM    126 H2'' DG3     3      -1.006   5.901   5.333  0.00  0.00
ATOM    127  O3' DG3     3       0.970   5.037   6.604  0.00  0.00
ATOM    128 HO3' DG3     3       1.099   4.908   7.546  0.00  0.00
