# Supplementary material for: Photoinduced charge separation and DNA self-repair depend on sequence directionality and stacking pattern
Source: Chem Sci. 2023 Dec 28;15(6):2158–66. doi: 10.1039/d3sc04971j (PMC10848779; doi:10.1039/d3sc04971j)
Supplement: SC-015-D3SC04971J-s002 [file SC-015-D3SC04971J-s002.zip › structures/clustering-based-on-MD/ttag_spce/cluster7.pdb]

REMARK   1                     PDB file generated by ptraj (set 45274)
ATOM      1 HO5' TT5     1      -1.055  -2.629 -10.724  0.00  0.00
ATOM      2  O5' TT5     1      -0.653  -3.450 -10.432  0.00  0.00
ATOM      3  C5' TT5     1      -1.430  -4.128  -9.495  0.00  0.00
ATOM      4  H5' TT5     1      -1.330  -5.195  -9.695  0.00  0.00
ATOM      5 H5'' TT5     1      -2.497  -4.053  -9.705  0.00  0.00
ATOM      6  C4' TT5     1      -1.200  -3.890  -8.015  0.00  0.00
ATOM      7  H4' TT5     1      -1.897  -4.508  -7.449  0.00  0.00
ATOM      8  O4' TT5     1       0.099  -4.344  -7.752  0.00  0.00
ATOM      9  C1' TT5     1       0.677  -3.557  -6.753  0.00  0.00
ATOM     10  H1' TT5     1       0.134  -3.770  -5.833  0.00  0.00
ATOM     11  C2' TT5     1       0.272  -2.145  -7.310  0.00  0.00
ATOM     12  H2' TT5     1       0.751  -1.974  -8.274  0.00  0.00
ATOM     13 H2'' TT5     1       0.482  -1.460  -6.489  0.00  0.00
ATOM     14  N1  TT5     1       2.102  -3.801  -6.557  0.00  0.00
ATOM     15  C2  TT5     1       2.456  -4.965  -5.903  0.00  0.00
ATOM     16  O2  TT5     1       1.652  -5.543  -5.147  0.00  0.00
ATOM     17  N3  TT5     1       3.630  -5.582  -6.199  0.00  0.00
ATOM     18  H3  TT5     1       3.877  -6.390  -5.646  0.00  0.00
ATOM     19  C4  TT5     1       4.568  -5.201  -7.158  0.00  0.00
ATOM     20  O4  TT5     1       5.443  -6.041  -7.427  0.00  0.00
ATOM     21  C5  TT5     1       4.412  -3.791  -7.647  0.00  0.00
ATOM     22  C5x TT5     1       5.286  -2.671  -6.971  0.00  0.00
ATOM     23  C4x TT5     1       6.400  -3.350  -6.113  0.00  0.00
ATOM     24  O4x TT5     1       7.456  -3.638  -6.601  0.00  0.00
ATOM     25  N3x TT5     1       6.188  -3.515  -4.731  0.00  0.00
ATOM     26  H3x TT5     1       6.884  -4.008  -4.190  0.00  0.00
ATOM     27  C2x TT5     1       5.055  -3.036  -4.010  0.00  0.00
ATOM     28  O2x TT5     1       5.142  -3.250  -2.804  0.00  0.00
ATOM     29  N1x TT5     1       4.062  -2.262  -4.641  0.00  0.00
ATOM     30 C1'x TT5     1       3.024  -1.598  -3.752  0.00  0.00
ATOM     31 H11x TT5     1       3.206  -1.937  -2.733  0.00  0.00
ATOM     32 C2'x TT5     1       2.928  -0.061  -3.638  0.00  0.00
ATOM     33 H2'x TT5     1       3.080   0.307  -4.652  0.00  0.00
ATOM     34 H22x TT5     1       3.734   0.291  -2.994  0.00  0.00
ATOM     35 O4'x TT5     1       1.639  -1.930  -3.983  0.00  0.00
ATOM     36  C6x TT5     1       4.063  -2.104  -6.156  0.00  0.00
ATOM     37  H6x TT5     1       3.978  -1.060  -6.457  0.00  0.00
ATOM     38  C7x TT5     1       5.875  -1.699  -7.956  0.00  0.00
ATOM     39 H71x TT5     1       6.308  -0.817  -7.484  0.00  0.00
ATOM     40 H72x TT5     1       6.590  -2.284  -8.535  0.00  0.00
ATOM     41 H73x TT5     1       5.103  -1.377  -8.655  0.00  0.00
ATOM     42  C7  TT5     1       4.283  -3.942  -9.181  0.00  0.00
ATOM     43  H71 TT5     1       5.273  -4.209  -9.549  0.00  0.00
ATOM     44  H72 TT5     1       3.635  -4.772  -9.463  0.00  0.00
ATOM     45  H73 TT5     1       3.907  -3.085  -9.740  0.00  0.00
ATOM     46  C6  TT5     1       3.252  -2.960  -7.079  0.00  0.00
ATOM     47  H6  TT5     1       2.815  -2.302  -7.830  0.00  0.00
ATOM     48  C3' TT5     1      -1.219  -2.404  -7.545  0.00  0.00
ATOM     49  H3' TT5     1      -1.615  -1.677  -8.254  0.00  0.00
ATOM     50  O3' TT5     1      -1.843  -2.210  -6.309  0.00  0.00
ATOM     51  Px  TT5     1      -1.972  -0.752  -5.693  0.00  0.00
ATOM     52 OP1x TT5     1      -3.120  -0.767  -4.786  0.00  0.00
ATOM     53 OP2x TT5     1      -1.895   0.228  -6.836  0.00  0.00
ATOM     54 O5'x TT5     1      -0.711  -0.549  -4.850  0.00  0.00
ATOM     55 C5'x TT5     1      -0.558  -1.060  -3.503  0.00  0.00
ATOM     56 H51x TT5     1      -0.919  -2.088  -3.502  0.00  0.00
ATOM     57 H52x TT5     1      -1.131  -0.552  -2.727  0.00  0.00
ATOM     58 C4'x TT5     1       0.939  -1.101  -3.081  0.00  0.00
ATOM     59 H4'x TT5     1       0.945  -1.552  -2.088  0.00  0.00
ATOM     60 C3'x TT5     1       1.551   0.304  -3.069  0.00  0.00
ATOM     61 H3'x TT5     1       1.010   0.938  -3.771  0.00  0.00
ATOM     62 O3'x TT5     1       1.450   0.821  -1.707  0.00  0.00
ATOM     63  P   DA      2       2.487   0.584  -0.536  0.00  0.00
ATOM     64  OP1 DA      2       3.542   1.537  -0.709  0.00  0.00
ATOM     65  OP2 DA      2       2.777  -0.872  -0.436  0.00  0.00
ATOM     66  O5' DA      2       1.816   1.089   0.805  0.00  0.00
ATOM     67  C5' DA      2       0.678   0.510   1.285  0.00  0.00
ATOM     68  H5' DA      2       0.781  -0.551   1.054  0.00  0.00
ATOM     69 H5'' DA      2      -0.163   0.971   0.768  0.00  0.00
ATOM     70  C4' DA      2       0.366   0.644   2.747  0.00  0.00
ATOM     71  H4' DA      2      -0.560   0.121   2.985  0.00  0.00
ATOM     72  O4' DA      2       1.479   0.012   3.501  0.00  0.00
ATOM     73  C1' DA      2       1.904   0.878   4.505  0.00  0.00
ATOM     74  H1' DA      2       1.301   0.830   5.412  0.00  0.00
ATOM     75  N9  DA      2       3.344   0.688   4.740  0.00  0.00
ATOM     76  C8  DA      2       4.475   1.319   4.157  0.00  0.00
ATOM     77  H8  DA      2       4.388   2.015   3.336  0.00  0.00
ATOM     78  N7  DA      2       5.636   0.880   4.525  0.00  0.00
ATOM     79  C5  DA      2       5.230  -0.122   5.450  0.00  0.00
ATOM     80  C6  DA      2       5.926  -1.036   6.260  0.00  0.00
ATOM     81  N6  DA      2       7.229  -1.078   6.126  0.00  0.00
ATOM     82  H61 DA      2       7.706  -1.519   6.899  0.00  0.00
ATOM     83  H62 DA      2       7.644  -0.339   5.577  0.00  0.00
ATOM     84  N1  DA      2       5.306  -1.990   6.911  0.00  0.00
ATOM     85  C2  DA      2       3.953  -1.960   6.929  0.00  0.00
ATOM     86  H2  DA      2       3.470  -2.798   7.410  0.00  0.00
ATOM     87  N3  DA      2       3.154  -1.172   6.297  0.00  0.00
ATOM     88  C4  DA      2       3.850  -0.248   5.557  0.00  0.00
ATOM     89  C3' DA      2       0.266   2.112   3.253  0.00  0.00
ATOM     90  H3' DA      2       0.197   2.801   2.410  0.00  0.00
ATOM     91  C2' DA      2       1.673   2.291   3.912  0.00  0.00
ATOM     92  H2' DA      2       2.504   2.611   3.284  0.00  0.00
ATOM     93 H2'' DA      2       1.542   3.074   4.659  0.00  0.00
ATOM     94  O3' DA      2      -0.879   2.278   4.083  0.00  0.00
ATOM     95  P   DG3     3      -2.172   2.905   3.455  0.00  0.00
ATOM     96  OP1 DG3     3      -2.855   1.866   2.650  0.00  0.00
ATOM     97  OP2 DG3     3      -1.758   4.231   2.831  0.00  0.00
ATOM     98  O5' DG3     3      -3.181   3.246   4.620  0.00  0.00
ATOM     99  C5' DG3     3      -2.793   4.126   5.694  0.00  0.00
ATOM    100  H5' DG3     3      -2.906   5.170   5.402  0.00  0.00
ATOM    101 H5'' DG3     3      -1.806   3.936   6.117  0.00  0.00
ATOM    102  C4' DG3     3      -3.676   3.969   6.936  0.00  0.00
ATOM    103  H4' DG3     3      -3.188   4.564   7.707  0.00  0.00
ATOM    104  O4' DG3     3      -5.028   4.446   6.754  0.00  0.00
ATOM    105  C1' DG3     3      -5.869   3.550   7.400  0.00  0.00
ATOM    106  H1' DG3     3      -5.664   3.772   8.447  0.00  0.00
ATOM    107  N9  DG3     3      -7.257   3.792   7.101  0.00  0.00
ATOM    108  C8  DG3     3      -7.930   3.351   5.974  0.00  0.00
ATOM    109  H8  DG3     3      -7.440   2.855   5.148  0.00  0.00
ATOM    110  N7  DG3     3      -9.225   3.661   6.044  0.00  0.00
ATOM    111  C5  DG3     3      -9.351   4.427   7.214  0.00  0.00
ATOM    112  C6  DG3     3     -10.445   5.288   7.634  0.00  0.00
ATOM    113  O6  DG3     3     -11.518   5.448   7.128  0.00  0.00
ATOM    114  N1  DG3     3     -10.161   6.071   8.696  0.00  0.00
ATOM    115  H1  DG3     3     -10.864   6.763   8.909  0.00  0.00
ATOM    116  C2  DG3     3      -9.005   5.971   9.347  0.00  0.00
ATOM    117  N2  DG3     3      -8.865   6.641  10.383  0.00  0.00
ATOM    118  H21 DG3     3      -9.489   7.378  10.680  0.00  0.00
ATOM    119  H22 DG3     3      -8.020   6.445  10.900  0.00  0.00
ATOM    120  N3  DG3     3      -7.962   5.201   8.985  0.00  0.00
ATOM    121  C4  DG3     3      -8.147   4.498   7.837  0.00  0.00
ATOM    122  C3' DG3     3      -3.767   2.508   7.384  0.00  0.00
ATOM    123  H3' DG3     3      -3.164   1.847   6.761  0.00  0.00
ATOM    124  C2' DG3     3      -5.299   2.232   7.090  0.00  0.00
ATOM    125  H2' DG3     3      -5.516   2.093   6.031  0.00  0.00
ATOM    126 H2'' DG3     3      -5.781   1.421   7.636  0.00  0.00
ATOM    127  O3' DG3     3      -3.509   2.368   8.704  0.00  0.00
ATOM    128 HO3' DG3     3      -3.349   1.433   8.851  0.00  0.00
