# Supplementary material for: Photoinduced charge separation and DNA self-repair depend on sequence directionality and stacking pattern
Source: Chem Sci. 2023 Dec 28;15(6):2158–66. doi: 10.1039/d3sc04971j (PMC10848779; doi:10.1039/d3sc04971j)
Supplement: SC-015-D3SC04971J-s002 [file SC-015-D3SC04971J-s002.zip › structures/clustering-based-on-MD/ttag_spce/cluster8.pdb]

REMARK   1                     PDB file generated by ptraj (set 18265)
ATOM      1 HO5' TT5     1       3.518  -4.023  -9.666  0.00  0.00
ATOM      2  O5' TT5     1       2.921  -3.633  -9.024  0.00  0.00
ATOM      3  C5' TT5     1       2.470  -4.655  -8.107  0.00  0.00
ATOM      4  H5' TT5     1       3.384  -5.058  -7.670  0.00  0.00
ATOM      5 H5'' TT5     1       1.863  -5.348  -8.689  0.00  0.00
ATOM      6  C4' TT5     1       1.712  -4.216  -6.862  0.00  0.00
ATOM      7  H4' TT5     1       1.207  -5.064  -6.399  0.00  0.00
ATOM      8  O4' TT5     1       2.524  -3.640  -5.872  0.00  0.00
ATOM      9  C1' TT5     1       1.768  -2.592  -5.269  0.00  0.00
ATOM     10  H1' TT5     1       0.937  -3.048  -4.731  0.00  0.00
ATOM     11  C2' TT5     1       1.138  -1.890  -6.437  0.00  0.00
ATOM     12  H2' TT5     1       1.871  -1.484  -7.134  0.00  0.00
ATOM     13 H2'' TT5     1       0.383  -1.214  -6.034  0.00  0.00
ATOM     14  N1  TT5     1       2.697  -1.844  -4.364  0.00  0.00
ATOM     15  C2  TT5     1       3.492  -2.628  -3.421  0.00  0.00
ATOM     16  O2  TT5     1       3.070  -3.663  -2.914  0.00  0.00
ATOM     17  N3  TT5     1       4.631  -1.949  -3.006  0.00  0.00
ATOM     18  H3  TT5     1       5.215  -2.580  -2.475  0.00  0.00
ATOM     19  C4  TT5     1       5.162  -0.746  -3.506  0.00  0.00
ATOM     20  O4  TT5     1       6.393  -0.531  -3.324  0.00  0.00
ATOM     21  C5  TT5     1       4.248   0.220  -4.224  0.00  0.00
ATOM     22  C5x TT5     1       3.510   1.196  -3.270  0.00  0.00
ATOM     23  C4x TT5     1       4.121   1.221  -1.841  0.00  0.00
ATOM     24  O4x TT5     1       4.897   2.077  -1.524  0.00  0.00
ATOM     25  N3x TT5     1       3.756   0.289  -0.945  0.00  0.00
ATOM     26  H3x TT5     1       4.239   0.250  -0.059  0.00  0.00
ATOM     27  C2x TT5     1       2.520  -0.359  -0.961  0.00  0.00
ATOM     28  O2x TT5     1       2.259  -1.048   0.048  0.00  0.00
ATOM     29  N1x TT5     1       1.685  -0.147  -2.060  0.00  0.00
ATOM     30 C1'x TT5     1       0.353  -0.768  -1.913  0.00  0.00
ATOM     31 H11x TT5     1       0.132  -0.904  -0.854  0.00  0.00
ATOM     32 C2'x TT5     1      -0.821   0.054  -2.455  0.00  0.00
ATOM     33 H2'x TT5     1      -0.708   0.208  -3.528  0.00  0.00
ATOM     34 H22x TT5     1      -0.893   1.028  -1.972  0.00  0.00
ATOM     35 O4'x TT5     1       0.211  -1.883  -2.714  0.00  0.00
ATOM     36  C6x TT5     1       2.201   0.443  -3.316  0.00  0.00
ATOM     37  H6x TT5     1       1.446   1.097  -3.752  0.00  0.00
ATOM     38  C7x TT5     1       3.246   2.658  -3.715  0.00  0.00
ATOM     39 H71x TT5     1       2.829   2.871  -4.699  0.00  0.00
ATOM     40 H72x TT5     1       2.585   3.087  -2.962  0.00  0.00
ATOM     41 H73x TT5     1       4.199   3.163  -3.556  0.00  0.00
ATOM     42  C7  TT5     1       4.929   0.787  -5.523  0.00  0.00
ATOM     43  H71 TT5     1       6.007   0.891  -5.397  0.00  0.00
ATOM     44  H72 TT5     1       4.721   0.014  -6.264  0.00  0.00
ATOM     45  H73 TT5     1       4.428   1.697  -5.852  0.00  0.00
ATOM     46  C6  TT5     1       2.849  -0.355  -4.472  0.00  0.00
ATOM     47  H6  TT5     1       2.400   0.003  -5.399  0.00  0.00
ATOM     48  C3' TT5     1       0.598  -3.166  -7.127  0.00  0.00
ATOM     49  H3' TT5     1       0.477  -2.989  -8.195  0.00  0.00
ATOM     50  O3' TT5     1      -0.518  -3.801  -6.661  0.00  0.00
ATOM     51  Px  TT5     1      -1.838  -2.960  -6.401  0.00  0.00
ATOM     52 OP1x TT5     1      -2.947  -3.900  -6.304  0.00  0.00
ATOM     53 OP2x TT5     1      -1.859  -1.929  -7.399  0.00  0.00
ATOM     54 O5'x TT5     1      -1.720  -2.190  -4.979  0.00  0.00
ATOM     55 C5'x TT5     1      -1.706  -2.966  -3.810  0.00  0.00
ATOM     56 H51x TT5     1      -1.064  -3.839  -3.927  0.00  0.00
ATOM     57 H52x TT5     1      -2.730  -3.301  -3.644  0.00  0.00
ATOM     58 C4'x TT5     1      -1.192  -2.228  -2.600  0.00  0.00
ATOM     59 H4'x TT5     1      -1.314  -2.873  -1.730  0.00  0.00
ATOM     60 C3'x TT5     1      -1.940  -0.933  -2.236  0.00  0.00
ATOM     61 H3'x TT5     1      -2.770  -0.700  -2.902  0.00  0.00
ATOM     62 O3'x TT5     1      -2.465  -0.873  -0.908  0.00  0.00
ATOM     63  P   DA      2      -3.969  -1.182  -0.476  0.00  0.00
ATOM     64  OP1 DA      2      -4.321  -2.474  -1.080  0.00  0.00
ATOM     65  OP2 DA      2      -4.723   0.031  -0.854  0.00  0.00
ATOM     66  O5' DA      2      -3.922  -1.343   1.119  0.00  0.00
ATOM     67  C5' DA      2      -3.175  -2.397   1.698  0.00  0.00
ATOM     68  H5' DA      2      -2.390  -2.553   0.958  0.00  0.00
ATOM     69 H5'' DA      2      -3.816  -3.278   1.676  0.00  0.00
ATOM     70  C4' DA      2      -2.372  -2.164   2.973  0.00  0.00
ATOM     71  H4' DA      2      -2.133  -3.174   3.305  0.00  0.00
ATOM     72  O4' DA      2      -1.170  -1.498   2.723  0.00  0.00
ATOM     73  C1' DA      2      -1.182  -0.265   3.383  0.00  0.00
ATOM     74  H1' DA      2      -0.616  -0.257   4.314  0.00  0.00
ATOM     75  N9  DA      2      -0.694   0.722   2.374  0.00  0.00
ATOM     76  C8  DA      2      -1.409   1.398   1.418  0.00  0.00
ATOM     77  H8  DA      2      -2.478   1.466   1.279  0.00  0.00
ATOM     78  N7  DA      2      -0.669   2.108   0.657  0.00  0.00
ATOM     79  C5  DA      2       0.613   2.015   1.182  0.00  0.00
ATOM     80  C6  DA      2       1.874   2.627   0.966  0.00  0.00
ATOM     81  N6  DA      2       2.153   3.494  -0.001  0.00  0.00
ATOM     82  H61 DA      2       3.092   3.846  -0.124  0.00  0.00
ATOM     83  H62 DA      2       1.370   3.898  -0.494  0.00  0.00
ATOM     84  N1  DA      2       2.884   2.308   1.763  0.00  0.00
ATOM     85  C2  DA      2       2.726   1.437   2.773  0.00  0.00
ATOM     86  H2  DA      2       3.602   1.232   3.369  0.00  0.00
ATOM     87  N3  DA      2       1.615   0.840   3.091  0.00  0.00
ATOM     88  C4  DA      2       0.594   1.176   2.273  0.00  0.00
ATOM     89  C3' DA      2      -3.041  -1.421   4.149  0.00  0.00
ATOM     90  H3' DA      2      -4.119  -1.579   4.109  0.00  0.00
ATOM     91  C2' DA      2      -2.678  -0.011   3.770  0.00  0.00
ATOM     92  H2' DA      2      -3.291   0.191   2.892  0.00  0.00
ATOM     93 H2'' DA      2      -2.759   0.755   4.542  0.00  0.00
ATOM     94  O3' DA      2      -2.465  -1.742   5.452  0.00  0.00
ATOM     95  P   DG3     3      -3.092  -1.029   6.739  0.00  0.00
ATOM     96  OP1 DG3     3      -3.043  -1.976   7.864  0.00  0.00
ATOM     97  OP2 DG3     3      -4.416  -0.577   6.406  0.00  0.00
ATOM     98  O5' DG3     3      -2.162   0.241   6.969  0.00  0.00
ATOM     99  C5' DG3     3      -0.768  -0.064   7.198  0.00  0.00
ATOM    100  H5' DG3     3      -0.377  -0.821   6.518  0.00  0.00
ATOM    101 H5'' DG3     3      -0.644  -0.273   8.260  0.00  0.00
ATOM    102  C4' DG3     3       0.138   1.204   7.033  0.00  0.00
ATOM    103  H4' DG3     3       1.146   1.016   7.404  0.00  0.00
ATOM    104  O4' DG3     3       0.144   1.871   5.749  0.00  0.00
ATOM    105  C1' DG3     3       0.657   3.170   5.873  0.00  0.00
ATOM    106  H1' DG3     3       1.719   3.057   6.091  0.00  0.00
ATOM    107  N9  DG3     3       0.493   4.027   4.693  0.00  0.00
ATOM    108  C8  DG3     3       1.460   4.782   4.110  0.00  0.00
ATOM    109  H8  DG3     3       2.438   4.956   4.534  0.00  0.00
ATOM    110  N7  DG3     3       1.071   5.194   2.924  0.00  0.00
ATOM    111  C5  DG3     3      -0.255   4.866   2.851  0.00  0.00
ATOM    112  C6  DG3     3      -1.228   5.157   1.820  0.00  0.00
ATOM    113  O6  DG3     3      -1.110   5.762   0.743  0.00  0.00
ATOM    114  N1  DG3     3      -2.467   4.650   2.101  0.00  0.00
ATOM    115  H1  DG3     3      -3.206   4.771   1.424  0.00  0.00
ATOM    116  C2  DG3     3      -2.689   3.811   3.146  0.00  0.00
ATOM    117  N2  DG3     3      -3.950   3.294   3.156  0.00  0.00
ATOM    118  H21 DG3     3      -4.646   3.591   2.486  0.00  0.00
ATOM    119  H22 DG3     3      -4.188   2.674   3.917  0.00  0.00
ATOM    120  N3  DG3     3      -1.869   3.632   4.149  0.00  0.00
ATOM    121  C4  DG3     3      -0.633   4.140   3.923  0.00  0.00
ATOM    122  C3' DG3     3      -0.317   2.449   7.904  0.00  0.00
ATOM    123  H3' DG3     3      -1.395   2.374   8.045  0.00  0.00
ATOM    124  C2' DG3     3       0.091   3.734   7.150  0.00  0.00
ATOM    125  H2' DG3     3      -0.717   4.459   7.050  0.00  0.00
ATOM    126 H2'' DG3     3       0.904   4.157   7.740  0.00  0.00
ATOM    127  O3' DG3     3       0.437   2.373   9.201  0.00  0.00
ATOM    128 HO3' DG3     3       0.141   1.614   9.708  0.00  0.00
