# Supplementary material for: Photoinduced charge separation and DNA self-repair depend on sequence directionality and stacking pattern
Source: Chem Sci. 2023 Dec 28;15(6):2158–66. doi: 10.1039/d3sc04971j (PMC10848779; doi:10.1039/d3sc04971j)
Supplement: SC-015-D3SC04971J-s002 [file SC-015-D3SC04971J-s002.zip › structures/clustering-based-on-MD/ttag_spce/cluster9.pdb]

REMARK   1                     PDB file generated by ptraj (set 98911)
ATOM      1 HO5' TT5     1       2.114   1.521  -7.657  0.00  0.00
ATOM      2  O5' TT5     1       1.452   1.381  -8.337  0.00  0.00
ATOM      3  C5' TT5     1       1.281   0.054  -8.589  0.00  0.00
ATOM      4  H5' TT5     1       2.238  -0.271  -9.000  0.00  0.00
ATOM      5 H5'' TT5     1       0.537   0.024  -9.385  0.00  0.00
ATOM      6  C4' TT5     1       0.866  -0.739  -7.315  0.00  0.00
ATOM      7  H4' TT5     1       0.472  -1.733  -7.530  0.00  0.00
ATOM      8  O4' TT5     1       2.079  -0.749  -6.526  0.00  0.00
ATOM      9  C1' TT5     1       1.719  -0.726  -5.141  0.00  0.00
ATOM     10  H1' TT5     1       1.220  -1.649  -4.843  0.00  0.00
ATOM     11  C2' TT5     1       0.668   0.385  -5.245  0.00  0.00
ATOM     12  H2' TT5     1       1.152   1.347  -5.413  0.00  0.00
ATOM     13 H2'' TT5     1       0.018   0.381  -4.370  0.00  0.00
ATOM     14  N1  TT5     1       2.888  -0.482  -4.275  0.00  0.00
ATOM     15  C2  TT5     1       3.760  -1.591  -4.060  0.00  0.00
ATOM     16  O2  TT5     1       3.521  -2.693  -4.505  0.00  0.00
ATOM     17  N3  TT5     1       4.939  -1.301  -3.460  0.00  0.00
ATOM     18  H3  TT5     1       5.572  -2.088  -3.453  0.00  0.00
ATOM     19  C4  TT5     1       5.514  -0.048  -3.205  0.00  0.00
ATOM     20  O4  TT5     1       6.770  -0.023  -3.053  0.00  0.00
ATOM     21  C5  TT5     1       4.684   1.203  -3.381  0.00  0.00
ATOM     22  C5x TT5     1       4.130   1.821  -2.042  0.00  0.00
ATOM     23  C4x TT5     1       5.019   1.494  -0.875  0.00  0.00
ATOM     24  O4x TT5     1       5.934   2.199  -0.464  0.00  0.00
ATOM     25  N3x TT5     1       4.625   0.467  -0.053  0.00  0.00
ATOM     26  H3x TT5     1       5.164   0.256   0.775  0.00  0.00
ATOM     27  C2x TT5     1       3.670  -0.433  -0.326  0.00  0.00
ATOM     28  O2x TT5     1       3.586  -1.398   0.505  0.00  0.00
ATOM     29  N1x TT5     1       2.762  -0.243  -1.386  0.00  0.00
ATOM     30 C1'x TT5     1       1.447  -1.031  -1.154  0.00  0.00
ATOM     31 H11x TT5     1       1.546  -1.697  -0.297  0.00  0.00
ATOM     32 C2'x TT5     1       0.310  -0.183  -0.651  0.00  0.00
ATOM     33 H2'x TT5     1       0.195   0.658  -1.334  0.00  0.00
ATOM     34 H22x TT5     1       0.505   0.048   0.396  0.00  0.00
ATOM     35 O4'x TT5     1       0.890  -1.662  -2.265  0.00  0.00
ATOM     36  C6x TT5     1       2.828   1.013  -2.205  0.00  0.00
ATOM     37  H6x TT5     1       1.978   1.683  -2.079  0.00  0.00
ATOM     38  C7x TT5     1       3.899   3.387  -2.127  0.00  0.00
ATOM     39 H71x TT5     1       4.717   4.061  -2.380  0.00  0.00
ATOM     40 H72x TT5     1       3.140   3.543  -2.893  0.00  0.00
ATOM     41 H73x TT5     1       3.480   3.790  -1.205  0.00  0.00
ATOM     42  C7  TT5     1       5.308   2.173  -4.364  0.00  0.00
ATOM     43  H71 TT5     1       5.182   1.684  -5.330  0.00  0.00
ATOM     44  H72 TT5     1       4.742   3.100  -4.455  0.00  0.00
ATOM     45  H73 TT5     1       6.377   2.277  -4.183  0.00  0.00
ATOM     46  C6  TT5     1       3.218   0.896  -3.692  0.00  0.00
ATOM     47  H6  TT5     1       2.871   1.761  -4.258  0.00  0.00
ATOM     48  C3' TT5     1      -0.166  -0.027  -6.495  0.00  0.00
ATOM     49  H3' TT5     1      -0.588   0.854  -6.980  0.00  0.00
ATOM     50  O3' TT5     1      -1.240  -0.910  -6.082  0.00  0.00
ATOM     51  Px  TT5     1      -2.391  -0.555  -5.107  0.00  0.00
ATOM     52 OP1x TT5     1      -3.391  -1.612  -5.250  0.00  0.00
ATOM     53 OP2x TT5     1      -2.844   0.842  -5.255  0.00  0.00
ATOM     54 O5'x TT5     1      -1.806  -0.737  -3.618  0.00  0.00
ATOM     55 C5'x TT5     1      -1.446  -2.044  -3.204  0.00  0.00
ATOM     56 H51x TT5     1      -1.023  -2.549  -4.072  0.00  0.00
ATOM     57 H52x TT5     1      -2.372  -2.526  -2.892  0.00  0.00
ATOM     58 C4'x TT5     1      -0.466  -2.080  -2.007  0.00  0.00
ATOM     59 H4'x TT5     1      -0.398  -3.132  -1.728  0.00  0.00
ATOM     60 C3'x TT5     1      -0.850  -1.259  -0.786  0.00  0.00
ATOM     61 H3'x TT5     1      -1.833  -0.791  -0.848  0.00  0.00
ATOM     62 O3'x TT5     1      -0.791  -2.232   0.298  0.00  0.00
ATOM     63  P   DA      2      -2.163  -3.037   0.707  0.00  0.00
ATOM     64  OP1 DA      2      -1.868  -4.458   1.026  0.00  0.00
ATOM     65  OP2 DA      2      -3.198  -2.620  -0.271  0.00  0.00
ATOM     66  O5' DA      2      -2.485  -2.328   2.116  0.00  0.00
ATOM     67  C5' DA      2      -2.726  -0.876   2.161  0.00  0.00
ATOM     68  H5' DA      2      -3.684  -0.616   1.711  0.00  0.00
ATOM     69 H5'' DA      2      -1.965  -0.366   1.570  0.00  0.00
ATOM     70  C4' DA      2      -2.820  -0.297   3.536  0.00  0.00
ATOM     71  H4' DA      2      -2.942   0.755   3.280  0.00  0.00
ATOM     72  O4' DA      2      -3.882  -0.862   4.458  0.00  0.00
ATOM     73  C1' DA      2      -3.293  -0.691   5.736  0.00  0.00
ATOM     74  H1' DA      2      -3.179   0.382   5.887  0.00  0.00
ATOM     75  N9  DA      2      -4.051  -1.353   6.837  0.00  0.00
ATOM     76  C8  DA      2      -4.650  -0.725   7.891  0.00  0.00
ATOM     77  H8  DA      2      -4.852   0.336   7.928  0.00  0.00
ATOM     78  N7  DA      2      -5.012  -1.551   8.852  0.00  0.00
ATOM     79  C5  DA      2      -4.550  -2.778   8.400  0.00  0.00
ATOM     80  C6  DA      2      -4.609  -4.084   8.903  0.00  0.00
ATOM     81  N6  DA      2      -5.067  -4.530  10.052  0.00  0.00
ATOM     82  H61 DA      2      -4.963  -5.526  10.187  0.00  0.00
ATOM     83  H62 DA      2      -5.468  -3.813  10.640  0.00  0.00
ATOM     84  N1  DA      2      -3.993  -5.109   8.331  0.00  0.00
ATOM     85  C2  DA      2      -3.500  -4.858   7.112  0.00  0.00
ATOM     86  H2  DA      2      -3.006  -5.688   6.629  0.00  0.00
ATOM     87  N3  DA      2      -3.558  -3.754   6.393  0.00  0.00
ATOM     88  C4  DA      2      -3.991  -2.709   7.130  0.00  0.00
ATOM     89  C3' DA      2      -1.464  -0.419   4.278  0.00  0.00
ATOM     90  H3' DA      2      -0.715  -0.839   3.606  0.00  0.00
ATOM     91  C2' DA      2      -1.812  -1.248   5.488  0.00  0.00
ATOM     92  H2' DA      2      -1.993  -2.314   5.351  0.00  0.00
ATOM     93 H2'' DA      2      -1.132  -1.008   6.305  0.00  0.00
ATOM     94  O3' DA      2      -1.009   0.855   4.721  0.00  0.00
ATOM     95  P   DG3     3       0.591   1.315   4.869  0.00  0.00
ATOM     96  OP1 DG3     3       1.343   0.258   5.548  0.00  0.00
ATOM     97  OP2 DG3     3       0.576   2.630   5.489  0.00  0.00
ATOM     98  O5' DG3     3       1.001   1.375   3.366  0.00  0.00
ATOM     99  C5' DG3     3       2.327   1.407   3.024  0.00  0.00
ATOM    100  H5' DG3     3       2.620   0.442   2.608  0.00  0.00
ATOM    101 H5'' DG3     3       2.966   1.557   3.894  0.00  0.00
ATOM    102  C4' DG3     3       2.660   2.493   1.950  0.00  0.00
ATOM    103  H4' DG3     3       3.697   2.397   1.626  0.00  0.00
ATOM    104  O4' DG3     3       1.785   2.353   0.907  0.00  0.00
ATOM    105  C1' DG3     3       0.931   3.501   0.773  0.00  0.00
ATOM    106  H1' DG3     3       1.486   4.155   0.099  0.00  0.00
ATOM    107  N9  DG3     3      -0.403   3.078   0.337  0.00  0.00
ATOM    108  C8  DG3     3      -1.451   2.562   1.031  0.00  0.00
ATOM    109  H8  DG3     3      -1.391   2.549   2.109  0.00  0.00
ATOM    110  N7  DG3     3      -2.464   2.121   0.325  0.00  0.00
ATOM    111  C5  DG3     3      -2.092   2.392  -0.963  0.00  0.00
ATOM    112  C6  DG3     3      -2.670   2.134  -2.233  0.00  0.00
ATOM    113  O6  DG3     3      -3.731   1.583  -2.452  0.00  0.00
ATOM    114  N1  DG3     3      -1.941   2.571  -3.302  0.00  0.00
ATOM    115  H1  DG3     3      -2.279   2.454  -4.247  0.00  0.00
ATOM    116  C2  DG3     3      -0.724   3.115  -3.143  0.00  0.00
ATOM    117  N2  DG3     3      -0.126   3.390  -4.271  0.00  0.00
ATOM    118  H21 DG3     3      -0.578   3.195  -5.153  0.00  0.00
ATOM    119  H22 DG3     3       0.745   3.897  -4.334  0.00  0.00
ATOM    120  N3  DG3     3      -0.088   3.401  -2.026  0.00  0.00
ATOM    121  C4  DG3     3      -0.806   2.945  -0.951  0.00  0.00
ATOM    122  C3' DG3     3       2.288   3.749   2.567  0.00  0.00
ATOM    123  H3' DG3     3       2.209   3.670   3.652  0.00  0.00
ATOM    124  C2' DG3     3       0.918   4.159   2.088  0.00  0.00
ATOM    125  H2' DG3     3       0.118   3.776   2.722  0.00  0.00
ATOM    126 H2'' DG3     3       0.607   5.190   1.917  0.00  0.00
ATOM    127  O3' DG3     3       3.254   4.704   2.243  0.00  0.00
ATOM    128 HO3' DG3     3       3.279   5.288   3.004  0.00  0.00
