# Supplementary material for: Photoinduced charge separation and DNA self-repair depend on sequence directionality and stacking pattern
Source: Chem Sci. 2023 Dec 28;15(6):2158–66. doi: 10.1039/d3sc04971j (PMC10848779; doi:10.1039/d3sc04971j)
Supplement: SC-015-D3SC04971J-s002 [file SC-015-D3SC04971J-s002.zip › structures/clustering-based-on-MD/ttag_spce/ttag_spce.dat]

#1: 31.34%
#2: 3.65%
#3: 5.10%
#4: 2.95%
#5: 1.72%
#6: 6.78%
#7: 1.53%
#8: 5.01%
#9: 1.89%
#10: 9.00%
#11: 6.95%
#12: 1.96%
#13: 1.29%
#14: 1.11%
#15: 1.26%
#16: 2.09%
#17: 1.23%
#18: 1.01%
#19: 2.79%
#20: 1.21%
