# Supplementary material for: Photoinduced charge separation and DNA self-repair depend on sequence directionality and stacking pattern
Source: Chem Sci. 2023 Dec 28;15(6):2158–66. doi: 10.1039/d3sc04971j (PMC10848779; doi:10.1039/d3sc04971j)
Supplement: SC-015-D3SC04971J-s002 [file SC-015-D3SC04971J-s002.zip › structures/xyz-files/CI-A-G+-geom-ADC2-QMbasesMM.xyz]

61

N          2.85568       -1.72186       -4.41184
C          3.49301       -2.38846       -3.42408
O          3.32728       -3.55964       -3.09553
N          4.48751       -1.64735       -2.78396
H          5.05315       -2.21753       -2.14409
C          5.10872       -0.53864       -3.29594
O          6.27324       -0.29164       -3.00870
C          4.26903        0.35442       -4.16714
C          3.55451        1.43266       -3.23791
C          4.24482        1.57750       -1.90503
O          5.15521        2.36822       -1.70770
N          3.85882        0.65815       -0.96806
H          4.42317        0.62318       -0.10785
C          2.65847       -0.04762       -0.90898
O          2.36152       -0.60918        0.14359
N          1.88611       -0.05489       -2.03802
C          2.25598        0.58706       -3.27773
H          1.42346        1.20369       -3.64697
C          3.37655        2.80489       -3.85747
H          2.79381        3.42631       -3.15685
H          4.35695        3.27583       -4.00811
H          2.84081        2.75152       -4.81554
C          5.08891        0.83310       -5.34966
H          4.48868        1.49634       -5.98765
H          5.98489        1.37643       -5.00617
H          5.41460       -0.03005       -5.95740
C          2.88309       -0.27863       -4.43913
H          2.50174        0.09880       -5.39816
N         -0.38170        0.86368        2.16488
C         -1.01326        1.53055        1.15398
H         -2.05562        1.36138        0.86868
N         -0.18017        2.35322        0.50701
C          1.01464        2.20803        1.13351
C          2.16310        3.13048        1.09644
N          2.55529        3.47242       -0.22850
H          3.33340        4.14058       -0.30543
H          1.75671        3.74613       -0.81391
N          3.26060        2.58485        1.85934
C          3.07368        1.56229        2.67567
H          3.97199        1.21599        3.20657
N          1.94048        0.87207        2.96501
C          0.93668        1.27068        2.16804
N         -0.83690        3.44319        4.54980
C         -2.15579        3.55966        4.24436
H         -2.95888        3.31262        4.94397
N         -2.37887        4.00776        3.00401
C         -1.15575        4.19008        2.48212
C         -0.78028        4.90047        1.25731
O         -1.60409        5.34854        0.47010
N          0.57261        5.08665        1.17081
H          0.88264        5.62895        0.36173
C          1.61534        4.44919        1.95077
N          2.62162        5.38985        2.25962
H          2.71564        6.18564        1.61387
H          3.52583        4.97288        2.50932
N          1.15844        3.87333        3.21669
C         -0.13244        3.84631        3.41682
H          2.19753       -2.33147       -5.03097
H          0.90695       -0.52398       -1.94155
H         -0.81209        0.13283        2.84951
H         -0.39713        3.13530        5.49843
