# Supplementary material for: Photoinduced charge separation and DNA self-repair depend on sequence directionality and stacking pattern
Source: Chem Sci. 2023 Dec 28;15(6):2158–66. doi: 10.1039/d3sc04971j (PMC10848779; doi:10.1039/d3sc04971j)
Supplement: SC-015-D3SC04971J-s002 [file SC-015-D3SC04971J-s002.zip › structures/xyz-files/CI-Gexc-geom-ADC2-QMbasesMM.xyz]

61

N          2.83238       -1.77674       -4.47702
C          3.46558       -2.43122       -3.47745
O          3.29367       -3.59476       -3.12963
N          4.46488       -1.68587       -2.84723
H          5.02755       -2.24997       -2.19864
C          5.08471       -0.58073       -3.36475
O          6.24371       -0.31881       -3.06701
C          4.24830        0.29835       -4.25330
C          3.52980        1.38745       -3.34103
C          4.20691        1.54547       -2.00467
O          5.10367        2.35168       -1.79911
N          3.81741        0.63709       -1.06001
H          4.38693        0.59763       -0.20087
C          2.61627       -0.07507       -1.00314
O          2.31121       -0.61698        0.05632
N          1.85349       -0.09201       -2.13691
C          2.22939        0.54339       -3.37890
H          1.39619        1.15635       -3.75398
C          3.36500        2.75028       -3.98373
H          2.77909        3.39013       -3.30355
H          4.35009        3.21073       -4.13630
H          2.83643        2.68191       -4.94374
C          5.07373        0.76210       -5.43795
H          4.47536        1.41187       -6.09167
H          5.96696        1.31249       -5.09842
H          5.40458       -0.11013       -6.02918
C          2.86301       -0.33513       -4.52580
H          2.48880        0.03200       -5.49202
N         -0.45209        0.89853        2.09415
C         -1.03723        1.36386        0.95179
H         -2.05828        1.10977        0.66149
N         -0.21946        2.12838        0.23356
C          0.93414        2.17609        0.96502
C          2.19670        2.74484        0.67749
N          2.41786        3.43193       -0.46863
H          3.29355        3.94038       -0.62606
H          1.61298        3.64479       -1.06337
N          3.16782        2.56008        1.58229
C          2.92193        1.81771        2.68701
H          3.77148        1.69906        3.36809
N          1.79560        1.19698        3.02426
C          0.82211        1.39900        2.12794
N         -0.58613        2.88090        4.76910
C         -1.73532        3.33035        4.40298
H         -2.62974        3.46085        5.04211
N         -1.94059        3.72624        3.09909
C         -0.85023        4.12651        2.43121
C         -0.98268        4.78588        1.16358
O         -1.93799        4.89090        0.39795
N          0.28650        5.41979        0.88034
H          0.37566        6.08788        0.10929
C          1.15052        5.27762        1.87377
N          2.32912        5.79967        2.02731
H          2.74695        6.45313        1.34650
H          2.85497        5.53325        2.87051
N          1.16065        4.13186        3.99304
C          0.53197        4.39009        2.94845
H          2.17376       -2.39251       -5.08950
H          0.87308       -0.55847       -2.04030
H         -0.87261        0.22911        2.84458
H         -0.26570        2.65620        5.78642
