# Supplementary material for: Photoinduced charge separation and DNA self-repair depend on sequence directionality and stacking pattern
Source: Chem Sci. 2023 Dec 28;15(6):2158–66. doi: 10.1039/d3sc04971j (PMC10848779; doi:10.1039/d3sc04971j)
Supplement: SC-015-D3SC04971J-s002 [file SC-015-D3SC04971J-s002.zip › structures/xyz-files/CI-TT-AG+-geom-ADC2-QMbasesMM.xyz]

61

N          2.98637       -1.72560       -4.36527
C          3.57991       -2.37497       -3.33980
O          3.36904       -3.54950       -3.01182
N          4.52707       -1.62019       -2.65336
H          5.06039       -2.17770       -1.97773
C          5.24901       -0.58911       -3.26039
O          6.44836       -0.41548       -2.91126
C          4.56512        0.12778       -4.26821
C          3.24216        1.80670       -3.25469
C          4.01529        1.88408       -2.10082
O          4.79803        2.82954       -1.73336
N          3.81568        0.85079       -1.17055
H          4.42956        0.81599       -0.35060
C          2.66624        0.10205       -1.07623
O          2.35491       -0.41281        0.01447
N          1.89830        0.04411       -2.20178
C          2.32489        0.62446       -3.47871
H          1.42456        0.98588       -3.99778
C          3.18257        2.99002       -4.16752
H          3.52868        3.89025       -3.63017
H          3.81764        2.88594       -5.06585
H          2.14734        3.16137       -4.51701
C          5.38429        0.86288       -5.28200
H          4.76638        1.17960       -6.13879
H          5.85989        1.76363       -4.84730
H          6.19708        0.22314       -5.67953
C          3.12654       -0.27923       -4.47836
H          2.83175        0.04651       -5.48922
N         -0.48255        0.89143        2.15284
C         -1.05984        1.46786        1.05290
H         -2.08510        1.26266        0.73472
N         -0.22814        2.28139        0.41579
C          0.94091        2.21208        1.12428
C          2.23359        2.70622        0.83039
N          2.46802        3.57990       -0.18121
H          3.42764        3.53696       -0.56004
H          1.75070        3.58614       -0.91783
N          3.20374        2.40255        1.70328
C          2.95769        1.56999        2.73549
H          3.81781        1.33690        3.37496
N          1.79255        1.01114        3.06642
C          0.81901        1.32827        2.20217
N         -0.74858        3.49294        4.73193
C         -2.03360        3.38005        4.32333
H         -2.83140        2.98121        4.95540
N         -2.23208        3.81628        3.06691
C         -1.03188        4.22965        2.66468
C         -0.68012        4.94694        1.44449
O         -1.45412        5.23961        0.56327
N          0.66807        5.31495        1.45607
H          0.99306        5.84519        0.63873
C          1.56002        5.08255        2.46246
N          2.78540        5.51931        2.34004
H          3.07293        6.04955        1.49646
H          3.52301        5.33311        3.03737
N          1.20503        4.43610        3.62135
C         -0.04760        4.05313        3.68326
H          2.33028       -2.33224       -4.98948
H          0.92544       -0.43537       -2.09344
H         -0.91665        0.15957        2.83405
H         -0.33081        3.20209        5.69576
