# Supplementary material for: Photoinduced charge separation and DNA self-repair depend on sequence directionality and stacking pattern
Source: Chem Sci. 2023 Dec 28;15(6):2158–66. doi: 10.1039/d3sc04971j (PMC10848779; doi:10.1039/d3sc04971j)
Supplement: SC-015-D3SC04971J-s002 [file SC-015-D3SC04971J-s002.zip › structures/xyz-files/Ground-state-geom-MP2-QMbasesMM.xyz]

61

N          2.83750       -1.76384       -4.47439
C          3.47665       -2.42462       -3.48328
O          3.30664       -3.58944       -3.13969
N          4.47986       -1.68266       -2.85653
H          5.04553       -2.25269       -2.22060
C          5.09761       -0.57397       -3.36878
O          6.25854       -0.31538       -3.07810
C          4.25351        0.31157       -4.24421
C          3.53719        1.39444       -3.32248
C          4.22054        1.54529       -1.98863
O          5.11876        2.34820       -1.78199
N          3.83371        0.62956       -1.04938
H          4.40640        0.58333       -0.19719
C          2.63330       -0.07993       -0.98924
O          2.33131       -0.62819        0.06803
N          1.86618       -0.09047       -2.12044
C          2.23843        0.54910       -3.36096
H          1.40993        1.16319       -3.73364
C          3.36533        2.76022       -3.95364
H          2.76862        3.38407       -3.27520
H          4.34311        3.23063       -4.09147
H          2.84923        2.69506       -4.91548
C          5.07121        0.78744       -5.42735
H          4.47719        1.45303       -6.06057
H          5.96836        1.31994       -5.08491
H          5.38676       -0.07358       -6.03390
C          2.86802       -0.32247       -4.51527
H          2.48896        0.05099       -5.47298
N         -0.50109        0.92486        2.11106
C         -1.10068        1.49673        1.02269
H         -2.13942        1.31836        0.75077
N         -0.26726        2.26252        0.33025
C          0.91937        2.18583        1.00497
C          2.19891        2.70949        0.70651
N          2.41932        3.43098       -0.41425
H          3.28837        3.95065       -0.54283
H          1.60220        3.73487       -0.94435
N          3.19442        2.40126        1.55010
C          2.94517        1.61637        2.62014
H          3.80755        1.41063        3.25868
N          1.79345        1.05332        2.97713
C          0.80176        1.35775        2.12728
N         -0.81966        3.40800        4.72791
C         -2.13948        3.29326        4.37133
H         -2.89064        2.87143        5.03591
N         -2.37957        3.74106        3.15398
C         -1.16178        4.17773        2.70850
C         -0.88940        5.00233        1.57417
O         -1.70896        5.42526        0.75733
N          0.45820        5.35814        1.52566
H          0.67320        6.08139        0.83545
C          1.40466        5.08270        2.49596
N          2.64416        5.53550        2.25535
H          2.80964        6.23242        1.52638
H          3.38686        5.39507        2.93723
N          1.12476        4.38380        3.58347
C         -0.16967        3.99158        3.66831
H          2.17727       -2.37678       -5.08799
H          0.88414       -0.55307       -2.02197
H         -0.92476        0.21169        2.81816
H         -0.36699        3.12928        5.67949
