# Supplementary material for: Photoinduced charge separation and DNA self-repair depend on sequence directionality and stacking pattern
Source: Chem Sci. 2023 Dec 28;15(6):2158–66. doi: 10.1039/d3sc04971j (PMC10848779; doi:10.1039/d3sc04971j)
Supplement: SC-015-D3SC04971J-s002 [file SC-015-D3SC04971J-s002.zip › structures/xyz-files/Ground-state-geom-PBEh3C-QMDNAMM.xyz]

128

H          4.32778       -3.54883       -8.43955
O          3.37669       -3.65222       -8.66617
C          2.84158       -4.76790       -7.97313
H          3.63884       -5.42855       -7.62588
H          2.22954       -5.35033       -8.66795
C          1.95508       -4.39172       -6.81324
H          1.47468       -5.31682       -6.47042
O          2.71780       -3.81476       -5.76196
C          1.98773       -2.72046       -5.23712
H          1.22458       -3.08348       -4.54819
C          1.35523       -2.10847       -6.46442
H          2.12561       -1.65247       -7.08870
H          0.58986       -1.36441       -6.26051
N          2.89694       -1.86563       -4.51286
C          3.57808       -2.46837       -3.51783
O          3.39620       -3.59606       -3.12142
N          4.62464       -1.72346       -2.99146
H          5.20470       -2.26267       -2.35293
C          5.18879       -0.61997       -3.54970
O          6.35476       -0.35269       -3.34206
C          4.27187        0.24719       -4.36443
C          3.54688        1.30018       -3.41685
C          4.24446        1.44952       -2.09519
O          5.13142        2.24947       -1.89901
N          3.86529        0.56120       -1.13863
H          4.45387        0.51130       -0.30391
C          2.71174       -0.20005       -1.08459
O          2.45270       -0.78135       -0.05130
N          1.91252       -0.21360       -2.19353
C          0.57894       -0.73761       -2.02652
H          0.45357       -0.89970       -0.95311
C         -0.59455        0.09252       -2.52841
H         -0.49963        0.33231       -3.58924
H         -0.76945        1.00656       -1.96583
O          0.40714       -1.95477       -2.72428
C          2.27331        0.42596       -3.43289
H          1.41406        0.98898       -3.78776
C          3.33322        2.66727       -4.02905
H          2.74092        3.28199       -3.35261
H          4.27900        3.16836       -4.20594
H          2.79731        2.60243       -4.96858
C          5.00230        0.76369       -5.58328
H          4.33804        1.35986       -6.19942
H          5.85942        1.37712       -5.31112
H          5.36084       -0.06418       -6.19360
C          2.90427       -0.43438       -4.58095
H          2.47968       -0.11797       -5.53038
C          0.85566       -3.37173       -7.15098
H          0.74123       -3.25204       -8.22635
O         -0.34693       -3.87921       -6.60942
P         -1.70790       -3.02326       -6.43525
O         -2.77089       -4.08541       -6.32060
O         -1.81210       -1.96016       -7.49522
O         -1.49933       -2.26825       -5.01476
C         -1.47345       -3.05497       -3.82845
H         -0.84730       -3.94561       -3.95312
H         -2.48263       -3.39403       -3.58164
C         -0.97410       -2.27211       -2.63676
H         -1.13238       -2.93222       -1.77567
C         -1.70172       -0.93195       -2.35707
H         -2.53647       -0.75076       -3.03912
O         -2.12772       -0.88920       -0.99682
P         -3.61102       -1.41916       -0.62972
O         -3.83881       -2.76207       -1.25756
O         -4.60979       -0.32218       -0.86216
O         -3.47012       -1.54470        0.98693
C         -2.73061       -2.59837        1.59789
H         -1.98161       -3.01544        0.92017
H         -3.41140       -3.40716        1.87362
C         -2.02984       -2.09060        2.84141
H         -1.68898       -2.97729        3.38637
O         -0.91776       -1.28987        2.48653
C         -1.03674       -0.00034        3.03090
H         -0.44057        0.09051        3.94399
N         -0.48515        0.95756        2.11028
C         -1.07010        1.51194        1.00499
H         -2.10561        1.35915        0.74984
N         -0.24908        2.25041        0.32085
C          0.94421        2.17418        0.98842
C          2.20545        2.73302        0.72736
N          2.42263        3.51393       -0.33475
H          3.29981        3.99431       -0.49069
H          1.64016        3.76271       -0.92685
N          3.18965        2.43318        1.58023
C          2.93584        1.64032        2.62212
H          3.78137        1.43650        3.26551
N          1.79354        1.07456        2.95917
C          0.82043        1.36735        2.10232
C         -2.90883       -1.21994        3.75126
H         -3.96993       -1.42023        3.61980
C         -2.51331        0.18205        3.33957
H         -3.08893        0.48156        2.46522
H         -2.69043        0.92085        4.11047
O         -2.55297       -1.49805        5.10462
P         -3.29471       -0.79313        6.37660
O         -3.41034       -1.88816        7.39814
O         -4.51299       -0.02098        5.94074
O         -2.23290        0.33027        6.84799
C         -0.94277       -0.04615        7.30784
H         -0.47048       -0.76135        6.62986
H         -1.00124       -0.50971        8.29626
C         -0.06265        1.17634        7.39544
H          0.91540        0.84116        7.75746
O          0.07154        1.74951        6.10634
C         -0.24637        3.11189        6.13387
H          0.65839        3.71618        6.22624
N         -0.85043        3.49274        4.88475
C         -2.15730        3.29534        4.50782
H         -2.87675        2.82604        5.15791
N         -2.41161        3.74081        3.32160
C         -1.22466        4.25955        2.88185
C         -0.96614        5.06105        1.74670
O         -1.78727        5.44376        0.91894
N          0.35873        5.47206        1.69706
H          0.54455        6.21217        1.02379
C          1.30461        5.21214        2.65665
N          2.52119        5.69860        2.44383
H          2.73039        6.29773        1.65195
H          3.28099        5.51596        3.08452
N          1.03227        4.51785        3.74183
C         -0.23772        4.10501        3.82916
C         -0.58743        2.28097        8.32892
H         -1.36773        1.90043        8.99630
C         -1.14020        3.31045        7.35310
H         -2.18147        3.08167        7.13005
H         -1.09096        4.33114        7.72590
O          0.50673        2.76862        9.07502
H          0.18516        3.32300        9.80831
