# Supplementary material for: Photoinduced charge separation and DNA self-repair depend on sequence directionality and stacking pattern
Source: Chem Sci. 2023 Dec 28;15(6):2158–66. doi: 10.1039/d3sc04971j (PMC10848779; doi:10.1039/d3sc04971j)
Supplement: SC-015-D3SC04971J-s002 [file SC-015-D3SC04971J-s002.zip › structures/xyz-files/S1min-A-G+-geom-ADC2-QMbasesMM.xyz]

61

N          2.84859       -1.72372       -4.43161
C          3.48705       -2.38860       -3.44339
O          3.32161       -3.55791       -3.11100
N          4.48363       -1.64576       -2.80764
H          5.05138       -2.21960       -2.17737
C          5.10536       -0.53853       -3.32115
O          6.27027       -0.29059       -3.03814
C          4.26207        0.35310       -4.19124
C          3.54491        1.43247       -3.26556
C          4.23223        1.58361       -1.93282
O          5.14755        2.36934       -1.73879
N          3.83666        0.67589       -0.98930
H          4.40863        0.62769       -0.13777
C          2.63844       -0.03432       -0.93159
O          2.33460       -0.58457        0.12442
N          1.87621       -0.05494       -2.06705
C          2.24756        0.58618       -3.30629
H          1.41923        1.19995       -3.67984
C          3.36714        2.80078       -3.88978
H          2.77558        3.41744       -3.20020
H          4.34316        3.27392       -4.03010
H          2.84528        2.74071       -4.84955
C          5.07901        0.83281       -5.37334
H          4.48603        1.50485       -6.00056
H          5.97869        1.36055       -5.03032
H          5.39063       -0.02542       -5.98619
C          2.87690       -0.28154       -4.46420
H          2.49660        0.09449       -5.42014
N         -0.42890        0.93326        2.17553
C         -1.05428        1.58537        1.15321
H         -2.10149        1.43861        0.89098
N         -0.20843        2.35454        0.45686
C          0.98266        2.21337        1.07836
C          2.20616        2.94307        0.90278
N          2.48601        3.49771       -0.33100
H          3.30811        4.10215       -0.40621
H          1.66283        3.86398       -0.81557
N          3.24363        2.51881        1.69444
C          3.02975        1.60711        2.65253
H          3.90903        1.34094        3.24660
N          1.89697        0.95584        2.96641
C          0.88961        1.32859        2.16546
N         -0.84771        3.37551        4.62124
C         -2.18410        3.40866        4.31890
H         -2.95716        3.10507        5.02323
N         -2.43309        3.83411        3.09160
C         -1.20921        4.06987        2.55323
C         -0.90695        4.90131        1.40856
O         -1.76336        5.44681        0.71612
N          0.44845        5.13044        1.24022
H          0.65894        5.92997        0.63847
C          1.48984        4.61011        2.04681
N          2.53775        5.46212        2.22732
H          2.73136        6.17921        1.51786
H          3.36797        5.09929        2.70181
N          1.12213        3.95935        3.31929
C         -0.16240        3.80763        3.49346
H          2.19193       -2.33551       -5.05016
H          0.89632       -0.52281       -1.97211
H         -0.85555        0.20534        2.86560
H         -0.39411        3.09505        5.57187
