# Supplementary material for: Photoinduced charge separation and DNA self-repair depend on sequence directionality and stacking pattern
Source: Chem Sci. 2023 Dec 28;15(6):2158–66. doi: 10.1039/d3sc04971j (PMC10848779; doi:10.1039/d3sc04971j)
Supplement: SC-015-D3SC04971J-s002 [file SC-015-D3SC04971J-s002.zip › structures/xyz-files/S1min-TT-AG+-geom-ADC2-QMbasesMM.xyz]

61

N          2.92348       -1.75311       -4.41261
C          3.52866       -2.41025       -3.40177
O          3.34923       -3.58584       -3.07987
N          4.49990       -1.67022       -2.72514
H          5.04597       -2.24127       -2.07400
C          5.11882       -0.54282       -3.19140
O          6.27379       -0.28535       -2.82700
C          4.37423        0.28645       -4.17072
C          3.58778        1.49761       -3.35463
C          3.99673        1.87154       -2.00754
O          4.74718        2.89912       -1.64511
N          3.82180        0.81123       -1.07358
H          4.40548        0.79353       -0.23450
C          2.67965        0.07487       -0.98835
O          2.35276       -0.49119        0.07730
N          1.91042        0.03065       -2.13323
C          2.30592        0.61033       -3.40412
H          1.46811        1.17628       -3.83456
C          3.45935        2.72633       -4.22671
H          2.78492        3.44188       -3.73796
H          4.44166        3.19485       -4.33488
H          3.05908        2.48302       -5.21392
C          5.27865        0.66070       -5.33095
H          4.73103        1.25059       -6.07520
H          6.13643        1.24970       -4.97896
H          5.65910       -0.24018       -5.83715
C          2.99226       -0.31135       -4.48548
H          2.67815        0.04068       -5.47566
N         -0.46420        0.88144        2.13694
C         -1.03104        1.45623        1.03095
H         -2.05248        1.25472        0.71081
N         -0.18941        2.26055        0.39525
C          0.97465        2.18951        1.11288
C          2.27537        2.67499        0.82029
N          2.52485        3.53687       -0.19009
H          3.48065        3.44260       -0.61407
H          1.80126        3.53167       -0.91449
N          3.23195        2.37292        1.71407
C          2.96965        1.55189        2.74838
H          3.81799        1.32334        3.39924
N          1.79931        0.99993        3.07456
C          0.83826        1.31391        2.19466
N         -0.71818        3.49300        4.70756
C         -2.00121        3.38525        4.29356
H         -2.79877        2.99083        4.92278
N         -2.19236        3.81874        3.03548
C         -0.98824        4.22272        2.63668
C         -0.62814        4.93254        1.41370
O         -1.40083        5.23067        0.53349
N          0.72262        5.28255        1.42507
H          1.06970        5.77130        0.59502
C          1.61012        5.04933        2.43515
N          2.83578        5.47605        2.30550
H          3.11407        5.99023        1.45520
H          3.57663        5.28853        2.99236
N          1.24612        4.42030        3.60134
C         -0.00867        4.04495        3.66032
H          2.26598       -2.36219       -5.03295
H          0.93907       -0.45397       -2.03458
H         -0.90544        0.15309        2.81732
H         -0.30848        3.20003        5.67421
