# Supplementary material for: Photoinduced charge separation and DNA self-repair depend on sequence directionality and stacking pattern
Source: Chem Sci. 2023 Dec 28;15(6):2158–66. doi: 10.1039/d3sc04971j (PMC10848779; doi:10.1039/d3sc04971j)
Supplement: SC-015-D3SC04971J-s002 [file SC-015-D3SC04971J-s002.zip › structures/xyz-files/S1min-on-Gexc-geom-ADC2-QMbasesMM.xyz]

61

N          2.83586       -1.76410       -4.47613
C          3.47801       -2.42485       -3.48709
O          3.31045       -3.59013       -3.14383
N          4.48235       -1.68205       -2.86305
H          5.05062       -2.25189       -2.22941
C          5.09802       -0.57315       -3.37720
O          6.26015       -0.31488       -3.09053
C          4.25020        0.31311       -4.24781
C          3.53509        1.39292       -3.32147
C          4.22072        1.54075       -1.98854
O          5.12110        2.34130       -1.78181
N          3.83319        0.62530       -1.04928
H          4.40683        0.57864       -0.19762
C          2.63447       -0.08725       -0.99036
O          2.33565       -0.63926        0.06587
N          1.86669       -0.09670       -2.12072
C          2.23674        0.54698       -3.35960
H          1.40759        1.16214       -3.72905
C          3.35902        2.76079       -3.94705
H          2.76179        3.37907       -3.26409
H          4.33523        3.23458       -4.08443
H          2.84128        2.69847       -4.90833
C          5.06352        0.79152       -5.43269
H          4.46790        1.46057       -6.06040
H          5.96327        1.32090       -5.09267
H          5.37482       -0.06800       -6.04357
C          2.86462       -0.32241       -4.51636
H          2.48332        0.05087       -5.47324
N         -0.46776        0.89639        2.10101
C         -1.06799        1.46550        1.01063
H         -2.10789        1.28702        0.74104
N         -0.23320        2.22239        0.30986
C          0.95230        2.15029        0.98442
C          2.22046        2.71048        0.70927
N          2.44083        3.44122       -0.40449
H          3.31330        3.95540       -0.53258
H          1.61778        3.77573       -0.90751
N          3.21456        2.41521        1.56329
C          2.97298        1.60475        2.61699
H          3.83700        1.39713        3.25284
N          1.82683        1.02641        2.96444
C          0.83116        1.33858        2.12069
N         -0.79687        3.27948        4.70648
C         -2.12948        3.32801        4.40388
H         -2.90138        3.02134        5.10934
N         -2.40838        3.78542        3.19829
C         -1.19930        4.08815        2.63452
C         -0.97300        4.97256        1.57504
O         -1.83584        5.49648        0.82566
N          0.42321        5.23052        1.32810
H          0.52322        6.11324        0.80800
C          1.30170        5.10206        2.39349
N          2.50512        5.66796        2.27050
H          2.72966        6.26697        1.46860
H          3.22357        5.55429        2.98582
N          1.05032        4.37737        3.51811
C         -0.09180        3.66830        3.54079
H          2.17545       -2.37770       -5.08888
H          0.88447       -0.55886       -2.02194
H         -0.89321        0.19392        2.81769
H         -0.34841        3.02091        5.66571
